# Supplementary material for: Global burden of viral skin diseases from 1990 to 2021: a systematic analysis for the global burden of disease study 2021
Source: Front Public Health. 2025 Feb 19;13:1464372. doi: 10.3389/fpubh.2025.1464372 (PMC11879981; doi:10.3389/fpubh.2025.1464372)
Supplement: Supplementary file 1 [file Data_Sheet_1.zip]

Archive with 9 entries (8 files):
- 1464372_SupMaterial/
- 1464372_SupMaterial/90-21GBD region.JPEG
- 1464372_SupMaterial/APC model.CSV
- 1464372_SupMaterial/BAPC model.CSV
- 1464372_SupMaterial/DALYs.CSV
- 1464372_SupMaterial/GBD_SDI_1990-2021.csv
- 1464372_SupMaterial/Incidence.CSV
- 1464372_SupMaterial/Prevalence.CSV
- 1464372_SupMaterial/Summary.XLSX
