# Supplementary material for: Global burden of viral skin diseases from 1990 to 2021: a systematic analysis for the global burden of disease study 2021
Source: Front Public Health. 2025 Feb 19;13:1464372. doi: 10.3389/fpubh.2025.1464372 (PMC11879981; doi:10.3389/fpubh.2025.1464372)
Supplement: Supplementary file 1 [file Data_Sheet_1.zip › 1464372_SupMaterial/APC model.CSV]

year	sex	Age-standardized incidence rate	Numer of incidence cases	Age-standardized prevalence rate	Numer of prevalence cases	Age-standardized DALYs rate	Numer of DALYs cases
2022	Female	1186.59	42093323.04	1796.84	65365669.33	55.11	1997913.166
2023	Female	1182.27	42212389.37	1788.21	65581972.93	54.83	2003698.405
2024	Female	1130.2	42313327.99	1717.31	65777247.28	52.63	2008803.313
2025	Female	1128.48	42500448.77	1713.7	66135751.42	52.51	2019055.206
2026	Female	1126.81	42671783.37	1710.01	66472161.1	52.4	2028614.077
2027	Female	1125.27	42829695.7	1706.4	66787233.32	52.28	2037511.489
2028	Female	1123.81	42972527.93	1702.92	67080048.57	52.17	2045706.779
2029	Female	1122.26	43098346.63	1699.4	67349683.24	52.06	2053161.313
2030	Female	1120.92	43219719.18	1696.52	67630505.07	51.97	2060989.105
2031	Female	1119.75	43329920.21	1693.74	67892410.31	51.89	2068230.382
2032	Female	1118.63	43426409.67	1691.08	68134730.61	51.81	2074870.796
2033	Female	1118.03	43525652.21	1688.83	68365375.03	51.74	2081155.119
2034	Female	1117.47	43612351.72	1686.61	68576311.92	51.67	2086816.645
2035	Female	1116.65	43698256.94	1684.74	68804600.63	51.61	2093045.463
2036	Female	1115.92	43775093.38	1682.98	69017315.14	51.55	2098800.839
2037	Female	1115.3	43843670.94	1681.33	69213445.79	51.5	2104059.275
2038	Female	1114.73	43903369.91	1679.94	69399591.18	51.46	2109019.343
2039	Female	1114.17	43953900.83	1678.55	69569402.76	51.42	2113472.62
2040	Female	1113.61	43996583.25	1677.05	69728723.26	51.37	2117603.95
2041	Female	1113.15	44033993.21	1675.65	69874752.68	51.33	2121339.794
2042	Female	1112.76	44066862.3	1674.34	70007020.74	51.29	2124671.732
2043	Female	1112.37	44093451.19	1673.13	70127647.68	51.25	2127659.261
2044	Female	1111.89	44111582.61	1671.87	70232999.61	51.22	2130180.242
2045	Female	1111.33	44122013.6	1670.47	70323947.87	51.17	2132266.181
2046	Female	1110.79	44125212	1669.1	70401071.58	51.13	2133939.195
2022	Male	1205.95	44464265.31	1970.99	73439458.95	60.78	2262256.899
2023	Male	1202.85	44625242.67	1963.46	73717692.64	60.53	2270020.107
2024	Male	1150.2	44766932.77	1883.84	73970328.46	58.05	2276955.755
2025	Male	1148.72	44982507.02	1880.44	74398026.75	57.94	2289477.075
2026	Male	1147.25	45181224.95	1876.91	74799755.07	57.83	2301182.397
2027	Male	1145.92	45365615.96	1873.46	75176830.69	57.72	2312122.403
2028	Male	1144.69	45534403.56	1870.18	75527919.25	57.62	2322242.724
2029	Male	1143.4	45685467.44	1866.9	75851806.64	57.51	2331493.29
2030	Male	1142.12	45822504.29	1863.88	76163050.6	57.42	2340392.369
2031	Male	1140.94	45946153.93	1860.93	76452167.4	57.33	2348601.912
2032	Male	1139.76	46053035.41	1858.06	76718402.22	57.24	2356106.203
2033	Male	1139.16	46163721.16	1855.73	76973502.57	57.17	2363265.516
2034	Male	1138.71	46261309.67	1853.53	77207163.07	57.1	2369742.721
2035	Male	1137.81	46349356.8	1851.26	77436220.74	57.03	2376123.343
2036	Male	1137	46428491.14	1849.08	77648783.76	56.96	2381996.746
2037	Male	1136.29	46499980.5	1846.98	77843850.22	56.9	2387340.08
2038	Male	1135.66	46562768.61	1845.18	78030357.26	56.84	2392423.306
2039	Male	1135.02	46616603.49	1843.47	78200649.54	56.79	2396995.248
2040	Male	1134.45	46665504.54	1841.69	78361440.88	56.74	2401280.096
2041	Male	1133.97	46709760.37	1839.98	78508943.89	56.69	2405163.041
2042	Male	1133.57	46750221.77	1838.33	78642111.65	56.64	2408618.893
2043	Male	1133.16	46785062.09	1836.8	78763960.49	56.59	2411735.762
2044	Male	1132.66	46811936.62	1835.24	78870387.16	56.54	2414373.976
2045	Male	1132.09	46831314.54	1833.53	78961754.11	56.49	2416550.31
2046	Male	1131.52	46843373.62	1831.82	79037986.41	56.44	2418268.014
