# Supplementary material for: Global burden of viral skin diseases from 1990 to 2021: a systematic analysis for the global burden of disease study 2021
Source: Front Public Health. 2025 Feb 19;13:1464372. doi: 10.3389/fpubh.2025.1464372 (PMC11879981; doi:10.3389/fpubh.2025.1464372)
Supplement: Supplementary file 1 [file Data_Sheet_1.zip › 1464372_SupMaterial/BAPC model.CSV]

year	sex	Age-standardized incidence rate	Numer of incidence cases	Age-standardized prevalence rate	Numer of prevalence cases	Age-standardized DALYs rate	Numer of DALYs cases
2022	Female	1015.373815	35596927.95	1828.379812	82649776.11	54.71945311	2505414.458
2023	Female	1015.235568	35925530.47	1825.843038	83318308.71	54.5967326	2525974.833
2024	Female	1015.360762	36253943.15	1823.783361	83986037.97	54.48570241	2546290.726
2025	Female	1015.713538	36579808.29	1822.221512	84649372.92	54.38738283	2566357.297
2026	Female	1015.897492	36893542.81	1820.434814	85283364.33	54.28673166	2585688.933
2027	Female	1015.938693	37195672.83	1818.53037	85890670.76	54.18510444	2604358.882
2028	Female	1016.080361	37492827.15	1816.832198	86486315.27	54.08857028	2622577.066
2029	Female	1016.437859	37787878.72	1815.567359	87078669.13	54.00268506	2640488.165
2030	Female	1016.977594	38078905.04	1814.752016	87665151.64	53.92818587	2658112.503
2031	Female	1017.352962	38357524.11	1813.747474	88223910.08	53.85175158	2675036.674
2032	Female	1017.583543	38624344.36	1812.636118	88757400.2	53.77441816	2691330.016
2033	Female	1017.901175	38885538.1	1811.710605	89279281.29	53.70172517	2707179.188
2034	Female	1018.413994	39144218.16	1811.182029	89798271.6	53.63881811	2722747.693
2035	Female	1019.095238	39399167.08	1811.076809	90313111.63	53.58657654	2738085.617
2036	Female	1019.636753	39642653.66	1810.848298	90803990.16	53.53356509	2752814.73
2037	Female	1020.055785	39875363.33	1810.553404	91272743.34	53.48045863	2766990.504
2038	Female	1020.56688	40103063.49	1810.439218	91731633.72	53.4319086	2780782.739
2039	Female	1021.268104	40328466.7	1810.678987	92187843.54	53.39207564	2794317.249
2040	Female	1022.134594	40550582.02	1811.289922	92640057.4	53.36154701	2807634.544
2041	Female	1022.894587	40762296.43	1811.813023	93070733.35	53.33074187	2820396.856
2042	Female	1023.556135	40963994.84	1812.303747	93481511.42	53.30044909	2832652.956
2043	Female	1024.294893	41160060.58	1812.971654	93882461.01	53.27458009	2844532.843
2044	Female	1025.188882	41352352.37	1813.957542	94279144.49	53.25652773	2856123.566
2045	Female	1026.21652	41539722.84	1815.268203	94669544.36	53.24657305	2867436.818
2046	Female	1027.159521	41716226.52	1816.513886	95038055.97	53.23659765	2878166.171
2022	Male	1102.360852	32564555.44	2047.591968	73298606.78	62.06993851	2193668.761
2023	Male	1102.038656	32876654.22	2044.678646	73908530.56	61.98885791	2210028.023
2024	Male	1101.928468	33191788.34	2042.190241	74523605.52	61.91517301	2226399.846
2025	Male	1101.974998	33508327.09	2040.067858	75143727.95	61.84975569	2242795.77
2026	Male	1101.897505	33812868.96	2037.726217	75738609.04	61.78140567	2258582.133
2027	Male	1101.714381	34106128.86	2035.231425	76312522.57	61.71185987	2273815.204
2028	Male	1101.616001	34396422.29	2032.923278	76879483.93	61.64556726	2288764.683
2029	Male	1101.688031	34687573.85	2030.997233	77449007.27	61.58596829	2303662.448
2030	Male	1101.878705	34978315.49	2029.398741	78021617.48	61.53380296	2318534.021
2031	Male	1101.940836	35256730.98	2027.613385	78570116.4	61.47925386	2332815.594
2032	Male	1101.893752	35523297.72	2025.698002	79097756.82	61.42385676	2346547.004
2033	Male	1101.916033	35785869.08	2023.964238	79616899.69	61.37184107	2359960.17
2034	Male	1102.087552	36048350.27	2022.591049	80137077.62	61.32640433	2373288.859
2035	Male	1102.366985	36309902.61	2021.534505	80659829.55	61.28827202	2386582.451
2036	Male	1102.535812	36559463.72	2020.347744	81160813.19	61.24888368	2399332.777
2037	Male	1102.615529	36797438.07	2019.07317	81642290.53	61.20947045	2411564.957
2038	Male	1102.768485	37031424.66	2017.983277	82115115.6	61.17380489	2423482.274
2039	Male	1103.06975	37264922.71	2017.234381	82587059.37	61.14464347	2435271.272
2040	Male	1103.48746	37497112.81	2016.787408	83059175.18	61.12260887	2446966.677
2041	Male	1103.829517	37717896.98	2016.263973	83510245.05	61.10045948	2458125.24
2042	Male	1104.109972	37927409.9	2015.703728	83942584.03	61.07934113	2468778.998
2043	Male	1104.454511	38131874.71	2015.335209	84365327.04	61.06238726	2479094.122
2044	Male	1104.920749	38333953.66	2015.289188	84784513.64	61.05183679	2489214.162
2045	Male	1105.481424	38532800.94	2015.526293	85200429.8	61.04808404	2499151.862
2046	Male	1105.981653	38720104.32	2015.721943	85594648.96	61.04483775	2508523.564
