# Supplementary material for: Global burden of viral skin diseases from 1990 to 2021: a systematic analysis for the global burden of disease study 2021
Source: Front Public Health. 2025 Feb 19;13:1464372. doi: 10.3389/fpubh.2025.1464372 (PMC11879981; doi:10.3389/fpubh.2025.1464372)
Supplement: Supplementary file 1 [file Data_Sheet_1.zip › 1464372_SupMaterial/DALYs.CSV]

	Num_1990	ASR_1990	Num_2021	ASR_2021	EAPC_CI
Global	3091683 (1965564-4617553)	55.65 (35.38-82.98)	4199075 (2671027-6261658)	54.77 (34.83-81.77)	-0.04 (-0.05--0.03)
Sex
Female	1468005 (933615-2191355)	53.52 (34.05-79.78)	1970117 (1257418-2935310)	52.09 (33.24-77.75)	-0.07 (-0.08--0.06)
Male	1623679 (1030769-2426198)	57.73 (36.65-86.12)	2228958 (1413609-3326779)	57.41 (36.4-85.77)	-0.01 (-0.02-0)
Age
<5 years	351992 (222665-528297)	56.78 (35.92-85.22)	427817 (269296-643243)	65 (40.92-97.73)	0.41 (0.36-0.45)
5-9 years	614118 (376379-934955)	105.24 (64.5-160.22)	789981 (484644-1201116)	114.98 (70.54-174.82)	0.28 (0.26-0.3)
10-14 years	489265 (311616-740129)	91.33 (58.17-138.17)	623466 (398705-941091)	93.52 (59.81-141.17)	0.09 (0.07-0.1)
15-19 years	359664 (225810-546232)	69.24 (43.47-105.16)	415287 (259407-631570)	66.55 (41.57-101.22)	-0.08 (-0.11--0.06)
20-24 years	256076 (163137-390305)	52.04 (33.15-79.32)	281687 (179696-427263)	47.17 (30.09-71.55)	-0.26 (-0.31--0.21)
25-29 years	188818 (119813-285704)	42.66 (27.07-64.55)	218195 (139293-329973)	37.09 (23.68-56.09)	-0.44 (-0.49--0.4)
30-34 years	148849 (98069-223075)	38.62 (25.44-57.88)	204002 (134870-306120)	33.75 (22.31-50.64)	-0.5 (-0.53--0.47)
35-39 years	132672 (88158-205789)	37.66 (25.03-58.42)	183632 (121541-283993)	32.74 (21.67-50.63)	-0.47 (-0.5--0.44)
40-44 years	109351 (68908-164697)	38.17 (24.05-57.49)	163478 (103422-247389)	32.68 (20.67-49.45)	-0.44 (-0.47--0.41)
45-49 years	87491 (54371-131898)	37.68 (23.42-56.8)	157931 (97968-238913)	33.35 (20.69-50.46)	-0.38 (-0.41--0.35)
50-54 years	80117 (51085-118464)	37.69 (24.03-55.73)	156887 (100418-231506)	35.26 (22.57-52.03)	-0.29 (-0.34--0.23)
55-59 years	72024 (45055-108324)	38.89 (24.33-58.49)	146642 (92026-220498)	37.06 (23.25-55.72)	-0.17 (-0.23--0.1)
60-64 years	66004 (41995-99606)	41.1 (26.15-62.02)	125731 (80580-189810)	39.28 (25.18-59.31)	-0.07 (-0.13--0.02)
65-69 years	54859 (34729-82271)	44.38 (28.1-66.56)	115316 (72782-173590)	41.8 (26.39-62.93)	-0.06 (-0.11--0.01)
70-74 years	37352 (23614-56469)	44.12 (27.89-66.7)	87480 (55353-132147)	42.5 (26.89-64.2)	-0.13 (-0.19--0.07)
75-79 years	24473 (15933-35980)	39.76 (25.88-58.45)	51358 (33435-75955)	38.94 (25.35-57.59)	-0.2 (-0.25--0.15)
80-84 years	12297 (8054-18244)	34.76 (22.77-51.57)	29624 (19466-43813)	33.82 (22.23-50.02)	-0.21 (-0.26--0.15)
85-89 years	4776 (3162-7061)	31.61 (20.92-46.73)	14236 (9417-21075)	31.14 (20.6-46.09)	-0.1 (-0.18--0.03)
90-94 years	1225 (792-1796)	28.6 (18.47-41.91)	4973 (3177-7349)	27.8 (17.76-41.08)	-0.03 (-0.07-0.02)
95+ years	259 (170-371)	25.43 (16.68-36.47)	1351 (881-1923)	24.79 (16.17-35.28)	-0.14 (-0.18--0.1)
SDI region
High-middle SDI	589737 (373741-880288)	56.15 (35.58-83.89)	681405 (430420-1015796)	60.27 (38.1-90.17)	0.26 (0.24-0.27)
High SDI	864000 (549699-1293102)	103.78 (65.92-155.71)	996743 (635616-1486466)	103.55 (65.83-155.35)	0 (0-0.01)
Low-middle SDI	501011 (320743-750271)	36.86 (23.6-55.02)	803930 (512328-1209797)	40.2 (25.63-60.46)	0.28 (0.27-0.3)
Low SDI	284682 (180961-427459)	46.91 (29.79-69.69)	644663 (408389-968396)	48.24 (30.49-71.89)	0.09 (0.08-0.1)
Middle SDI	850181 (540036-1275095)	45.76 (29.08-68.35)	1069737 (681657-1605411)	46.67 (29.76-70.23)	0.06 (0.04-0.08)
GBD region
Advanced Health System	1068644 (677951-1600356)	85.36 (54.04-128.14)	1191291 (757454-1775736)	88.64 (56.26-132.92)	0.15 (0.14-0.16)
Africa	352241 (223540-530733)	46.56 (29.56-69.69)	786328 (498376-1180252)	48.35 (30.61-72.22)	0.14 (0.13-0.15)
African Region	300173 (190740-452794)	48.64 (30.89-72.7)	682391 (432793-1024569)	49.45 (31.3-73.81)	0.07 (0.06-0.07)
America	540311 (343829-811090)	74.46 (47.4-111.64)	697084 (444658-1042394)	71.21 (45.36-106.74)	-0.11 (-0.14--0.09)
Andean Latin America	16661 (10564-24871)	38.7 (24.54-57.93)	27133 (17314-40457)	41.28 (26.33-61.57)	0.22 (0.21-0.23)
Asia	1734115 (1101723-2589937)	51.62 (32.81-76.81)	2242001 (1425034-3354589)	51.14 (32.53-76.68)	-0.04 (-0.05--0.03)
Australasia	23016 (14824-34563)	117.82 (75.85-177.34)	34081 (21680-50645)	120.24 (76.25-180.04)	0.06 (0.06-0.07)
Basic Health System	1212840 (768903-1815425)	49.72 (31.53-74.16)	1487532 (942599-2226517)	50.97 (32.33-76.62)	0.07 (0.06-0.08)
Caribbean	12214 (7693-18394)	32.6 (20.51-49.1)	15323 (9707-23212)	34.26 (21.69-51.85)	0.17 (0.17-0.18)
Central Africa	26609 (16854-39864)	32.38 (20.59-48.42)	68796 (44086-102808)	33.64 (21.55-49.88)	0.13 (0.1-0.17)
Central Asia	26326 (16474-39747)	33.35 (20.92-50.31)	34099 (21604-51769)	35.69 (22.64-54.3)	0.24 (0.22-0.26)
Central Europe	40594 (25877-60823)	35.79 (22.82-53.63)	31308 (19902-46691)	39.11 (24.76-58.68)	0.31 (0.3-0.32)
Central Latin America	49264 (31460-73902)	25.77 (16.52-38.53)	69683 (44535-105023)	28.84 (18.41-43.44)	0.35 (0.33-0.38)
Central Sub-Saharan Africa	18358 (11724-27278)	26.99 (17.27-40.13)	47669 (30390-70721)	28.29 (18.09-41.54)	0.15 (0.12-0.19)
Commonwealth High Income	92703 (59027-139639)	89.74 (57.02-135.43)	122984 (77936-183780)	94.29 (59.47-141.52)	0.15 (0.15-0.16)
Commonwealth Low Income	136121 (86870-204870)	52.92 (33.74-78.96)	262805 (166002-394943)	59.12 (37.35-88.6)	0.37 (0.36-0.38)
Commonwealth Middle Income	495543 (316952-741155)	36.14 (23.13-53.89)	860952 (549856-1286686)	39.49 (25.22-59.03)	0.29 (0.28-0.31)
East Asia	761934 (481212-1139500)	61.3 (38.73-91.42)	847239 (534069-1266212)	65.45 (41.2-98.28)	0.22 (0.21-0.22)
East Asia & Pacific - WB	1185265 (750167-1769050)	62.08 (39.27-92.38)	1354006 (856734-2017455)	62.56 (39.54-93.71)	0.03 (0.02-0.03)
Eastern Africa	150977 (95918-228685)	70.66 (44.88-105.49)	333544 (210789-503496)	72.06 (45.53-107.42)	0.07 (0.07-0.08)
Eastern Europe	69547 (43782-104333)	34.76 (21.9-52.36)	58205 (37096-87102)	37.72 (23.87-56.62)	0.28 (0.26-0.3)
Eastern Mediterranean Region	161256 (102909-242995)	36.43 (23.27-54.71)	323307 (205929-488923)	40.17 (25.57-60.69)	0.33 (0.32-0.35)
Eastern Sub-Saharan Africa	174634 (110737-264546)	74.93 (47.46-111.96)	390230 (246387-590910)	75.9 (47.9-113.37)	0.05 (0.04-0.05)
Europe	461517 (293056-691007)	61.64 (39.12-92.58)	469945 (298890-700491)	65.52 (41.61-98.24)	0.19 (0.19-0.2)
Europe & Central Asia - WB	480301 (304773-719745)	59.89 (37.99-89.99)	496567 (315975-741501)	62.6 (39.78-94.02)	0.15 (0.14-0.15)
European Region	483140 (306588-723968)	59.69 (37.87-89.69)	501142 (318913-748332)	62.26 (39.57-93.49)	0.14 (0.13-0.14)
High-income Asia Pacific	197746 (124944-294691)	118.6 (74.82-177.56)	192003 (121088-285210)	120.99 (76.38-180.86)	0.06 (0.06-0.06)
High-income North America	350532 (223881-525578)	131.43 (83.86-197.15)	437450 (280230-653773)	128.64 (82.15-192.64)	-0.03 (-0.04--0.01)
Latin America & Caribbean - WB	191134 (121201-286660)	40.28 (25.53-60.09)	260675 (165439-390943)	41.62 (26.39-62.59)	0.1 (0.08-0.13)
Limited Health System	739930 (471323-1108197)	39.94 (25.47-59.55)	1345025 (854508-2015431)	43.67 (27.75-65.37)	0.29 (0.28-0.31)
Middle East & North Africa - WB	105837 (67692-159784)	35.59 (22.75-53.65)	188152 (120092-283719)	39.18 (25-59)	0.33 (0.32-0.33)
Minimal Health System	68195 (42977-102290)	41.55 (26.25-62.09)	172629 (109187-259189)	41.67 (26.28-62.31)	0.03 (0.02-0.05)
North Africa and Middle East	137415 (87819-207675)	35.32 (22.52-53.39)	245621 (156369-370648)	38.72 (24.64-58.39)	0.32 (0.31-0.33)
North America	350476 (223847-525496)	131.41 (83.85-197.12)	437395 (280195-653691)	128.62 (82.14-192.62)	-0.03 (-0.04--0.01)
Northern Africa	48488 (30913-73212)	35.45 (22.59-53.58)	85050 (53990-128248)	38.88 (24.65-58.55)	0.31 (0.3-0.32)
Oceania	3624 (2329-5459)	48.96 (31.57-73.63)	7577 (4830-11374)	50.32 (32.14-75.54)	0.09 (0.08-0.09)
Region of the Americas	540311 (343829-811090)	74.46 (47.4-111.64)	697084 (444658-1042394)	71.21 (45.36-106.74)	-0.11 (-0.14--0.09)
South-East Asia Region	556072 (355480-832925)	37.26 (23.83-55.55)	813638 (518757-1218066)	40.83 (26.03-61.08)	0.29 (0.28-0.31)
South Asia	460463 (295148-689489)	35.87 (23.01-53.48)	734784 (469242-1100324)	39.81 (25.42-59.61)	0.34 (0.32-0.36)
South Asia - WB	471645 (302217-706361)	35.91 (23.03-53.51)	756862 (483065-1133150)	39.69 (25.33-59.42)	0.33 (0.31-0.34)
Southeast Asia	206522 (130952-310733)	39.6 (25.17-59.47)	282110 (179514-425217)	42.48 (26.99-64.04)	0.22 (0.22-0.23)
Southern Africa	54513 (34533-81746)	48.7 (30.84-72.78)	109477 (68884-164880)	51.55 (32.52-76.93)	0.22 (0.19-0.25)
Southern Latin America	59023 (37500-88584)	117.11 (74.42-175.46)	77301 (49307-115366)	119.15 (75.96-179.26)	0.06 (0.05-0.06)
Southern Sub-Saharan Africa	24099 (15288-36110)	39.32 (24.98-58.91)	33730 (21385-50429)	40.63 (25.79-60.75)	0.1 (0.1-0.11)
Sub-Saharan Africa - WB	304243 (193302-459095)	49.05 (31.15-73.3)	702208 (445449-1055637)	49.71 (31.47-74.21)	0.05 (0.05-0.06)
Tropical Latin America	54406 (34876-82081)	32.2 (20.68-48.47)	71775 (45724-108005)	34.72 (22.06-52.36)	0.25 (0.25-0.26)
Western Africa	71654 (45182-107272)	33.95 (21.52-51.01)	189461 (119748-283355)	35.45 (22.49-52.93)	0.15 (0.14-0.16)
Western Europe	325943 (206683-488595)	92.44 (58.67-139.04)	348749 (222266-520170)	92.91 (59.08-139.5)	0 (0-0.01)
Western Pacific Region	1031305 (651907-1537326)	65.92 (41.64-98)	1161239 (734141-1729430)	66.75 (42.14-99.95)	0.05 (0.05-0.06)
Western Sub-Saharan Africa	79361 (50024-118705)	33.92 (21.49-50.92)	213005 (134799-318832)	35.41 (22.49-52.87)	0.15 (0.13-0.16)
World Bank High Income	952097 (605152-1425230)	100.28 (63.62-150.52)	1083431 (689993-1615311)	101.43 (64.41-152.21)	0.05 (0.04-0.05)
World Bank Low Income	214309 (135828-322199)	54.4 (34.5-81.23)	471489 (298384-708222)	54.71 (34.54-81.59)	0.03 (0.02-0.03)
World Bank Lower Middle Income	831523 (530578-1246740)	37.07 (23.66-55.38)	1381061 (880140-2073924)	40.48 (25.79-60.75)	0.29 (0.28-0.3)
World Bank Upper Middle Income	1089635 (690012-1629823)	50.78 (32.17-75.75)	1265178 (800923-1891560)	53.19 (33.67-79.87)	0.14 (0.13-0.16)
Country
Afghanistan	3768 (2387-5692)	33.3 (21.3-50.14)	13074 (8213-19489)	35.14 (22.03-52.47)	0.19 (0.17-0.21)
Albania	1289 (807-1901)	34.87 (21.85-51.38)	760 (484-1151)	37.95 (24.15-57.42)	0.31 (0.3-0.33)
Algeria	10664 (6819-16095)	35.96 (23.01-54.18)	17596 (11204-25974)	39.2 (24.95-57.98)	0.3 (0.29-0.3)
American Samoa	28 (18-43)	52.02 (33.14-78.36)	27 (17-41)	53.78 (33.91-80.46)	0.12 (0.11-0.12)
Andorra	43 (27-64)	83.15 (52.55-126.02)	61 (38-91)	85.06 (53.36-128.38)	0.08 (0.07-0.08)
Angola	3390 (2124-5081)	26.89 (16.79-40.02)	12178 (7706-18352)	28.97 (18.48-43.42)	0.25 (0.23-0.27)
Antigua and Barbuda	21 (13-32)	33.68 (20.95-51.04)	28 (18-42)	36.69 (23.49-54.77)	0.29 (0.28-0.3)
Argentina	39603 (25069-59388)	117.19 (74.18-175.28)	52480 (33527-78389)	119.11 (76.07-178.98)	0.05 (0.05-0.05)
Armenia	1176 (748-1761)	33.13 (21.04-49.51)	882 (562-1345)	36.36 (23.09-55.32)	0.33 (0.31-0.34)
Australia	19134 (12357-28777)	117.92 (76.16-177.34)	28373 (18096-42171)	120.39 (76.52-180.57)	0.07 (0.06-0.07)
Austria	5827 (3669-8770)	82.29 (51.77-124.15)	6453 (4083-9631)	84.31 (53.38-126.16)	0.08 (0.08-0.09)
Azerbaijan	2720 (1706-4111)	33.79 (21.19-50.88)	3369 (2103-5129)	36.21 (22.59-55.12)	0.27 (0.24-0.3)
Bahamas	96 (60-146)	35.14 (21.77-53.19)	131 (82-196)	37.56 (23.69-56.33)	0.25 (0.24-0.26)
Bahrain	197 (124-297)	37.26 (23.47-56.21)	558 (355-841)	40.93 (26.12-61.94)	0.34 (0.33-0.36)
Bangladesh	49360 (31582-73928)	36.72 (23.59-54.93)	66263 (42206-99773)	40.17 (25.58-60.53)	0.27 (0.26-0.28)
Barbados	84 (52-128)	34.59 (21.67-52.75)	88 (56-132)	36.55 (22.98-55.54)	0.18 (0.18-0.19)
Belarus	3207 (2018-4853)	34.5 (21.75-52.33)	2601 (1646-3880)	37.79 (23.72-56.51)	0.32 (0.3-0.34)
Belgium	7456 (4758-11155)	82.07 (52.32-123.75)	8383 (5283-12572)	84.39 (53.07-127.09)	0.09 (0.08-0.09)
Belize	72 (45-109)	32.11 (20.21-48.66)	153 (98-234)	34.76 (22.23-52.97)	0.26 (0.25-0.26)
Benin	2032 (1283-3066)	33.35 (21.11-50.32)	5764 (3610-8648)	34.65 (21.69-51.74)	0.11 (0.1-0.12)
Bermuda	18 (12-28)	35.09 (22.21-53.27)	18 (11-27)	37.92 (24.2-58.02)	0.27 (0.26-0.28)
Bhutan	277 (175-422)	36.45 (23.09-55.31)	290 (186-435)	40.05 (25.73-60.13)	0.33 (0.32-0.35)
Bolivia (Plurinational State of)	2737 (1744-4091)	37.24 (23.74-55.81)	4810 (3024-7166)	39.76 (24.98-59.23)	0.22 (0.22-0.23)
Bosnia and Herzegovina	1458 (916-2202)	34.43 (21.62-52.1)	881 (551-1332)	38.41 (23.91-58.09)	0.4 (0.38-0.43)
Botswana	632 (400-952)	38.81 (24.51-58.16)	1007 (633-1511)	41.05 (25.82-61.59)	0.19 (0.18-0.19)
Brazil	52883 (33885-79772)	32.19 (20.67-48.44)	69232 (44122-104161)	34.7 (22.06-52.28)	0.25 (0.24-0.26)
Brunei Darussalam	318 (200-479)	117.49 (73.98-176.53)	515 (326-772)	120.01 (75.99-181.06)	0.07 (0.06-0.07)
Bulgaria	2587 (1649-3869)	36.09 (22.86-53.96)	1774 (1145-2630)	39.19 (24.83-58.32)	0.26 (0.25-0.27)
Burkina Faso	3892 (2451-5877)	32.71 (20.64-48.86)	9444 (5949-14338)	33.94 (21.23-51.26)	0.12 (0.12-0.13)
Burundi	4791 (3036-7255)	72.17 (45.58-107.81)	11695 (7334-17962)	72.99 (45.93-110.47)	0.05 (0.04-0.05)
Cabo Verde	148 (94-222)	34.16 (21.59-51.26)	199 (125-299)	36.41 (22.68-54.99)	0.22 (0.21-0.23)
Cambodia	4610 (2949-6893)	37.78 (24.25-56.5)	7076 (4514-10690)	40.48 (25.82-61.14)	0.23 (0.22-0.24)
Cameroon	4385 (2782-6705)	34.14 (21.59-51.72)	13873 (8884-21019)	35.88 (23.06-54.24)	0.16 (0.14-0.17)
Canada	31955 (20322-48146)	124.43 (78.95-187.57)	42540 (27044-63575)	126.3 (79.91-190.27)	0.05 (0.05-0.06)
Central African Republic	878 (560-1318)	26.48 (17.01-39.91)	1793 (1142-2685)	27.19 (17.44-40.47)	0.09 (0.08-0.1)
Chad	2412 (1540-3649)	32.74 (20.99-49.58)	7648 (4835-11521)	33.61 (21.3-50.28)	0.08 (0.08-0.09)
Chile	15781 (9958-23893)	116.9 (73.74-176.95)	21014 (13316-31157)	119.35 (75.49-178.29)	0.07 (0.07-0.07)
China	732420 (462904-1094824)	60.94 (38.53-90.85)	814476 (513249-1217034)	65.12 (40.99-97.76)	0.22 (0.22-0.22)
Colombia	9605 (6071-14436)	26.49 (16.81-39.82)	12859 (8203-19380)	29.13 (18.47-43.74)	0.32 (0.3-0.34)
Comoros	413 (259-629)	72.97 (45.55-110.09)	600 (376-911)	74.79 (46.86-113.18)	0.08 (0.08-0.09)
Congo	834 (527-1260)	28.04 (17.75-42.47)	1831 (1142-2764)	29.92 (18.65-45.06)	0.2 (0.18-0.22)
Cook Islands	11 (7-16)	52.01 (33.02-78.18)	9 (6-13)	54.72 (35.35-82.41)	0.16 (0.15-0.16)
Costa Rica	937 (579-1436)	27.19 (16.85-41.66)	1261 (801-1905)	29.76 (18.78-44.8)	0.3 (0.29-0.3)
Croatia	1495 (946-2272)	36.66 (23.25-55.76)	1118 (719-1671)	39.8 (25.31-59.64)	0.29 (0.28-0.29)
Cuba	3494 (2197-5251)	33.67 (21.19-50.72)	3221 (2030-4897)	35.59 (22.64-54.56)	0.19 (0.17-0.2)
Cyprus	623 (393-949)	81.22 (51.27-123.95)	1019 (646-1537)	84.25 (53.31-127.6)	0.13 (0.12-0.13)
Czechia	3264 (2068-4835)	36.9 (23.27-54.8)	2975 (1888-4426)	40.05 (25.31-60.05)	0.26 (0.23-0.28)
Côte d'Ivoire	5062 (3245-7626)	33.65 (21.56-50.38)	11642 (7321-17460)	35.19 (22.17-52.73)	0.13 (0.12-0.14)
Democratic People's Republic of Korea	13654 (8600-20613)	66.18 (41.83-100.03)	16274 (10317-24394)	68.25 (43.19-102.32)	0.11 (0.1-0.11)
Democratic Republic of the Congo	12784 (8118-18907)	26.96 (17.15-40.02)	30663 (19477-45414)	27.9 (17.76-41.24)	0.11 (0.07-0.15)
Denmark	4499 (2853-6709)	98.52 (62.45-147.48)	5037 (3204-7532)	100.59 (64.27-150.77)	0.07 (0.07-0.08)
Djibouti	365 (230-553)	72.95 (46.05-109.5)	1002 (633-1524)	74.53 (47.13-112.92)	0.07 (0.07-0.08)
Dominica	26 (17-40)	33.44 (21.05-50.65)	22 (14-33)	36.5 (22.95-55.15)	0.29 (0.29-0.3)
Dominican Republic	2580 (1650-3925)	32.02 (20.44-48.6)	3744 (2363-5637)	34.61 (21.76-52.18)	0.27 (0.26-0.28)
Ecuador	4349 (2781-6554)	38.43 (24.57-57.99)	7411 (4762-10989)	40.82 (26.22-60.49)	0.21 (0.2-0.22)
Egypt	21978 (13980-33233)	35.36 (22.59-53.64)	44908 (28394-68220)	39.08 (24.64-59.16)	0.33 (0.32-0.34)
El Salvador	1582 (990-2388)	25.51 (16.01-38.46)	1833 (1171-2757)	28.23 (18.02-42.52)	0.35 (0.34-0.36)
Equatorial Guinea	138 (88-206)	26.51 (16.78-39.61)	571 (361-859)	31.2 (19.71-46.84)	0.61 (0.58-0.63)
Eritrea	3004 (1889-4546)	71.96 (45.53-108.51)	5610 (3568-8483)	73.99 (47.03-110.99)	0.09 (0.09-0.09)
Estonia	475 (302-711)	34.89 (22.23-52.27)	361 (226-546)	38.74 (24.37-59.06)	0.34 (0.33-0.36)
Eswatini	393 (252-596)	38.59 (24.55-58.59)	526 (329-800)	40.32 (25.33-61.17)	0.14 (0.13-0.14)
Ethiopia	51174 (32707-77453)	82.96 (53.21-124.15)	107476 (68642-161001)	82.57 (52.81-122.94)	0 (-0.01-0.01)
Fiji	426 (270-647)	50.6 (32.04-76.57)	497 (318-754)	52.95 (33.91-80.36)	0.14 (0.14-0.15)
Finland	5261 (3317-7922)	112.78 (70.85-170.44)	5493 (3475-8243)	114.77 (72.59-172.87)	0.07 (0.06-0.07)
France	44087 (27866-66331)	82.05 (52.07-123.58)	48562 (30930-73323)	84.21 (53.64-127.34)	0.08 (0.08-0.08)
Gabon	333 (214-503)	28.35 (18.25-42.69)	633 (396-946)	30.85 (19.38-46.04)	0.27 (0.26-0.27)
Gambia	407 (256-613)	33.62 (21.16-50.49)	1009 (634-1540)	34.96 (21.8-53.3)	0.13 (0.12-0.13)
Georgia	1791 (1138-2741)	34.95 (22.24-53.52)	1066 (668-1616)	36.51 (22.78-55.29)	0.16 (0.14-0.19)
Germany	97825 (62289-147208)	136.01 (86.39-205.24)	98529 (63512-148510)	137.48 (88.34-206.82)	0.04 (0.04-0.04)
Ghana	6335 (3956-9412)	34.61 (21.61-51.54)	14486 (9287-21684)	36.8 (23.49-54.87)	0.2 (0.18-0.21)
Greece	7839 (5045-11786)	81.43 (52.14-122.74)	7045 (4427-10510)	83.62 (52.55-125.89)	0.09 (0.09-0.09)
Greenland	66 (41-98)	123.07 (77.31-184.08)	66 (41-99)	125.57 (79.09-187.8)	0.08 (0.07-0.08)
Grenada	32 (20-47)	32.28 (20.23-48.42)	33 (21-50)	35.52 (22.95-53.34)	0.31 (0.3-0.32)
Guam	74 (48-113)	52.92 (33.8-80.23)	81 (52-122)	55.4 (35.19-83.05)	0.17 (0.16-0.18)
Guatemala	2597 (1635-3952)	24.77 (15.61-37.68)	4650 (2939-6991)	27.56 (17.47-41.38)	0.35 (0.35-0.36)
Guinea	2368 (1503-3575)	33.24 (21.07-50.03)	5682 (3550-8481)	34.33 (21.42-51.1)	0.1 (0.09-0.11)
Guinea-Bissau	420 (268-632)	33.34 (21.27-49.95)	872 (554-1334)	34.62 (21.8-52.49)	0.12 (0.11-0.13)
Guyana	281 (174-428)	32.09 (19.88-48.91)	268 (168-402)	34.82 (21.87-52.34)	0.27 (0.26-0.27)
Haiti	2256 (1416-3392)	30.65 (19.21-46.15)	4485 (2808-6805)	32.36 (20.3-49.04)	0.18 (0.18-0.19)
Honduras	1466 (930-2207)	25.1 (16-37.76)	2986 (1875-4555)	27.38 (17.28-41.71)	0.3 (0.29-0.3)
Hungary	3156 (2006-4755)	36.37 (22.98-55.18)	2563 (1633-3860)	39.72 (25.48-60.06)	0.29 (0.28-0.3)
Iceland	205 (130-310)	82.54 (52.31-125.42)	268 (169-406)	84.82 (53.44-129.02)	0.09 (0.08-0.09)
India	351410 (224926-524482)	35.55 (22.78-52.96)	547423 (349941-818273)	39.73 (25.38-59.34)	0.37 (0.34-0.39)
Indonesia	83071 (52580-125002)	40.01 (25.33-60.1)	113339 (71528-170133)	43.05 (27.15-64.73)	0.23 (0.22-0.24)
Iran (Islamic Republic of)	24190 (15447-36310)	35.37 (22.66-53.05)	31468 (20210-47352)	39.23 (25.15-58.85)	0.36 (0.35-0.37)
Iraq	7629 (4850-11564)	35.18 (22.33-52.97)	17314 (10960-25872)	39.14 (24.92-58.63)	0.37 (0.35-0.39)
Ireland	2925 (1838-4441)	81.83 (51.41-124.04)	3789 (2394-5676)	84.51 (53.65-126.83)	0.11 (0.11-0.12)
Israel	1920 (1219-2901)	38.08 (24.2-57.31)	3726 (2360-5645)	39.97 (25.32-60.51)	0.16 (0.15-0.16)
Italy	41279 (26207-61241)	80.91 (51.37-120.68)	40692 (25982-60342)	82.93 (52.71-124.4)	0.08 (0.08-0.09)
Jamaica	868 (544-1308)	33.17 (20.77-49.81)	904 (572-1358)	35.68 (22.57-54.04)	0.25 (0.24-0.25)
Japan	140861 (88924-210068)	118.81 (74.97-178.04)	131321 (82937-195017)	120.76 (76.21-180.65)	0.05 (0.05-0.05)
Jordan	1632 (1031-2461)	36.69 (23.39-55.5)	5101 (3243-7625)	39.99 (25.4-59.7)	0.31 (0.29-0.33)
Kazakhstan	5937 (3729-8980)	34.06 (21.43-51.44)	6844 (4359-10375)	36.81 (23.49-55.79)	0.27 (0.26-0.28)
Kenya	21172 (13479-32518)	72.78 (46.53-110.33)	43918 (28001-67099)	74.39 (47.41-112.69)	0.07 (0.07-0.08)
Kiribati	41 (26-62)	49.16 (31.43-74.34)	67 (43-100)	50.95 (32.78-76.36)	0.12 (0.11-0.12)
Kuwait	702 (447-1065)	38.61 (24.48-58.54)	1673 (1064-2529)	42.2 (26.65-63.14)	0.32 (0.31-0.33)
Kyrgyzstan	1740 (1094-2640)	33.43 (21.12-50.48)	2634 (1679-3998)	35.14 (22.37-53.44)	0.16 (0.14-0.18)
Lao People's Democratic Republic	1861 (1192-2814)	37.99 (24.3-56.89)	3133 (1970-4773)	40.82 (25.77-62.15)	0.24 (0.23-0.25)
Latvia	794 (502-1214)	35.15 (22.26-54.03)	505 (324-759)	38.62 (24.71-58.46)	0.32 (0.3-0.33)
Lebanon	1152 (726-1742)	35.89 (22.63-54.22)	2035 (1303-3084)	39.65 (25.33-60.07)	0.36 (0.35-0.37)
Lesotho	702 (439-1053)	37.88 (23.54-56.68)	823 (524-1250)	39.49 (25.12-59.96)	0.13 (0.13-0.14)
Liberia	989 (613-1500)	33.23 (20.55-50.32)	2225 (1406-3347)	34.43 (21.84-51.69)	0.14 (0.13-0.16)
Libya	1784 (1145-2671)	36.05 (23.06-54.03)	2522 (1604-3780)	39.62 (25.07-59.54)	0.35 (0.32-0.39)
Lithuania	1132 (715-1717)	34.96 (21.96-53.29)	730 (465-1099)	39.2 (24.79-59.23)	0.39 (0.38-0.4)
Luxembourg	287 (182-430)	82.65 (52.05-124.33)	479 (302-713)	84.8 (53.6-127.38)	0.09 (0.08-0.09)
Madagascar	10420 (6598-15718)	72.48 (45.8-108.85)	25243 (15942-38131)	73.68 (46.45-110.69)	0.06 (0.06-0.07)
Malawi	8426 (5339-12690)	71.88 (45.33-107.92)	17680 (11117-26680)	73.57 (46.44-110.59)	0.1 (0.09-0.1)
Malaysia	8042 (5106-11997)	40.64 (25.91-60.59)	13153 (8388-19927)	43.75 (27.94-66.22)	0.25 (0.24-0.25)
Maldives	104 (65-156)	38.42 (24.19-57.63)	188 (121-282)	42.28 (26.98-63.67)	0.32 (0.32-0.33)
Mali	3442 (2184-5168)	32.82 (20.85-49.34)	10271 (6533-15181)	33.86 (21.59-50.16)	0.11 (0.1-0.12)
Malta	290 (184-437)	81.32 (51.46-122.44)	313 (198-470)	83.6 (52.75-126.34)	0.09 (0.09-0.09)
Marshall Islands	27 (17-42)	49.56 (31.53-74.27)	30 (19-46)	51.52 (32.85-77.52)	0.11 (0.11-0.12)
Mauritania	855 (537-1288)	34.29 (21.64-51.26)	1932 (1217-2935)	36.13 (22.82-54.56)	0.16 (0.15-0.17)
Mauritius	459 (290-697)	40.52 (25.57-61.32)	457 (291-680)	43.51 (27.64-65.08)	0.22 (0.21-0.23)
Mexico	25374 (16311-37971)	25.41 (16.4-37.91)	35785 (22901-53797)	29.13 (18.64-43.88)	0.41 (0.36-0.45)
Micronesia (Federated States of)	61 (39-92)	49.83 (31.79-74.78)	55 (35-84)	51.89 (33.14-78.18)	0.13 (0.12-0.13)
Monaco	21 (13-31)	83.46 (53.26-125.55)	26 (17-39)	85.48 (54.2-129.71)	0.08 (0.08-0.08)
Mongolia	870 (552-1322)	32.28 (20.43-48.79)	1245 (791-1865)	34.93 (22.23-52.41)	0.27 (0.26-0.27)
Montenegro	221 (141-329)	36.8 (23.37-54.73)	187 (120-284)	39.55 (25.08-59.99)	0.27 (0.25-0.29)
Morocco	9880 (6250-14872)	34.95 (22.16-52.88)	13759 (8748-20827)	37.82 (24.08-57.27)	0.27 (0.25-0.28)
Mozambique	11463 (7274-17206)	71.25 (45.21-106.82)	28213 (17823-42723)	72.83 (46.11-109.6)	0.08 (0.07-0.09)
Myanmar	17150 (10813-26032)	37.99 (24.02-57.63)	23075 (14702-34957)	40.95 (26.08-62)	0.26 (0.25-0.27)
Namibia	662 (412-1002)	39.12 (24.68-58.56)	1092 (692-1641)	40.8 (25.87-61.4)	0.14 (0.13-0.15)
Nauru	6 (4-9)	50.6 (32.35-76.64)	6 (4-10)	52.52 (33.74-79.93)	0.12 (0.09-0.14)
Nepal	9625 (6043-14483)	41.82 (26.41-62.43)	14504 (9123-21762)	44.88 (28.22-67.4)	0.22 (0.21-0.22)
Netherlands	9548 (6071-14335)	69.74 (44.42-104.73)	10478 (6612-15713)	71.66 (45.15-107.94)	0.09 (0.09-0.09)
New Zealand	3883 (2466-5801)	117.34 (74.41-175.11)	5708 (3584-8487)	119.56 (74.88-177.98)	0.06 (0.06-0.06)
Nicaragua	1221 (772-1819)	25.15 (15.9-37.57)	1899 (1209-2852)	27.58 (17.59-41.37)	0.31 (0.3-0.31)
Niger	3254 (2059-4931)	32.52 (20.48-49.11)	10629 (6751-16064)	33.06 (21.1-49.96)	0.05 (0.04-0.06)
Nigeria	36956 (23569-55415)	34.49 (22.11-51.24)	103610 (66067-154782)	36.15 (23.12-53.85)	0.17 (0.15-0.18)
Niue	1 (1-2)	51.14 (32.5-77.14)	1 (1-1)	53.8 (34.39-80.62)	0.17 (0.17-0.18)
North Macedonia	694 (444-1039)	35.79 (22.85-53.63)	601 (385-907)	38.84 (24.77-58.74)	0.29 (0.28-0.3)
Northern Mariana Islands	24 (15-36)	53.38 (33.69-80.87)	25 (16-37)	55.16 (34.62-82.78)	0.08 (0.07-0.09)
Norway	2558 (1632-3826)	67.89 (43.23-102.07)	3219 (2046-4805)	69.87 (44.28-105.14)	0.1 (0.09-0.1)
Oman	815 (513-1246)	36.06 (22.77-54.75)	1876 (1187-2851)	41.14 (25.96-61.96)	0.46 (0.45-0.48)
Pakistan	49791 (31540-75388)	36.68 (23.39-55.14)	106304 (67558-159616)	39.76 (25.32-59.39)	0.26 (0.25-0.28)
Palau	8 (5-12)	51.97 (32.6-77.91)	8 (5-13)	54.33 (34.98-81.99)	0.14 (0.13-0.14)
Palestine	842 (531-1261)	34.63 (21.82-51.63)	2179 (1389-3311)	38 (24.27-57.92)	0.31 (0.3-0.33)
Panama	722 (451-1083)	27.23 (16.99-40.9)	1258 (795-1915)	29.91 (18.92-45.51)	0.3 (0.29-0.31)
Papua New Guinea	2242 (1443-3376)	48.37 (31.15-72.82)	5683 (3616-8549)	49.96 (31.88-75)	0.1 (0.1-0.11)
Paraguay	1523 (957-2305)	32.42 (20.48-49.04)	2544 (1610-3857)	35.21 (22.24-53.37)	0.27 (0.26-0.28)
Peru	9575 (6030-14508)	39.27 (24.75-59.02)	14912 (9481-22481)	42.04 (26.66-63.39)	0.23 (0.23-0.24)
Philippines	28983 (18501-43760)	39.79 (25.5-59.92)	49068 (31300-73700)	41.91 (26.72-62.93)	0.16 (0.15-0.17)
Poland	12109 (7773-18298)	33.82 (21.67-51.17)	9985 (6360-14898)	37.72 (23.99-56.52)	0.35 (0.34-0.36)
Portugal	7666 (4851-11498)	80.46 (50.71-120.63)	7273 (4620-10854)	82.97 (52.95-123.98)	0.1 (0.09-0.1)
Puerto Rico	1243 (792-1859)	34.67 (22.08-51.77)	943 (601-1429)	37.97 (24.17-57.78)	0.3 (0.29-0.31)
Qatar	167 (105-253)	38.15 (24.26-57.08)	1053 (681-1606)	42.58 (27.52-65.09)	0.38 (0.37-0.38)
Republic of Korea	53082 (33116-79449)	118.2 (73.84-176.99)	54156 (34264-80609)	121.49 (76.38-181.8)	0.09 (0.08-0.09)
Republic of Moldova	1478 (955-2246)	33.78 (21.83-51.4)	920 (584-1399)	36.67 (23.17-55.99)	0.29 (0.26-0.31)
Romania	8155 (5200-12091)	38.2 (24.28-56.66)	5458 (3442-8179)	40.68 (25.7-61.09)	0.26 (0.25-0.28)
Russian Federation	46807 (29441-70245)	34.85 (21.94-52.49)	41956 (26594-62611)	37.9 (23.95-56.99)	0.29 (0.27-0.31)
Rwanda	6345 (4007-9628)	72.5 (45.83-108.71)	11370 (7216-17143)	74.3 (47.06-112.18)	0.1 (0.08-0.11)
Saint Kitts and Nevis	15 (10-23)	33.64 (21.53-51.16)	18 (11-27)	36.76 (23.26-55.3)	0.29 (0.29-0.3)
Saint Lucia	51 (31-76)	32.57 (20.29-48.91)	52 (34-78)	35.47 (22.91-52.92)	0.28 (0.28-0.29)
Saint Vincent and the Grenadines	40 (26-62)	32.3 (20.49-49.14)	36 (23-55)	34.95 (22.14-52.4)	0.26 (0.25-0.26)
Samoa	100 (63-151)	50.77 (32.08-76.72)	124 (79-188)	52.68 (33.68-79.79)	0.12 (0.11-0.12)
San Marino	18 (11-27)	83.21 (53.15-125.75)	23 (15-34)	84.69 (53.52-127.79)	0.06 (0.05-0.06)
Sao Tome and Principe	52 (33-79)	34.24 (21.83-51.9)	89 (57-135)	36.07 (22.91-54.42)	0.18 (0.17-0.19)
Saudi Arabia	6698 (4210-10092)	36.55 (23.07-54.9)	14085 (8917-21357)	41.72 (26.46-63.58)	0.46 (0.45-0.48)
Senegal	3175 (2004-4767)	33.44 (21.03-50.17)	6580 (4122-9908)	35.03 (21.89-52.7)	0.14 (0.13-0.15)
Serbia	3075 (1940-4593)	36.13 (22.79-53.88)	2468 (1590-3729)	39.43 (25.3-59.62)	0.32 (0.3-0.33)
Seychelles	32 (20-49)	41.1 (25.74-61.86)	41 (26-62)	43.8 (27.99-65.8)	0.19 (0.18-0.2)
Sierra Leone	1619 (1005-2434)	33.36 (20.71-50.33)	3613 (2271-5420)	34.56 (21.7-51.88)	0.11 (0.09-0.13)
Singapore	3486 (2189-5212)	118.26 (74.42-177.8)	6010 (3805-8965)	121.52 (76.3-181.88)	0.09 (0.08-0.09)
Slovakia	1809 (1158-2695)	36.46 (23.31-54.29)	1515 (979-2284)	39.77 (25.44-59.77)	0.3 (0.28-0.31)
Slovenia	632 (408-951)	37.49 (23.99-56.25)	566 (363-849)	40.55 (25.93-60.62)	0.26 (0.25-0.27)
Solomon Islands	193 (122-292)	48.41 (30.71-72.85)	378 (239-563)	49.97 (31.84-74.36)	0.1 (0.09-0.1)
Somalia	6942 (4410-10504)	71.1 (45.46-106.89)	18994 (11827-28728)	71.22 (44.56-106.99)	0.02 (0.01-0.02)
South Africa	16701 (10686-25018)	39.7 (25.52-59.37)	23050 (14645-34332)	41.23 (26.2-61.49)	0.13 (0.12-0.14)
South Sudan	5124 (3241-7744)	72.05 (45.64-108.88)	8665 (5435-13019)	72.62 (45.5-107.94)	0.03 (0.02-0.03)
Spain	40464 (25875-60565)	110.66 (70.67-166.76)	44224 (28004-66007)	113.11 (71.65-170.18)	0.07 (0.07-0.08)
Sri Lanka	7311 (4615-11003)	39.83 (25.13-59.82)	8818 (5587-13416)	42.89 (27.09-65.08)	0.24 (0.23-0.25)
Sudan	7792 (4992-11709)	33.88 (21.82-50.83)	18419 (11476-27800)	37.45 (23.32-56.37)	0.34 (0.32-0.36)
Suriname	138 (87-207)	32.76 (20.61-49.12)	192 (120-289)	34.94 (21.82-52.56)	0.23 (0.23-0.24)
Sweden	7549 (4770-11335)	98.89 (62.76-149.16)	9115 (5782-13538)	100.88 (63.75-150.85)	0.06 (0.06-0.07)
Switzerland	5166 (3268-7775)	83.6 (52.89-126.83)	6480 (4087-9611)	85.45 (54.1-128.15)	0.08 (0.07-0.08)
Syrian Arab Republic	5358 (3448-8115)	35.14 (22.73-52.93)	5371 (3367-7961)	38.58 (24.3-57.69)	0.33 (0.31-0.35)
Taiwan (Province of China)	15861 (10122-24137)	76.95 (49.01-116.9)	16490 (10552-24779)	83.44 (53.27-125.75)	0.2 (0.18-0.23)
Tajikistan	2187 (1378-3346)	32.53 (20.61-49.77)	3919 (2481-5991)	34.26 (21.73-52.46)	0.18 (0.15-0.22)
Thailand	23773 (15213-36382)	40.1 (25.58-61.3)	22813 (14472-34109)	43.08 (27.23-64.56)	0.22 (0.22-0.23)
Timor-Leste	338 (214-507)	37.98 (23.98-56.68)	652 (411-990)	40.95 (25.88-61.84)	0.28 (0.26-0.29)
Togo	1553 (972-2309)	33.71 (21.18-50.31)	3434 (2175-5182)	35.01 (22.21-52.56)	0.11 (0.1-0.13)
Tokelau	1 (1-1)	49.86 (31.56-75.8)	1 (0-1)	52.79 (33.44-79.87)	0.19 (0.18-0.2)
Tonga	58 (36-88)	50.64 (32.04-76.5)	62 (39-93)	52.78 (33.63-79.38)	0.13 (0.12-0.14)
Trinidad and Tobago	449 (285-686)	34.14 (21.6-51.82)	443 (283-667)	37 (23.63-55.86)	0.29 (0.28-0.3)
Tunisia	3327 (2084-4973)	35.82 (22.47-53.81)	4334 (2762-6496)	39.35 (25.01-59.07)	0.33 (0.32-0.34)
Turkmenistan	1521 (963-2290)	33.59 (21.37-50.66)	1902 (1213-2831)	35.98 (22.96-53.59)	0.25 (0.23-0.27)
Tuvalu	5 (3-8)	49.57 (31.64-75.14)	7 (4-10)	52.11 (33.42-79.36)	0.16 (0.16-0.17)
Türkiye	22517 (14130-33971)	35.84 (22.42-53.89)	30789 (19481-46440)	39.89 (25.32-60.23)	0.37 (0.36-0.39)
Uganda	15063 (9578-22622)	71.58 (45.95-106.83)	40044 (25278-61197)	73.9 (46.93-111.14)	0.12 (0.11-0.13)
Ukraine	15655 (9845-23605)	34.61 (21.79-52.31)	11132 (7166-16749)	36.91 (23.59-55.89)	0.23 (0.21-0.25)
United Arab Emirates	739 (464-1125)	38.15 (24.03-58.1)	3200 (2028-4885)	42.69 (27.1-65.13)	0.38 (0.36-0.4)
United Kingdom	32319 (20519-48552)	62.8 (39.84-94.72)	37757 (23949-56210)	64.89 (41.04-97.19)	0.1 (0.1-0.11)
United Republic of Tanzania	22671 (14562-34169)	71.94 (46.11-107.07)	51704 (32536-78319)	74 (46.69-111.18)	0.1 (0.09-0.1)
United States of America	318503 (203596-477226)	132.19 (84.41-198.22)	394837 (253303-588808)	128.89 (82.45-192.82)	-0.04 (-0.06--0.02)
United States Virgin Islands	38 (24-57)	34.96 (21.87-52.54)	25 (16-38)	37.79 (23.55-57.6)	0.26 (0.26-0.27)
Uruguay	3636 (2314-5482)	117.13 (74.6-176.76)	3802 (2410-5672)	118.88 (74.89-178.08)	0.05 (0.05-0.05)
Uzbekistan	8385 (5283-12700)	32.79 (20.83-49.75)	12239 (7864-18690)	35.52 (22.83-54.18)	0.28 (0.27-0.29)
Vanuatu	86 (55-131)	49.17 (31.24-73.81)	175 (110-265)	50.79 (32.14-76.59)	0.11 (0.1-0.11)
Venezuela (Bolivarian Republic of)	5761 (3642-8545)	26.86 (16.96-39.99)	7153 (4501-10854)	28.78 (18.12-43.69)	0.23 (0.21-0.25)
Viet Nam	30491 (19251-46093)	39.06 (24.77-59.22)	39902 (25285-60217)	42.49 (26.94-64.26)	0.27 (0.26-0.28)
Yemen	5506 (3498-8295)	33.4 (21.04-50.42)	14079 (9050-21263)	36.27 (23.22-54.84)	0.29 (0.28-0.3)
Zambia	7135 (4515-10727)	72.58 (45.77-109.62)	17677 (11162-27034)	74.51 (47-112.37)	0.1 (0.08-0.11)
Zimbabwe	5009 (3167-7621)	38.59 (24.56-58)	7233 (4631-10958)	39.26 (25.1-59.79)	0.03 (0.01-0.04)
