# Supplementary material for: Global burden of viral skin diseases from 1990 to 2021: a systematic analysis for the global burden of disease study 2021
Source: Front Public Health. 2025 Feb 19;13:1464372. doi: 10.3389/fpubh.2025.1464372 (PMC11879981; doi:10.3389/fpubh.2025.1464372)
Supplement: Supplementary file 1 [file Data_Sheet_1.zip › 1464372_SupMaterial/GBD_SDI_1990-2021.csv]

Location	1990	1991	1992	1993	1994	1995	1996	1997	1998	1999	2000	2001	2002	2003	2004	2005	2006	2007	2008	2009	2010	2011	2012	2013	2014	2015	2016	2017	2018	2019	2020	2021
Aceh	0.482673083	0.493504261	0.503725238	0.513293532	0.522194442	0.530244852	0.537785887	0.545269986	0.550976463	0.555867589	0.560267942	0.564383878	0.568721888	0.573074571	0.577722521	0.582303878	0.586726023	0.59150689	0.596743272	0.601813052	0.607059527	0.612682724	0.618546527	0.624548728	0.630505255	0.636482357	0.642394996	0.648250805	0.654058774	0.659865184	0.66475876	0.669551641
Acre	0.372460174	0.378980241	0.384504394	0.38967272	0.395394211	0.401619627	0.407548372	0.412889884	0.418094805	0.423294984	0.429100865	0.4352422	0.441715534	0.44810708	0.454996776	0.462208898	0.469541035	0.477662154	0.486323572	0.494498393	0.502673163	0.510151349	0.517172382	0.523836132	0.530065153	0.535643301	0.540550767	0.545506627	0.550665348	0.55603086	0.560873428	0.565851526
Addis Ababa	0.487060041	0.495700289	0.502057376	0.508601978	0.514369793	0.520299676	0.526683615	0.533187064	0.538390746	0.543738777	0.549392679	0.555421611	0.560430451	0.56431784	0.569431506	0.575507797	0.581793407	0.58915693	0.596921141	0.604889655	0.61329088	0.621763342	0.629521789	0.637415929	0.645552442	0.653807554	0.66176964	0.669404029	0.67681666	0.684175853	0.689966686	0.694729596
Afar	0.102500069	0.102923831	0.102304887	0.102424632	0.102491546	0.103319651	0.105128034	0.107613013	0.109385397	0.111748498	0.11480189	0.119052377	0.12278243	0.125762457	0.130607715	0.136970023	0.14420382	0.153105163	0.162783668	0.172904437	0.183564452	0.194300556	0.204640198	0.214940642	0.225215268	0.235472535	0.245504833	0.255178611	0.26462211	0.273987062	0.281946443	0.28877341
Afghanistan	0.173832165	0.17647255	0.179633724	0.180183713	0.17851866	0.178279128	0.178085404	0.177884124	0.177513403	0.177075239	0.177025772	0.177773144	0.18380843	0.190518991	0.196903541	0.203928133	0.211074194	0.219627611	0.228089171	0.237900824	0.247759949	0.257041676	0.266484407	0.275636558	0.284030351	0.291849505	0.299630696	0.307424618	0.314866093	0.322454047	0.329830068	0.337199998
Agder	0.783912098	0.788332788	0.79314313	0.798179607	0.802898816	0.807571929	0.81314131	0.819160991	0.824508265	0.829429423	0.835206002	0.841137184	0.845788867	0.848861265	0.851230755	0.853247166	0.855131403	0.857111766	0.859646563	0.863012998	0.867775168	0.872804104	0.877660514	0.88240259	0.886464538	0.890237549	0.893916649	0.897491112	0.90098392	0.904361013	0.906183377	0.907489539
Aguascalientes	0.524645983	0.529086308	0.533396884	0.538117209	0.543268306	0.547452751	0.552198621	0.55740598	0.563132208	0.56946169	0.57602722	0.582381993	0.588920804	0.595282514	0.600983949	0.605285095	0.608663033	0.611516294	0.614244322	0.616218854	0.619019148	0.622938826	0.627726394	0.633398087	0.639769652	0.646386925	0.652924602	0.659321054	0.665505023	0.671483231	0.676568177	0.681159284
Aichi	0.800854834	0.805713722	0.810525696	0.814428732	0.818156687	0.821991858	0.825359323	0.827980287	0.830020885	0.831752637	0.833245504	0.834907207	0.837089612	0.8394057	0.84194956	0.84427199	0.846660454	0.849204413	0.851117043	0.852776742	0.8546368	0.856832713	0.859325788	0.861948216	0.86460482	0.867236785	0.870037285	0.872907383	0.875900188	0.878893097	0.880918649	0.883048835
Akita	0.743856278	0.747574745	0.751582445	0.755273102	0.759436294	0.764014469	0.768510645	0.772345859	0.775568933	0.778279035	0.78054579	0.782797361	0.785418659	0.788163622	0.790943978	0.793140396	0.794412518	0.795732063	0.797174326	0.798841506	0.800866168	0.80326262	0.805853631	0.808613052	0.811547349	0.814414598	0.817649094	0.820981223	0.824355311	0.827672686	0.829844435	0.832249015
Alabama	0.723971524	0.726751726	0.731172405	0.735422776	0.739157219	0.742448805	0.744779226	0.745964171	0.747298417	0.749782983	0.755622209	0.763456895	0.769676317	0.773721933	0.775449019	0.773795704	0.771407284	0.772854009	0.778972353	0.787618454	0.795550179	0.800866201	0.804534897	0.807097586	0.808851739	0.810003813	0.811181846	0.813588056	0.816421842	0.820526551	0.823776522	0.825605142
Alagoas	0.375345821	0.38023745	0.384027164	0.386951623	0.389896012	0.392646954	0.395593369	0.399214316	0.403276779	0.407308246	0.411951402	0.416798486	0.422190605	0.427693085	0.433637623	0.439780035	0.446252822	0.453131528	0.460104129	0.466850058	0.474132525	0.481873331	0.488871408	0.495583877	0.501814413	0.507530874	0.512474145	0.517429631	0.522419929	0.527385261	0.531592601	0.535659976
Alaska	0.745456697	0.745077011	0.748832169	0.755756001	0.762254073	0.767586469	0.771153384	0.773369618	0.774814237	0.776839421	0.780830769	0.785219722	0.788981903	0.792223828	0.794916317	0.795403346	0.794437095	0.795554894	0.799643985	0.804586634	0.80994445	0.815967748	0.820908359	0.824571781	0.828891472	0.834500637	0.840154869	0.844889335	0.848599564	0.853232249	0.856135719	0.857524599
Albania	0.5577733	0.555629412	0.553107897	0.552453328	0.553763669	0.557040889	0.562248886	0.566802804	0.572534102	0.578295462	0.584664188	0.592412947	0.599865978	0.606971166	0.613864247	0.620679615	0.627485617	0.634167969	0.640766134	0.64681613	0.652654203	0.658196773	0.66355678	0.668739559	0.674112985	0.679668601	0.685036648	0.690379199	0.695566878	0.700287863	0.703790245	0.706849791
Alborz	0.540408689	0.552446156	0.561720763	0.571360408	0.581991853	0.59235619	0.601919501	0.609791771	0.617160272	0.624754093	0.63279463	0.640064758	0.647546833	0.655274695	0.662959535	0.670555438	0.677039604	0.682555902	0.687020349	0.691040895	0.695817661	0.700902919	0.704542428	0.707988134	0.71207689	0.716481385	0.722142121	0.728497177	0.734379343	0.73937839	0.743762409	0.748302022
Algeria	0.460486906	0.468319197	0.475950937	0.483255591	0.49045066	0.497957543	0.505990967	0.514056566	0.522382419	0.530785583	0.539481508	0.547529277	0.555172222	0.562536956	0.569352852	0.576001965	0.582126362	0.587790538	0.593190973	0.597870384	0.602823535	0.607825529	0.612703533	0.617422204	0.622087292	0.626745568	0.631710736	0.636973176	0.642500039	0.648210785	0.653651466	0.659500924
Amap��	0.466489972	0.473046435	0.478145562	0.482182483	0.486829328	0.492740827	0.49860984	0.504140235	0.508931047	0.513368306	0.518241109	0.523566718	0.529168238	0.533943881	0.538676375	0.543766861	0.549921407	0.556730501	0.563796865	0.5703049	0.576616954	0.582639762	0.588829837	0.594780105	0.600371867	0.605321171	0.609514122	0.613827423	0.61842977	0.623291669	0.627651849	0.632179635
Amazonas	0.484414577	0.490171921	0.4941568	0.498171213	0.500865898	0.502034694	0.502823745	0.503017744	0.503369852	0.504117595	0.506062217	0.508355299	0.511612632	0.515295516	0.52014233	0.525587094	0.531836991	0.538247502	0.544623832	0.550489884	0.556768547	0.56268609	0.567585452	0.572357437	0.577020763	0.581398647	0.585372807	0.589701003	0.594525205	0.599677023	0.604527351	0.609484469
American Samoa	0.613633924	0.615847612	0.618583654	0.622078598	0.626053241	0.629814054	0.632706983	0.634926685	0.636597976	0.638322193	0.64060955	0.643214421	0.646002062	0.648951964	0.651921141	0.655061005	0.657725723	0.660781176	0.664025762	0.667300532	0.671248916	0.675979288	0.680861539	0.685833061	0.691343137	0.697162912	0.702726398	0.707647909	0.712800591	0.717308133	0.7208385	0.723727533
Amhara	0.096349458	0.097325773	0.097289302	0.098146296	0.098993032	0.100681932	0.103542465	0.107321049	0.110521867	0.114484273	0.119321728	0.125539429	0.131277082	0.136190578	0.143249107	0.152135409	0.162029226	0.173820633	0.186399607	0.199275248	0.212603496	0.225784785	0.237985059	0.249617758	0.260904174	0.271720652	0.281870132	0.291171169	0.299934758	0.308401443	0.315058985	0.320453189
Andean Latin America	0.50001149	0.501652202	0.50365586	0.506388431	0.510305574	0.514896344	0.519376447	0.52403649	0.528443909	0.532743717	0.537560512	0.54257235	0.547911071	0.553108984	0.558235444	0.563091517	0.567987399	0.572998972	0.578564192	0.583998942	0.59020118	0.59694462	0.603839225	0.610705169	0.617059985	0.622760754	0.628161263	0.633537897	0.638860164	0.643921325	0.647806819	0.651602456
Andhra Pradesh	0.286527077	0.29308547	0.299135229	0.306134042	0.313602819	0.321242581	0.328863208	0.335978692	0.343743025	0.351660778	0.35989814	0.368116436	0.375700007	0.382821746	0.386967412	0.395396008	0.405003429	0.4154842	0.425133514	0.434989009	0.44512761	0.454866619	0.463700168	0.473693465	0.484361213	0.495384966	0.506339718	0.516923725	0.526851927	0.535986837	0.543611025	0.551126806
Andorra	0.76146388	0.764709071	0.767188282	0.768953828	0.770023765	0.770988683	0.772403471	0.774580971	0.776972578	0.779629634	0.781976506	0.785417035	0.790158759	0.797278901	0.80473198	0.81221398	0.81978726	0.826617254	0.831821715	0.835929887	0.839489966	0.842794802	0.845810831	0.84832991	0.851010492	0.853591218	0.856257053	0.85947703	0.862588951	0.865621024	0.867449169	0.869444113
Angola	0.270736935	0.275160625	0.2792315	0.281867703	0.284487594	0.287447813	0.291421279	0.295433993	0.299553353	0.303720042	0.307603312	0.311697534	0.316706571	0.321777362	0.327395266	0.333785188	0.341012622	0.348846841	0.357082005	0.364407744	0.372033537	0.380006613	0.387891857	0.395796329	0.403720086	0.411372026	0.418822062	0.426177082	0.433355005	0.440454598	0.447283992	0.453721949
Antigua and Barbuda	0.612104591	0.618817129	0.624695818	0.630075854	0.634768955	0.638008629	0.641647192	0.645895591	0.650614287	0.655534994	0.660819064	0.665620632	0.670360801	0.67531149	0.680412429	0.685486437	0.690826021	0.696360039	0.702175362	0.707128564	0.711432246	0.715489989	0.719509323	0.722864978	0.725585978	0.728372762	0.731598944	0.734963713	0.738879106	0.74305296	0.74634533	0.749886887
Aomori	0.734632276	0.738220585	0.742503691	0.746331387	0.750745944	0.755390883	0.759330321	0.762402008	0.765051749	0.767594613	0.769874946	0.772279425	0.775271085	0.778511074	0.781878868	0.784477083	0.786807752	0.789067216	0.791063776	0.793246651	0.795891544	0.798854467	0.801774286	0.804342397	0.807055783	0.809935577	0.813181287	0.816564418	0.820078557	0.823525299	0.825864102	0.828344206
Ardebil	0.360726369	0.378799381	0.393000243	0.407753646	0.424543993	0.44117041	0.456014466	0.468500206	0.480594273	0.493810004	0.50770823	0.520560483	0.533452481	0.546545391	0.559148283	0.571222808	0.58096928	0.588520211	0.594464419	0.599814955	0.605856848	0.612092341	0.616375479	0.619667216	0.623139813	0.6268815	0.631789147	0.637801588	0.643829926	0.649168531	0.653816149	0.658639771
Argentina	0.587397284	0.59170754	0.597996324	0.603739312	0.60978733	0.614473706	0.618942624	0.623934409	0.628723436	0.633175129	0.638194472	0.642175705	0.644472507	0.645906577	0.648296828	0.65336883	0.6574459	0.660187576	0.663079235	0.665911944	0.66992588	0.675242697	0.67921824	0.681633215	0.684974509	0.691710126	0.698618031	0.705135529	0.712888693	0.719002843	0.721294303	0.723122973
Arizona	0.736537113	0.738789693	0.741489192	0.743897802	0.745861893	0.74756578	0.749188043	0.750627388	0.752124723	0.753689992	0.756360016	0.759537356	0.762461119	0.765014788	0.767425903	0.769378053	0.772647636	0.778812867	0.787176044	0.79577678	0.803380787	0.80908547	0.813563778	0.817747791	0.821651225	0.825647941	0.82971346	0.834063601	0.838216155	0.842261777	0.844752831	0.846732871
Arkansas	0.702645719	0.707897114	0.714654406	0.718950616	0.721219502	0.722524935	0.724044374	0.726629462	0.729878243	0.733090647	0.737482289	0.743201655	0.747755292	0.751535518	0.753728785	0.75302192	0.751467203	0.754121526	0.760439725	0.768575186	0.775874779	0.781333963	0.786037573	0.78957499	0.792652136	0.795565863	0.79882242	0.802706201	0.806352351	0.811713421	0.815679301	0.81770902
Armenia	0.544414535	0.547561863	0.548974724	0.551214674	0.553783844	0.556815513	0.560537778	0.564627462	0.569556663	0.574323064	0.579437569	0.585419295	0.592710614	0.60080917	0.609031766	0.617759634	0.626688335	0.635870982	0.644431591	0.649714845	0.654811534	0.659818092	0.664833143	0.669534496	0.67393219	0.678054635	0.681746395	0.685980265	0.690276872	0.694765962	0.698268899	0.701833194
Arunachal Pradesh	0.333581479	0.341860842	0.350414496	0.358976535	0.366982538	0.375374711	0.382821452	0.390011265	0.39727354	0.404163354	0.411306953	0.419102784	0.425749765	0.432863862	0.442488805	0.451530246	0.459948827	0.468480156	0.476741357	0.486368246	0.496228599	0.505484388	0.513792678	0.523249005	0.533577508	0.542967353	0.551429117	0.559177286	0.566563294	0.573458955	0.57899595	0.58462714
Assam	0.349874273	0.354990218	0.35979067	0.364437813	0.369194066	0.373911074	0.378488302	0.382954076	0.387888468	0.395029136	0.402117158	0.408976194	0.415926913	0.422688466	0.429151235	0.435326847	0.440931468	0.446382587	0.451539344	0.457459703	0.464133667	0.471520659	0.478644121	0.487999204	0.498558962	0.510445205	0.522250935	0.533581667	0.544211665	0.554102711	0.562302014	0.570474568
Australasia	0.731234397	0.734915293	0.739005622	0.743426014	0.747726041	0.752015072	0.756387302	0.760990093	0.765299502	0.769521272	0.773791157	0.778073921	0.782480024	0.786285288	0.789427625	0.791721729	0.792856547	0.793949581	0.796401957	0.79993153	0.804112332	0.808160633	0.812463563	0.817349223	0.821647278	0.825611025	0.829456874	0.83292442	0.836618893	0.840581577	0.843333427	0.845514063
Australia	0.725982519	0.729759859	0.733901404	0.738374743	0.742846572	0.747426824	0.751991736	0.756633901	0.761133265	0.765697506	0.770223843	0.774662787	0.77936094	0.783600181	0.787016543	0.789615521	0.791155688	0.792532683	0.7952929	0.799174373	0.803561544	0.80752022	0.811644461	0.816453661	0.82084085	0.824860715	0.828559943	0.831798266	0.835354624	0.839317426	0.842051314	0.844252814
Austria	0.749853693	0.751652734	0.754375286	0.758804554	0.764704364	0.769827471	0.774446565	0.779232856	0.783521016	0.787451584	0.79184768	0.795770118	0.79915412	0.802043253	0.804889144	0.808419194	0.812064609	0.815480522	0.818793658	0.821541167	0.824500109	0.828001999	0.831113309	0.83367978	0.835838577	0.837579895	0.83988379	0.843173331	0.84661447	0.849862515	0.852020385	0.853837004
Azad Jammu & Kashmir	0.325857101	0.333077208	0.340429071	0.347704205	0.355188695	0.36290103	0.370811847	0.378509273	0.386226886	0.39394301	0.401498379	0.408603265	0.415455566	0.422355367	0.429582007	0.437046441	0.444661193	0.452318423	0.459789715	0.467147638	0.474261641	0.481325642	0.487924526	0.494234619	0.500536166	0.506652081	0.512701361	0.518794973	0.524990042	0.530935981	0.53639063	0.54211877
Azerbaijan	0.595986033	0.595807712	0.594651335	0.593542676	0.592088785	0.589441457	0.586315946	0.583221813	0.580392893	0.579192506	0.580020573	0.582193708	0.585716143	0.590038705	0.594646085	0.602485193	0.613771097	0.626110926	0.636901109	0.645163341	0.652056507	0.657971629	0.662897002	0.667658779	0.672162741	0.676244911	0.679807643	0.683263204	0.686561093	0.689834715	0.692605192	0.694851274
Bahamas	0.693509268	0.689126784	0.687343838	0.693816501	0.706819892	0.719381607	0.728478844	0.734781215	0.739281293	0.741622848	0.742517946	0.743592882	0.746250322	0.749916714	0.753759643	0.756782661	0.759185939	0.761990997	0.765590503	0.769561674	0.77411981	0.778281891	0.781838639	0.784623911	0.787253492	0.789956145	0.792738696	0.795347181	0.798179034	0.80103307	0.802948018	0.805020668
Bahia	0.41801382	0.423900821	0.428644816	0.432921354	0.436994935	0.440272212	0.443807533	0.447529476	0.451064095	0.454853367	0.459268839	0.463956524	0.469350032	0.474745912	0.48082891	0.487494934	0.494242014	0.501472687	0.508896753	0.516226812	0.523632281	0.53042636	0.536573214	0.542468778	0.547940905	0.552789085	0.55691537	0.561036385	0.565299911	0.569674237	0.573501951	0.577394253
Bahrain	0.584578852	0.590596897	0.596040229	0.602165622	0.608133725	0.613850722	0.619485376	0.624596062	0.630738301	0.638083187	0.646750697	0.657196064	0.664901201	0.669564111	0.674147775	0.679790598	0.686144289	0.693045147	0.699806387	0.70488584	0.70790262	0.708958739	0.710362418	0.713343156	0.71676806	0.719926605	0.723611297	0.729323103	0.736192583	0.742847804	0.748103083	0.753043204
Baja California	0.557776897	0.559365698	0.561957605	0.565692125	0.570004399	0.573086528	0.576674209	0.581389375	0.587181672	0.593318034	0.599338278	0.60536455	0.611858515	0.618190654	0.623387595	0.627120689	0.629873396	0.632240398	0.63481885	0.636585989	0.638887626	0.642666891	0.647720868	0.653512649	0.659712761	0.666404319	0.673564487	0.680559442	0.687327174	0.693785764	0.699235917	0.704081972
Baja California Sur	0.547365468	0.552228229	0.55700866	0.562550597	0.568593089	0.573090747	0.577591103	0.58235863	0.587326778	0.59177257	0.59584449	0.600069561	0.604864616	0.610486148	0.616221245	0.621039641	0.624878618	0.628269748	0.631833803	0.63507846	0.63924246	0.64472575	0.651117283	0.658030008	0.66517874	0.672754451	0.680229753	0.687302146	0.693906495	0.700063493	0.705169781	0.709694281
Bali	0.458655011	0.468848044	0.478844524	0.488700458	0.498232752	0.507060762	0.515231093	0.522993626	0.528355586	0.532622854	0.536164258	0.539277406	0.542573467	0.545939228	0.549365862	0.553032786	0.557032914	0.561905018	0.567800695	0.574177239	0.581140545	0.588570325	0.59582696	0.60287149	0.609659423	0.616201839	0.622454071	0.628472747	0.63430388	0.640005392	0.644852346	0.649585885
Balochistan	0.248830294	0.253867226	0.259137459	0.264445518	0.270032258	0.275808956	0.281657954	0.28728496	0.292936773	0.298615917	0.304123501	0.309363286	0.314486793	0.319767541	0.325408179	0.331358275	0.337312959	0.342947156	0.348160279	0.353256825	0.358392437	0.363767123	0.368950276	0.374140892	0.379493292	0.384691831	0.389889988	0.395343926	0.401056798	0.406750451	0.412161247	0.417971505
Bangka-Belitung Islands	0.452646767	0.462591923	0.472391479	0.481888282	0.491048594	0.499481814	0.507367902	0.514946326	0.520543825	0.525260596	0.528921139	0.532123819	0.53552897	0.539175226	0.542987035	0.546989555	0.551276501	0.556316987	0.562254321	0.568355782	0.574789695	0.581786707	0.588683375	0.595378152	0.601870208	0.60823522	0.614608509	0.621025153	0.627381446	0.633595593	0.638989	0.64425964
Bangladesh	0.228548934	0.237207413	0.245247956	0.25209072	0.258997294	0.265293918	0.271177781	0.27777328	0.28451594	0.290951431	0.297251976	0.303188546	0.308640093	0.31436004	0.320922851	0.32809051	0.335690598	0.343932546	0.352520033	0.361481513	0.370598956	0.380124886	0.390623552	0.401706478	0.413263169	0.425482121	0.437709906	0.449752413	0.461717749	0.473264998	0.483079169	0.492420885
Banten	0.450965928	0.460784951	0.470637488	0.48025382	0.489594952	0.498356376	0.506821488	0.514934415	0.520591505	0.525083292	0.52859153	0.53158023	0.534635837	0.537753833	0.540951156	0.544360877	0.548187184	0.552791142	0.558376243	0.56437318	0.571021141	0.578572494	0.5859379	0.593109118	0.599988388	0.606625673	0.613036651	0.619180886	0.625147682	0.630960517	0.635878658	0.640712993
Barbados	0.653582517	0.656654073	0.662446635	0.668815012	0.673409365	0.676012247	0.677193054	0.678644826	0.679827167	0.680398459	0.681304199	0.683329389	0.687807576	0.693235962	0.698029703	0.701510049	0.703856186	0.705871649	0.708514495	0.712143362	0.716208546	0.720060687	0.724162458	0.72782617	0.730383287	0.732602993	0.734912535	0.737157255	0.739531437	0.742239309	0.744366646	0.746748764
Baringo	0.277332089	0.286878009	0.295822039	0.304372219	0.312974314	0.321200334	0.32941504	0.337292157	0.345077278	0.352742706	0.360261775	0.367707196	0.374960988	0.382107317	0.388951441	0.395877128	0.402848854	0.409944037	0.416535429	0.423225848	0.43042939	0.437778253	0.445237466	0.452865588	0.460460642	0.468325633	0.476370043	0.484323262	0.492424587	0.50052297	0.507836674	0.514883215
Barking and Dagenham	0.684001119	0.688516583	0.694051852	0.700523075	0.707012651	0.711712654	0.715453534	0.720077271	0.725050347	0.730521788	0.735724234	0.739714043	0.742142354	0.743352218	0.744352367	0.744871221	0.745397899	0.746776337	0.748816592	0.751434823	0.754436368	0.758148172	0.764242078	0.771432178	0.776823469	0.78108087	0.785619711	0.791001107	0.796224781	0.80168939	0.805253667	0.807324954
Barnet	0.781612853	0.786012382	0.790506684	0.794961341	0.799470411	0.803264526	0.806863184	0.811078659	0.815559927	0.820742881	0.82620045	0.830788061	0.834138651	0.836765813	0.839301635	0.841622863	0.843827655	0.846045434	0.848109449	0.85015497	0.852997439	0.856626406	0.861265156	0.865948317	0.869282024	0.871835597	0.874261156	0.876975595	0.87976099	0.882986005	0.884817198	0.88597606
Barnsley	0.674409277	0.677297607	0.682143092	0.687701817	0.692117147	0.694451745	0.697069072	0.701108238	0.70552609	0.710642371	0.715802147	0.719392947	0.721277901	0.722545485	0.724471913	0.726149094	0.727841215	0.729964017	0.731431562	0.733223499	0.73632621	0.740854922	0.747685128	0.755033873	0.75979321	0.763311183	0.767384248	0.772287683	0.777243814	0.783153097	0.787047392	0.789261821
Bath and North East Somerset	0.787410378	0.791679434	0.796062083	0.800686236	0.80515302	0.808856243	0.812099586	0.815971076	0.820464266	0.825483228	0.830750853	0.835845017	0.840505747	0.844822463	0.848730498	0.85221763	0.855689014	0.859385246	0.862965554	0.865552028	0.867777094	0.870018231	0.872744296	0.875752044	0.878281448	0.880904492	0.88409246	0.887455633	0.890314568	0.893069398	0.894450981	0.895435359
Bedford	0.751540717	0.756436515	0.761124416	0.766028513	0.770676544	0.774226978	0.77774583	0.78174237	0.785784479	0.79042273	0.79524673	0.799243534	0.802281541	0.804859857	0.807563466	0.810135036	0.812354243	0.814043648	0.815525816	0.81756501	0.820271515	0.823555758	0.827946504	0.832637385	0.836371317	0.839760894	0.843205461	0.84698617	0.850609173	0.854421023	0.856666658	0.858093661
Belarus	0.622446576	0.627038267	0.632891737	0.639394169	0.644652781	0.648959504	0.652855221	0.655627296	0.657246467	0.66017101	0.664705822	0.671333269	0.678121782	0.684868556	0.692502135	0.698985483	0.705119103	0.711496562	0.719120871	0.727292784	0.734954626	0.739504326	0.743468837	0.748529323	0.75351148	0.758205743	0.764328222	0.771131466	0.776568957	0.780508019	0.782381565	0.784484711
Belgium	0.737390656	0.742173074	0.748012299	0.753685087	0.758903638	0.763170401	0.766826075	0.770813953	0.774228268	0.77704104	0.780396331	0.784713043	0.788836054	0.792014384	0.795224936	0.798497236	0.801572763	0.804612664	0.807757945	0.811055825	0.815030207	0.819470362	0.824226016	0.828619832	0.832425052	0.8358784	0.83946294	0.843212044	0.846617625	0.849498395	0.851346649	0.853654016
Belize	0.423726992	0.433834392	0.444198507	0.455258577	0.465729308	0.475278511	0.482702165	0.488020129	0.491819335	0.495070196	0.49864373	0.502399434	0.506871655	0.512679459	0.519697333	0.527231062	0.534889621	0.541900694	0.548093223	0.553465869	0.558546893	0.563440363	0.568456236	0.573236457	0.578091326	0.583279094	0.588275912	0.59333729	0.598512015	0.603351601	0.607060046	0.610229002
Bengkulu	0.410618592	0.421338809	0.43188088	0.441945224	0.451774972	0.4609698	0.46969509	0.478202963	0.484290714	0.489268721	0.493368589	0.496847756	0.500313994	0.503917881	0.507677926	0.511763825	0.51629332	0.521736767	0.528172614	0.534797477	0.541818624	0.549403637	0.556812782	0.564090489	0.57103184	0.577776701	0.584380496	0.590869074	0.597218496	0.603419362	0.608631084	0.613670654
Benin	0.218907154	0.222539019	0.226323465	0.230312594	0.234032036	0.238009696	0.241895323	0.245731534	0.249376451	0.253215341	0.257380681	0.261388011	0.265417458	0.269544281	0.273941145	0.27840675	0.282933936	0.287673055	0.292627446	0.297702227	0.302809008	0.307925538	0.313373588	0.319318688	0.325727272	0.33221635	0.338763921	0.345606759	0.352652696	0.360031163	0.366964487	0.373486574
Benishangul-Gumuz	0.0929276	0.093242299	0.092373199	0.092442514	0.092501201	0.093497947	0.095699051	0.098780885	0.101087265	0.104172732	0.108181579	0.113636274	0.118492022	0.122465671	0.128820566	0.137216003	0.146907567	0.158848621	0.171841805	0.185382652	0.199532341	0.213470306	0.226435978	0.239210675	0.251668247	0.263781961	0.275302193	0.286020941	0.296111523	0.305808755	0.313705067	0.320228483
Bermuda	0.696451196	0.700276851	0.703984095	0.707678222	0.711068998	0.714468828	0.717831671	0.721642813	0.725853528	0.730539823	0.735996502	0.741918908	0.747544503	0.753305163	0.759008885	0.764690903	0.77059677	0.776114264	0.780358325	0.784759107	0.789181467	0.793380524	0.79748487	0.801388201	0.804923407	0.807998795	0.810550842	0.812807229	0.814892802	0.817000338	0.81920342	0.821365422
Bexley	0.725753639	0.731228465	0.736819341	0.742315968	0.74726382	0.750917475	0.754069305	0.757639668	0.761348499	0.766013793	0.77138492	0.776205501	0.779957943	0.782933435	0.78604034	0.788783665	0.79118262	0.793712339	0.796259699	0.798544635	0.800935453	0.804123632	0.809034117	0.81463145	0.819442437	0.823880888	0.828190516	0.832438529	0.836391727	0.84046774	0.842931859	0.844547626
Bhutan	0.21503985	0.22131244	0.228148272	0.236004687	0.244331246	0.253291957	0.262362746	0.271487422	0.280440384	0.289510488	0.298804875	0.308200652	0.317943536	0.327670422	0.337286495	0.346998578	0.356824209	0.367560498	0.378233543	0.388977162	0.399751936	0.410149249	0.419443216	0.427790675	0.43496927	0.441810748	0.448401855	0.454280497	0.459624711	0.464633353	0.468714479	0.473062378
Bihar	0.280348171	0.285041486	0.288135122	0.287217071	0.285255499	0.281946831	0.279713413	0.277387989	0.276173544	0.277581164	0.280792301	0.284322747	0.288594556	0.292697197	0.297415634	0.302184167	0.308297318	0.315300125	0.323253105	0.331982131	0.342309899	0.352886264	0.363269216	0.375162969	0.387110756	0.398852537	0.410467578	0.421631094	0.432192381	0.442097293	0.450225968	0.458456353
Birmingham	0.711918055	0.716941572	0.722790385	0.728461133	0.733522363	0.736635931	0.739095684	0.742751257	0.74712647	0.752647744	0.758474324	0.763184147	0.766441105	0.769276164	0.772988033	0.776629303	0.779852388	0.783399128	0.787615964	0.791917284	0.795687818	0.799495087	0.805044618	0.810990262	0.815333169	0.818569572	0.821693851	0.825470981	0.829283015	0.833601709	0.836372702	0.838066899
Blackburn with Darwen	0.68238976	0.685731636	0.690008092	0.695005459	0.699698108	0.702632539	0.7053888	0.70887123	0.712786846	0.718095097	0.723811203	0.728312718	0.731476372	0.733717688	0.736408195	0.739046307	0.741857507	0.744687186	0.746840928	0.749452074	0.753781345	0.759122509	0.766711821	0.775469564	0.782017271	0.786917314	0.791236947	0.795486741	0.800059739	0.805725324	0.809425808	0.811503741
Blackpool	0.675252664	0.679927587	0.68518121	0.690174524	0.694593438	0.697103334	0.69907228	0.70250716	0.706827137	0.712501767	0.718462526	0.7224849	0.723744704	0.723430315	0.724603021	0.726702513	0.728852988	0.73089932	0.732814533	0.735078985	0.738029927	0.741426861	0.746846954	0.753262728	0.758165273	0.762367109	0.766958763	0.7723135	0.777595117	0.783557348	0.787585853	0.789925893
Bolivia (Plurinational State of)	0.423917961	0.429397795	0.434835542	0.440601646	0.4468225	0.453479243	0.460220669	0.466982897	0.473796201	0.48019431	0.486327903	0.492030764	0.497348837	0.502365803	0.507273036	0.512166491	0.517146194	0.52194613	0.52694375	0.53179244	0.537009068	0.542680745	0.548615482	0.554788216	0.560934581	0.567000898	0.573080316	0.579241285	0.585184106	0.590692043	0.594854443	0.599010799
Bolton	0.701717327	0.707123313	0.713437318	0.719670447	0.724604349	0.727095634	0.728802704	0.731464409	0.734662473	0.739275432	0.744331856	0.74837426	0.751013687	0.752478869	0.754290275	0.756010401	0.757730827	0.759344024	0.760567007	0.762437589	0.76605381	0.770797743	0.777362551	0.784333907	0.789117194	0.79270227	0.796294174	0.80056448	0.804712977	0.809306337	0.812340765	0.814170764
Bomet	0.281945483	0.288978204	0.295293783	0.301345026	0.30755692	0.313625026	0.319692092	0.325478983	0.331270626	0.337193122	0.343233239	0.34934892	0.355463063	0.361771481	0.368343616	0.375589087	0.383283932	0.391590403	0.400008587	0.408854098	0.418375624	0.428141421	0.438158248	0.44836723	0.458639244	0.469145108	0.479687117	0.490006826	0.500382824	0.510720637	0.520366458	0.529367852
Bosnia and Herzegovina	0.54113254	0.541346251	0.539303227	0.536031882	0.53385339	0.534025536	0.545549215	0.563565415	0.581829515	0.597997469	0.610950685	0.621989464	0.632075518	0.640635102	0.647793732	0.653859137	0.659813662	0.665578735	0.671100814	0.6760329	0.680824196	0.685399264	0.689506566	0.693508711	0.697031893	0.700446047	0.704079344	0.708053431	0.712347302	0.716857125	0.720202056	0.723077893
Botswana	0.418077748	0.429752286	0.440490843	0.450523614	0.459954967	0.469266513	0.478588352	0.487767857	0.496193622	0.504978826	0.513498223	0.521370182	0.529252964	0.537000179	0.544349223	0.55170697	0.55922162	0.566702496	0.573883805	0.579696412	0.58582415	0.591985457	0.597739553	0.604064731	0.610086049	0.615411124	0.620797575	0.625704953	0.630606841	0.635324093	0.639275298	0.642721629
Bournemouth	0.755273408	0.760904777	0.76639109	0.771589882	0.776447775	0.780418675	0.78395412	0.788175663	0.793129783	0.798834399	0.804807497	0.810110083	0.814539803	0.818524192	0.822418447	0.825604473	0.828413212	0.831354696	0.834344269	0.836829312	0.838989663	0.841236486	0.844591334	0.848619677	0.852113046	0.855196656	0.858227263	0.861432654	0.864478081	0.867611695	0.869319211	0.870464766
Bracknell Forest	0.78835599	0.792376918	0.796362939	0.800201995	0.80372606	0.806494029	0.809234574	0.812806613	0.817085183	0.822449514	0.828073571	0.832727962	0.836101605	0.838621882	0.841260799	0.843476341	0.845187298	0.846725893	0.848142347	0.849721467	0.8520067	0.854975184	0.85932558	0.864398153	0.868642802	0.872623175	0.876611094	0.880532558	0.884212898	0.887840109	0.889815809	0.891002655
Bradford	0.695777168	0.699723241	0.704427991	0.709368942	0.714104834	0.717070903	0.719157139	0.721203086	0.723017633	0.726441976	0.730742015	0.734492367	0.737350893	0.739688766	0.742459724	0.745267457	0.748046153	0.750427091	0.752144987	0.754842206	0.759353682	0.765149899	0.773072225	0.781460741	0.787448016	0.791929518	0.79610027	0.800784366	0.805493076	0.81077249	0.814086601	0.815985897
Brazil	0.500070509	0.504784798	0.508539943	0.512081793	0.515760842	0.519685963	0.523863329	0.528177889	0.532481169	0.536972035	0.542051497	0.54730443	0.552776035	0.55814571	0.563772907	0.569458118	0.575338775	0.581588755	0.588077818	0.594073297	0.600445846	0.606777291	0.612619337	0.618218237	0.623433814	0.628149803	0.632235114	0.636422188	0.640802974	0.645298005	0.649201568	0.653043887
Brent	0.754591719	0.758736052	0.763433359	0.768771548	0.773904287	0.777701948	0.781248313	0.785590309	0.789871932	0.794789662	0.800062065	0.804319183	0.807316064	0.809800323	0.812529348	0.814742813	0.816562737	0.818195653	0.819393826	0.820722691	0.82331879	0.826936448	0.83211444	0.837758591	0.84167643	0.844333173	0.846674559	0.849281463	0.852123101	0.855960764	0.858568469	0.860164338
Brighton and Hove	0.792979183	0.797690676	0.802289163	0.806994316	0.811592102	0.815718978	0.819632815	0.823822985	0.82813446	0.832806187	0.837756547	0.842402297	0.846430952	0.850073941	0.853689814	0.856952703	0.860056516	0.863181188	0.866289904	0.869007589	0.871724738	0.87446877	0.877508853	0.880608184	0.883209139	0.885565747	0.888042628	0.89074714	0.893377156	0.896051578	0.897327734	0.898257203
Bristol, City of	0.784610852	0.789563536	0.794631999	0.799891908	0.804923182	0.809005773	0.812692564	0.817008436	0.8216647	0.826973496	0.832226334	0.836580941	0.839828402	0.842421762	0.845139321	0.847860098	0.850672104	0.853930639	0.857673759	0.860850724	0.863395265	0.865810896	0.869120932	0.873065734	0.876725185	0.880247248	0.883751206	0.887387496	0.890720447	0.894066989	0.895872352	0.897041874
Bromley	0.768353433	0.77275209	0.777301364	0.782008337	0.786466597	0.789948728	0.793321613	0.797411783	0.801741687	0.806731006	0.812085744	0.816720764	0.820129808	0.823040214	0.826092682	0.828746285	0.831031643	0.833241903	0.83510496	0.836406157	0.837556501	0.839455077	0.842869392	0.846827301	0.850139305	0.853031163	0.855860518	0.85911733	0.86254855	0.8661867	0.86822346	0.869545327
Brunei Darussalam	0.666081917	0.671233831	0.676702526	0.68217544	0.687394093	0.692471156	0.697602233	0.702944386	0.708630119	0.714851237	0.721552493	0.728535069	0.735343916	0.741578091	0.747311715	0.752481793	0.757318655	0.761643129	0.76571426	0.769601682	0.773219221	0.776631893	0.780216552	0.784017041	0.787733289	0.791367567	0.794980772	0.798309936	0.801436553	0.804499388	0.807424091	0.810234367
Buckinghamshire	0.795667014	0.79972445	0.804153468	0.808566331	0.812712818	0.816047897	0.819147253	0.822745824	0.826370169	0.830647683	0.835272797	0.839091761	0.841879461	0.844087857	0.846431258	0.848299346	0.84960667	0.850792624	0.851787805	0.852674157	0.854178824	0.856674909	0.860626791	0.865089926	0.868669591	0.871833664	0.875012421	0.878519564	0.882078195	0.885714583	0.887625477	0.888785243
Bulgaria	0.633446498	0.643069488	0.651186876	0.659161569	0.66743046	0.673999977	0.678862584	0.680221466	0.678496877	0.677446543	0.681004524	0.686487366	0.691511674	0.695565965	0.699881951	0.704471207	0.708868294	0.713192402	0.71767245	0.723676627	0.730701737	0.735749281	0.739177517	0.742135948	0.745372643	0.748979058	0.752259199	0.755665865	0.75914846	0.762359791	0.765089711	0.768150939
Bungoma	0.289281609	0.296687682	0.303245026	0.30916962	0.314806558	0.319902117	0.324822574	0.329336651	0.333755213	0.338064073	0.342016059	0.345968295	0.34983724	0.353888788	0.35830797	0.363524204	0.369410196	0.375931366	0.382377831	0.389285339	0.397130174	0.405447362	0.413940241	0.422750804	0.431674064	0.440819654	0.450271865	0.459783883	0.469541512	0.479335024	0.488234119	0.49672518
Burkina Faso	0.129695615	0.133299128	0.136594798	0.139825465	0.142848973	0.146115673	0.150041686	0.154228401	0.158707048	0.163468067	0.16808434	0.172996395	0.17798199	0.183253539	0.188564995	0.194086128	0.199571952	0.204891092	0.210223295	0.215423374	0.22100103	0.226696632	0.232589135	0.238497491	0.244378901	0.250208261	0.256081774	0.262033009	0.268102073	0.274287092	0.279871317	0.285118402
Burundi	0.20586736	0.20849572	0.210864619	0.213249386	0.215222973	0.215631676	0.215526325	0.21576182	0.216402603	0.216855767	0.216869858	0.216988726	0.217782477	0.218961537	0.220918709	0.223084372	0.22582189	0.228996819	0.232853551	0.23694304	0.241447786	0.246277277	0.251572303	0.257191355	0.262794722	0.267327938	0.271587852	0.275840505	0.27973329	0.283442515	0.286496	0.289374365
Bury	0.717064481	0.722315648	0.728541718	0.734837387	0.740145419	0.743550793	0.74612714	0.749191337	0.752662934	0.757184989	0.76184501	0.765389349	0.767550598	0.768977564	0.771177019	0.773710054	0.775845384	0.777829378	0.779430434	0.780918713	0.78349505	0.787599835	0.793815211	0.800715332	0.806043627	0.810299015	0.814202249	0.818155045	0.82186126	0.826019123	0.8285613	0.830089162
Bushehr	0.453839596	0.469448794	0.481662416	0.494246564	0.508013522	0.521385121	0.533890659	0.544378403	0.554069826	0.563930667	0.573964145	0.583082045	0.592445924	0.60232832	0.612040963	0.621738228	0.630023043	0.636807532	0.642114309	0.646975549	0.65255811	0.658444789	0.66239921	0.665559681	0.669147721	0.673299087	0.678900105	0.685684069	0.692350583	0.698211212	0.703304964	0.708418708
Busia	0.229493355	0.237501538	0.245283572	0.253022094	0.260764321	0.268296617	0.275677969	0.282650691	0.289517931	0.296358333	0.302781508	0.309049166	0.315209718	0.321285116	0.327401014	0.334060545	0.341133856	0.348761092	0.356235821	0.364040116	0.372583965	0.381401685	0.390345183	0.39962196	0.408933968	0.418526513	0.428425466	0.438368158	0.448565801	0.458849495	0.468461616	0.477665024
Cabo Verde	0.276723367	0.282931722	0.288460371	0.294517286	0.302216794	0.310675634	0.319736229	0.329049585	0.338786069	0.349296918	0.359899017	0.370070276	0.379846674	0.389419786	0.398838732	0.408009221	0.417433786	0.427379787	0.43737213	0.446691506	0.455647568	0.464473969	0.472857771	0.480796481	0.488259896	0.495229489	0.501855424	0.508435792	0.515285886	0.522488008	0.528461595	0.533534539
Calderdale	0.717583821	0.72220176	0.727794375	0.733498025	0.738242957	0.740888394	0.743001819	0.746067255	0.749534048	0.754305043	0.75936439	0.763070625	0.765036263	0.766114687	0.768140651	0.770655122	0.772995677	0.774932262	0.776320458	0.778266253	0.781813114	0.787002593	0.794603956	0.802852503	0.80879226	0.813179835	0.817416247	0.82242643	0.82754697	0.832906122	0.836044305	0.837863928
California	0.75549857	0.756354327	0.759310592	0.763141736	0.767219317	0.771536824	0.77579064	0.77980965	0.78378332	0.787586289	0.791934864	0.796169169	0.79984861	0.803048533	0.805901427	0.807962701	0.810489716	0.814481317	0.81964069	0.825074259	0.830488509	0.83516311	0.839368226	0.843425794	0.847381746	0.851531457	0.855674822	0.859917798	0.863889589	0.867176016	0.868979466	0.87021505
Cambodia	0.289075059	0.2924792	0.296900955	0.301627202	0.305722592	0.310678881	0.31563097	0.32050375	0.324974299	0.330224246	0.33607503	0.342507911	0.349465712	0.35692966	0.364854645	0.373331815	0.381698166	0.38987623	0.39767952	0.404220933	0.410211121	0.415964409	0.421769754	0.42771506	0.433597749	0.439487358	0.445358172	0.451221744	0.45734149	0.46364343	0.468876054	0.473621491
Cambridgeshire	0.779009799	0.783985181	0.78906669	0.794080165	0.798821016	0.802652426	0.805838099	0.809458806	0.813666046	0.818714151	0.824005565	0.828590929	0.832097208	0.835138431	0.838174585	0.840904432	0.843373134	0.845774722	0.848307442	0.85060155	0.852942629	0.855628048	0.859359581	0.863546686	0.86697755	0.870164031	0.873583479	0.877288267	0.880884343	0.88467525	0.886772256	0.888027582
Camden	0.866757584	0.870073842	0.873487908	0.876929449	0.880212413	0.882802077	0.885330458	0.888101161	0.890852059	0.893707053	0.896506091	0.898966846	0.900985183	0.90281368	0.904957969	0.907042592	0.909098423	0.91143591	0.914046337	0.916612548	0.91892516	0.921484642	0.924195412	0.926615728	0.92829456	0.929347575	0.930402756	0.931612604	0.932908341	0.93428657	0.935492642	0.936474834
Cameroon	0.303055334	0.309623458	0.315601269	0.320831654	0.325410123	0.329539318	0.333425982	0.337346001	0.34119709	0.344955364	0.348814789	0.352631873	0.356511817	0.360668581	0.36510003	0.369545756	0.374355878	0.379490349	0.384838304	0.390288643	0.396067145	0.402092799	0.408580123	0.415607965	0.42303356	0.430830276	0.438878945	0.4471851	0.455687847	0.464246473	0.472285846	0.479691223
Campeche	0.467809577	0.473008376	0.479048708	0.486466285	0.494683355	0.501700286	0.509180613	0.516994964	0.525105941	0.533195202	0.540819834	0.547664248	0.553998316	0.560108386	0.565684719	0.570211518	0.57369097	0.576955406	0.580466987	0.583587218	0.587951869	0.593968908	0.6012821	0.609450135	0.618209468	0.626665171	0.634619859	0.642127139	0.649084898	0.655523252	0.660794872	0.665363431
Canada	0.781977864	0.78415936	0.787030537	0.789716593	0.792598518	0.796521166	0.80106497	0.804833356	0.808135441	0.81226594	0.816685059	0.82069625	0.824402272	0.827801096	0.83092811	0.833288294	0.83491566	0.836625096	0.838913685	0.841583671	0.844853489	0.848017833	0.850978048	0.853844945	0.856759934	0.859532904	0.862174226	0.86505383	0.867905541	0.870554479	0.871992631	0.87317068
Caribbean	0.518111381	0.522788586	0.526984192	0.530506786	0.533584311	0.536650593	0.539775932	0.543302886	0.547365066	0.552060172	0.557368943	0.563110488	0.569068592	0.574888622	0.580533315	0.58575799	0.590602336	0.594709606	0.59829691	0.601654828	0.605480076	0.609525046	0.613254721	0.61687685	0.620442645	0.624074667	0.627582074	0.630788066	0.633972166	0.63732123	0.639708532	0.642003055
Cear��	0.398353718	0.40427565	0.409294965	0.414032839	0.419088629	0.424445663	0.430080828	0.435248358	0.43991082	0.444360723	0.449055465	0.45376096	0.459070047	0.464303218	0.46989832	0.475759045	0.482189717	0.488992281	0.496508008	0.503778291	0.51166156	0.519605029	0.526499626	0.532956901	0.538832628	0.544039969	0.548431121	0.552799397	0.557132872	0.561466567	0.565090356	0.568665698
Central African Republic	0.216825191	0.220191656	0.223007541	0.225451125	0.228487724	0.231696792	0.233989591	0.236671999	0.239743529	0.24298853	0.246021132	0.24924674	0.252524369	0.255101519	0.257778778	0.260451918	0.263712446	0.267332195	0.271158118	0.275338515	0.279981382	0.285097245	0.290460023	0.29010493	0.289999498	0.290827871	0.2924304	0.294752243	0.298011223	0.301953064	0.305426298	0.30916769
Central Asia	0.553361946	0.555147774	0.557269541	0.560082892	0.562699531	0.565585602	0.568760584	0.571766483	0.574659386	0.578120701	0.582155536	0.586645798	0.591457113	0.596529769	0.601736719	0.60729382	0.613078276	0.619104578	0.624930378	0.630102885	0.635295597	0.640313561	0.644673516	0.648888141	0.65299988	0.656817827	0.660312421	0.663576782	0.666666449	0.669837304	0.67248671	0.675163978
Central Bedfordshire	0.749851975	0.754455551	0.759106474	0.764070857	0.769062023	0.77297579	0.775964356	0.779029842	0.782147226	0.786078181	0.790706567	0.794790391	0.797868904	0.800106261	0.802332254	0.804306726	0.805960537	0.807573824	0.809286679	0.811126972	0.813412842	0.816407473	0.82064807	0.825812324	0.830245467	0.833837248	0.837331498	0.841045415	0.844643434	0.848596722	0.85088571	0.852254516
Central Europe	0.637272174	0.643082622	0.648772145	0.654469912	0.661219388	0.667954947	0.674121167	0.680037255	0.685968374	0.692056184	0.698779713	0.705656783	0.712000597	0.717823644	0.72349425	0.728674093	0.733476441	0.738076675	0.743147843	0.748765718	0.754919495	0.760349288	0.764803271	0.768567712	0.771755473	0.774844012	0.777817247	0.78135932	0.785476334	0.789748976	0.793111123	0.796244448
Central Europe, Eastern Europe, and Central Asia	0.638316821	0.644260725	0.650300228	0.654984112	0.658896401	0.663230612	0.6673985	0.671061614	0.674441709	0.678044379	0.682043284	0.686165462	0.690410622	0.695480481	0.701414414	0.707071788	0.71222406	0.717221963	0.722555135	0.72727958	0.732077661	0.736078287	0.739674513	0.74328837	0.74665736	0.749877167	0.753359993	0.757098469	0.760760366	0.764227123	0.766837051	0.769466346
Central Java	0.418426869	0.427270317	0.436058992	0.444525024	0.452776675	0.460755364	0.468489217	0.476047616	0.481393227	0.48599492	0.490037615	0.493750549	0.497699221	0.501905207	0.506366319	0.511191984	0.516470279	0.522424185	0.529136583	0.535970759	0.543189535	0.550815899	0.558248862	0.565494778	0.572389663	0.579031466	0.585406722	0.591572699	0.59758761	0.603490246	0.608508812	0.613388815
Central Kalimantan	0.458816473	0.468694807	0.478852254	0.489080158	0.499159777	0.508785407	0.517859927	0.526160727	0.531642782	0.535617829	0.538384563	0.540532219	0.542941203	0.545460202	0.547914568	0.550400235	0.553095629	0.556392354	0.560776212	0.565695267	0.571374211	0.577880614	0.584530859	0.591174468	0.597656029	0.603957534	0.610191418	0.616400368	0.622556258	0.628645715	0.633866616	0.638993825
Central Latin America	0.48578741	0.489558534	0.494110188	0.499417966	0.505060641	0.509874246	0.514693467	0.520170671	0.526131813	0.531807023	0.537300373	0.542439835	0.547134354	0.551446098	0.556011499	0.560749531	0.565648691	0.570707268	0.575839326	0.579940059	0.58425317	0.589307552	0.594827165	0.600731022	0.60650929	0.611815329	0.617086095	0.622442429	0.627764642	0.632847071	0.636995887	0.6406851
Central Sub-Saharan Africa	0.302374953	0.305220591	0.307803569	0.309082037	0.309897978	0.311059245	0.312674396	0.314501685	0.316506276	0.318568997	0.320841477	0.323749194	0.327566904	0.331934652	0.337420017	0.344099267	0.351459736	0.359565506	0.368488175	0.376669289	0.385380946	0.394691759	0.404233879	0.413522207	0.422578651	0.430987531	0.438745917	0.446178585	0.45324977	0.460159559	0.466456368	0.472255651
Central Sulawesi	0.411857501	0.420823131	0.42982927	0.438825231	0.447877725	0.456371897	0.4643591	0.472248668	0.478015632	0.483022386	0.487363918	0.491258709	0.495361968	0.499501472	0.50362144	0.507683516	0.512010606	0.517204666	0.523589477	0.530574154	0.538375105	0.547028684	0.555506977	0.563674043	0.571442152	0.578865703	0.58590289	0.592651712	0.599163424	0.60551197	0.610947884	0.616253843
Chad	0.114638829	0.117954634	0.121132832	0.123600072	0.126080572	0.128289492	0.130169484	0.132136021	0.134090304	0.135825261	0.137412374	0.139663692	0.1420417	0.145348052	0.150910868	0.157033036	0.162576402	0.168161062	0.173396784	0.178335361	0.184110621	0.189591609	0.195262749	0.200952884	0.206658836	0.212428697	0.21753218	0.22220695	0.226913881	0.231704755	0.236103083	0.240436019
Chahar Mahaal and Bakhtiari	0.396177428	0.413752843	0.428041937	0.442933803	0.459408764	0.475501709	0.490244611	0.502691384	0.514474966	0.526414669	0.538544026	0.54949036	0.56030347	0.571376993	0.582217906	0.592701572	0.601371534	0.608318443	0.613551282	0.618091485	0.623195908	0.628496791	0.631727243	0.634141644	0.637146084	0.64097387	0.646628847	0.65353781	0.660480406	0.66674984	0.672349773	0.677988602
Cheshire East	0.771674646	0.776171884	0.781368716	0.786590269	0.791325813	0.794808609	0.797632724	0.800895963	0.804325731	0.808972433	0.814183073	0.818550682	0.821588382	0.82352578	0.825763879	0.827783328	0.829838065	0.832133621	0.834333428	0.836359447	0.838921113	0.842318573	0.847573799	0.853657247	0.858395056	0.862538482	0.866637335	0.871197954	0.875820368	0.88048343	0.883191175	0.884754634
Cheshire West and Chester	0.759102313	0.764448654	0.770695945	0.776715784	0.781653165	0.784738117	0.787267683	0.790772656	0.794815905	0.799793841	0.804976915	0.809351665	0.812567479	0.814711768	0.817159505	0.819898683	0.822702703	0.825791288	0.82895026	0.831416172	0.833802505	0.836774227	0.841383531	0.846585442	0.850695077	0.854135841	0.857434235	0.860794971	0.86387828	0.867508876	0.869780195	0.871177933
Chhattisgarh	0.274403625	0.280553366	0.286727412	0.292770322	0.298873414	0.305075778	0.311489881	0.317849857	0.324474232	0.33110646	0.3376663	0.344507316	0.351280443	0.358535403	0.366289473	0.374554595	0.383488716	0.392950265	0.402091631	0.411497417	0.421704956	0.431757639	0.441960734	0.453866026	0.466167151	0.478360891	0.489844487	0.500277241	0.510160923	0.519497378	0.527297257	0.535088588
Chiapas	0.380122713	0.385087423	0.391658899	0.399667728	0.408412838	0.415031544	0.420853035	0.42670943	0.432571889	0.438500296	0.44413082	0.449415253	0.45517242	0.462033656	0.469121556	0.475293991	0.48064481	0.485135611	0.489432041	0.493138867	0.497678027	0.503601464	0.510552966	0.518277029	0.526335056	0.534333305	0.54174283	0.548605065	0.554845922	0.560639715	0.56553923	0.569940909
Chiba	0.788716613	0.793422788	0.798192042	0.80219287	0.806285916	0.810242865	0.813860435	0.816764764	0.818997279	0.820582065	0.821901513	0.822966863	0.824476622	0.82641886	0.828577649	0.830349755	0.831727315	0.833387723	0.835137793	0.836735633	0.838615275	0.840537076	0.842359915	0.844473984	0.846576069	0.848633504	0.850842454	0.853092595	0.855449616	0.857945831	0.859472148	0.861292639
Chihuahua	0.526085567	0.528369742	0.530621214	0.533088262	0.535463962	0.536770448	0.538957206	0.542141191	0.546449106	0.551381625	0.556678924	0.56253594	0.569326249	0.576376225	0.582840303	0.588061588	0.592050911	0.595463846	0.599112449	0.60119468	0.603157385	0.606322463	0.61056631	0.616353905	0.623151157	0.631064058	0.639130455	0.646937818	0.654409546	0.661581336	0.667813093	0.673386571
Chile	0.5864951	0.59300658	0.599106083	0.604828509	0.610673933	0.617234677	0.62369446	0.630540085	0.638082758	0.645928084	0.652989028	0.66026551	0.667888408	0.673445927	0.678258212	0.682589191	0.685892748	0.688930323	0.692359787	0.696602141	0.702304704	0.708597936	0.714743477	0.720448781	0.727275927	0.736098082	0.744972224	0.752058077	0.758625714	0.765120323	0.769213676	0.771514716
China	0.458668935	0.46730197	0.475784031	0.484353831	0.492578645	0.501500908	0.512033996	0.522326866	0.531379484	0.540333688	0.547989193	0.553680374	0.560542936	0.569018827	0.578178091	0.588052194	0.59875817	0.609520246	0.619454833	0.629307727	0.641521443	0.651447978	0.657144292	0.663103007	0.668640847	0.671940111	0.676218437	0.684619661	0.693717996	0.703686824	0.713364585	0.72162976
Coahuila	0.524303567	0.529617755	0.535356954	0.541523107	0.547873874	0.552441837	0.557008538	0.562049036	0.567506083	0.573174326	0.578834331	0.584025896	0.589064103	0.594483897	0.59954588	0.603330643	0.605902019	0.607651946	0.609316907	0.60973611	0.610414717	0.612445468	0.615759576	0.621034242	0.627946172	0.635486256	0.643410657	0.651313103	0.658890944	0.666104717	0.672191562	0.677562875
Colima	0.541152933	0.547263727	0.553181144	0.559053374	0.564887752	0.569709808	0.575167134	0.580692342	0.586060065	0.591773151	0.597727773	0.602852888	0.60751331	0.612040981	0.616151308	0.619768994	0.622814155	0.625615456	0.628623182	0.631027977	0.634323093	0.638716119	0.644012382	0.650301568	0.657202269	0.664437333	0.671545896	0.678179716	0.684324875	0.69002339	0.694792765	0.699116771
Colombia	0.480720054	0.482339894	0.484572359	0.488229373	0.493278182	0.499102757	0.504986969	0.511079502	0.517022505	0.52243594	0.527839094	0.533076501	0.538189342	0.543265131	0.548601832	0.554089191	0.560182735	0.566822644	0.573494652	0.579876469	0.586408108	0.593340477	0.600254238	0.607250637	0.614151923	0.620889228	0.627554497	0.634130359	0.640255072	0.646038852	0.650855354	0.655442913
Colorado	0.783966537	0.784800899	0.788062706	0.792444753	0.7964655	0.799673811	0.801839991	0.802452207	0.80204853	0.801964458	0.80418719	0.80819566	0.812791253	0.816945265	0.81988706	0.821091489	0.821714932	0.823989861	0.828337824	0.834138261	0.840361488	0.845140761	0.8485599	0.851510371	0.854964695	0.860413867	0.865889342	0.870244272	0.873306822	0.874750588	0.875278	0.876654771
Comoros	0.270048116	0.279145649	0.288506271	0.297607417	0.305706587	0.314220341	0.322249069	0.330148125	0.337517914	0.344774694	0.351875506	0.359211999	0.366486127	0.373410566	0.380035976	0.386891845	0.393521434	0.399051094	0.404649755	0.410253575	0.415543376	0.421092972	0.426729957	0.432789932	0.438844505	0.444712394	0.450506979	0.456280841	0.461951344	0.467388014	0.472003132	0.475978688
Congo	0.420654655	0.426734374	0.431987662	0.436606594	0.440168347	0.443744125	0.447566642	0.451026961	0.454445045	0.45717654	0.460764814	0.463751682	0.467037268	0.470134374	0.473612436	0.478137627	0.483355822	0.48764074	0.492822855	0.498299969	0.505542849	0.513815777	0.522928283	0.531551679	0.540594486	0.54841403	0.555108608	0.5618341	0.56779397	0.573373665	0.578451546	0.583075236
Connecticut	0.824312178	0.827833018	0.831569583	0.83447056	0.836957596	0.839146647	0.840550575	0.841612081	0.843664579	0.847149752	0.851754248	0.856697188	0.860699188	0.862567469	0.863343742	0.86325105	0.863409623	0.864951825	0.868111319	0.872325503	0.876428127	0.879692601	0.882652249	0.885677278	0.888741467	0.89176531	0.89437426	0.896433869	0.898250057	0.900422117	0.902144773	0.903107563
Cook Islands	0.564514854	0.570622776	0.577123468	0.584059175	0.591540868	0.598789968	0.606414151	0.613991564	0.621202228	0.62802903	0.635365607	0.644421442	0.652790488	0.661465038	0.668769675	0.674004103	0.680644001	0.687505191	0.695592069	0.70377698	0.711861612	0.719444666	0.726963385	0.733317015	0.739595704	0.746550297	0.752353087	0.758233572	0.764041182	0.769795913	0.774700578	0.779109955
Cornwall	0.723353527	0.728807695	0.734489376	0.740317544	0.745287422	0.74856818	0.751176734	0.754545903	0.758684459	0.764192088	0.769946585	0.77429251	0.777613544	0.780452616	0.783394975	0.785738389	0.787802963	0.78975369	0.791484651	0.793226048	0.795477202	0.798435082	0.803325769	0.809026625	0.813704391	0.817756448	0.821920462	0.826381015	0.830734457	0.835393966	0.838174298	0.839768559
Costa Rica	0.534125181	0.539342164	0.544624238	0.549946626	0.55517125	0.560547086	0.565180862	0.570128417	0.576067051	0.582229492	0.588243191	0.594889115	0.600894433	0.605765687	0.610315699	0.614412619	0.617850162	0.621200571	0.62570391	0.631291379	0.636595426	0.641201295	0.646574093	0.651945813	0.656890456	0.662030136	0.667430092	0.673621392	0.681296147	0.690049088	0.696194605	0.700340477
C?te d'Ivoire	0.279320353	0.286492681	0.293451293	0.299743215	0.305210653	0.310105508	0.314965385	0.319843979	0.324712873	0.329201009	0.333015393	0.336545511	0.339977638	0.343348932	0.346375411	0.348727913	0.350715944	0.352727478	0.355087643	0.357938755	0.361205187	0.36408365	0.367831685	0.37235379	0.377575444	0.38349138	0.389825192	0.396693974	0.404091933	0.41172558	0.419040103	0.425941883
County Durham	0.698702667	0.702094932	0.707437931	0.713686849	0.718932791	0.722237487	0.72504864	0.728821377	0.733442582	0.739289883	0.745185939	0.74970548	0.752717306	0.754906886	0.757469437	0.760126806	0.762500708	0.765183319	0.768098456	0.77067482	0.77361282	0.777441237	0.782602437	0.787976163	0.791603989	0.794454886	0.797555429	0.801012935	0.804297085	0.808205035	0.810719064	0.812276525
Coventry	0.730835783	0.73669449	0.742633422	0.748709332	0.754362863	0.758228958	0.761683748	0.765997002	0.770440984	0.775696268	0.781340721	0.785852876	0.789000304	0.791463548	0.794418626	0.796852475	0.798630544	0.800716967	0.803626023	0.806894084	0.810128588	0.813655926	0.818328388	0.8231046	0.826674259	0.829857964	0.833254704	0.836828618	0.840277578	0.844305733	0.846953998	0.848618069
Croatia	0.668906358	0.6747246	0.678093133	0.678221047	0.677548133	0.677029465	0.679507318	0.68536501	0.691365519	0.696636411	0.703039899	0.709536841	0.715383422	0.721130377	0.726327652	0.73215414	0.738066879	0.743148777	0.748469602	0.754065605	0.759472252	0.763686381	0.767405336	0.77115188	0.774479241	0.777865888	0.781443605	0.785074537	0.78867141	0.792475415	0.795462272	0.798341027
Croydon	0.749157558	0.754470413	0.760135211	0.765609579	0.770455557	0.773919422	0.776817337	0.780426701	0.784393556	0.78928507	0.794810602	0.799443932	0.802651985	0.804938594	0.807573997	0.809791123	0.811435516	0.813212207	0.814844078	0.816257397	0.818208512	0.820724489	0.824412923	0.82849933	0.831280418	0.833557122	0.836455352	0.840121037	0.843843228	0.848055613	0.850621011	0.852066336
Cuba	0.558019071	0.563413638	0.566169006	0.565441047	0.563186313	0.560765902	0.559346329	0.558924568	0.55936322	0.561820953	0.566676902	0.572753861	0.57996829	0.587647762	0.594348715	0.599863799	0.604970567	0.607618099	0.609400923	0.611775641	0.615261262	0.62038669	0.626156025	0.631839801	0.637304129	0.642818963	0.647907866	0.652309286	0.656858654	0.661674717	0.665210747	0.668729864
Cumbria	0.723302241	0.726945661	0.732305222	0.738372222	0.743815552	0.747052396	0.749318145	0.752561756	0.756270732	0.760885712	0.765989836	0.770097987	0.772497057	0.773996336	0.776451856	0.778915922	0.781258368	0.783839498	0.786572789	0.789527384	0.793116736	0.797366439	0.803686986	0.81079256	0.816323168	0.821124453	0.825768065	0.830456314	0.834725103	0.839082726	0.841776363	0.843466901
Cyprus	0.648230872	0.655726169	0.666011849	0.677547477	0.688829361	0.699923898	0.709839946	0.718864244	0.727964382	0.736846135	0.745199301	0.753594717	0.761502465	0.767896216	0.773764775	0.779031361	0.784560965	0.792068383	0.799454089	0.805112085	0.809840188	0.813726132	0.816978525	0.819380602	0.821184302	0.822732851	0.824283624	0.826139878	0.828343243	0.830980728	0.833059523	0.835630545
Czechia	0.681848021	0.688002859	0.697577809	0.710853416	0.725969686	0.737981722	0.74604138	0.751680344	0.757033755	0.76242888	0.767766159	0.77216724	0.776927934	0.782448081	0.787126405	0.791333948	0.794922784	0.798254118	0.801764846	0.804962225	0.808747328	0.812054784	0.814230401	0.815615361	0.816227257	0.816564684	0.817153026	0.81906768	0.822034486	0.824784473	0.826626631	0.828450433
Darlington	0.713740668	0.717208445	0.722525017	0.728664363	0.734149787	0.737707345	0.740342727	0.743345895	0.74677718	0.752013583	0.757750312	0.761646681	0.764189885	0.766353943	0.769520119	0.772730957	0.775609422	0.778011416	0.779631777	0.781595515	0.785202302	0.790023441	0.796884576	0.804578287	0.810375696	0.815141909	0.819636777	0.824069115	0.828074765	0.832545835	0.835467512	0.837204088
Delaware	0.783519768	0.786707633	0.790250993	0.793239859	0.795656336	0.797818794	0.799505987	0.800487658	0.801527954	0.803179514	0.806280354	0.810038877	0.813174598	0.815527567	0.817446441	0.818455176	0.819924189	0.822989054	0.827413281	0.832627376	0.837710456	0.842082817	0.845544447	0.848508739	0.85080132	0.852944753	0.855133015	0.857616616	0.860229422	0.863076532	0.864801832	0.866366234
Delhi	0.494725261	0.500004419	0.505462599	0.511382631	0.517877711	0.523962804	0.530488403	0.537521613	0.544555057	0.551421859	0.557857647	0.563842946	0.569228863	0.574478325	0.580601346	0.58710014	0.594019991	0.601423389	0.608979968	0.616854447	0.625177479	0.634643553	0.643792811	0.654211028	0.66491324	0.675613034	0.685940364	0.695611824	0.704769804	0.713314172	0.720309441	0.727201153
Democratic People's Republic of Korea	0.497780128	0.499120512	0.499629841	0.499700646	0.49953134	0.499080529	0.498429014	0.497136869	0.49615921	0.496484754	0.497461995	0.499674043	0.502633569	0.506165243	0.510229134	0.515097763	0.51974144	0.524066965	0.528813498	0.533114411	0.537192918	0.54121227	0.545331713	0.549483297	0.55360356	0.557321271	0.560743563	0.563388289	0.565161484	0.566765706	0.568188551	0.569854634
Democratic Republic of the Congo	0.28984321	0.290431567	0.290959242	0.28962879	0.286859146	0.283967532	0.28041316	0.276336503	0.271813823	0.267367662	0.262456747	0.257857505	0.25413636	0.252333885	0.252470919	0.254161023	0.257355123	0.262272267	0.268103872	0.274361144	0.282223754	0.290872953	0.300454783	0.310831256	0.321622927	0.332421307	0.341988787	0.351102035	0.360287677	0.369340684	0.376712271	0.383179849
Denmark	0.801154655	0.80454035	0.808164434	0.811585713	0.815138614	0.819104612	0.823375243	0.827679979	0.831683237	0.835381543	0.839184298	0.84317775	0.847086357	0.850441326	0.853304103	0.855690732	0.85803321	0.859781734	0.861782061	0.86394805	0.866767079	0.869778682	0.87251751	0.874932974	0.876814932	0.878543945	0.880589783	0.883688487	0.887529846	0.891624571	0.894368297	0.896424204
Derby	0.729286457	0.734133474	0.740362913	0.747124171	0.753028474	0.757013791	0.759883575	0.763064357	0.766716021	0.771726951	0.777273547	0.781685175	0.784817185	0.787243876	0.789857006	0.791679853	0.793004535	0.794675388	0.797022608	0.800032055	0.803214798	0.806665952	0.812015129	0.818033612	0.822819186	0.827102987	0.831026138	0.834720006	0.837971939	0.841759874	0.844305892	0.846010683
Derbyshire	0.713327582	0.717621039	0.722732128	0.727957391	0.732604274	0.735976543	0.738909926	0.742314924	0.74595707	0.750737546	0.755768881	0.759582766	0.76190732	0.763261937	0.764939488	0.766737093	0.768627808	0.770493303	0.772073502	0.773739343	0.776470659	0.780495474	0.786587281	0.793174593	0.798115371	0.802333418	0.806559661	0.811072552	0.815358055	0.81982696	0.822551445	0.824238096
Devon	0.744138186	0.749037326	0.753944293	0.758875878	0.763286888	0.766307015	0.768956137	0.772504244	0.776764326	0.782179207	0.787746699	0.792365567	0.795891582	0.798924806	0.802244086	0.805419115	0.808202325	0.810775677	0.81318568	0.815304647	0.817806666	0.820897905	0.825396213	0.830435184	0.834424792	0.837781348	0.840893713	0.844266449	0.847718202	0.851620091	0.853964987	0.855376103
Dire Dawa	0.312205934	0.317408907	0.32136416	0.325969914	0.330416077	0.335292053	0.340748931	0.346489448	0.351424683	0.356676908	0.36228323	0.368284602	0.373457478	0.377791602	0.383401316	0.390137031	0.397525684	0.406219719	0.41557533	0.425320016	0.435564869	0.445847804	0.455620004	0.465686715	0.475958521	0.486344013	0.496518423	0.506387494	0.516014334	0.525567684	0.533667629	0.540668646
District of Columbia	0.785119619	0.788995157	0.794617144	0.801002677	0.807851272	0.814989188	0.821998365	0.828325838	0.834034202	0.839474011	0.84538819	0.851353626	0.856483378	0.859521738	0.862004052	0.863849201	0.865843899	0.868749885	0.872355189	0.876299235	0.880192679	0.883688737	0.886672124	0.889317883	0.891765521	0.894242602	0.896844752	0.899434958	0.901606736	0.903467775	0.904873973	0.905964755
Distrito Federal	0.583730192	0.591082949	0.595897693	0.599876679	0.604819954	0.618006745	0.630290826	0.640613076	0.649632422	0.657487179	0.664416142	0.67097978	0.677195301	0.68278788	0.688186678	0.693478299	0.699106313	0.705230968	0.711861883	0.718281012	0.724844815	0.731209692	0.736925714	0.742308071	0.74721747	0.751591504	0.755405506	0.759379142	0.763558051	0.767908872	0.771908796	0.776016643
Djibouti	0.337781789	0.338770011	0.340986061	0.344904394	0.347981404	0.351245633	0.354385634	0.358096401	0.361596764	0.365305211	0.369015095	0.372853155	0.376650004	0.380686615	0.384987706	0.389568706	0.395037471	0.400618546	0.406658303	0.411969335	0.41699935	0.42231614	0.42771144	0.433360437	0.439455722	0.445855285	0.453442854	0.460440152	0.467705672	0.475263243	0.481879945	0.487958371
Dominica	0.56360259	0.565237843	0.569570684	0.578811811	0.590119147	0.601986932	0.61438205	0.625057353	0.633017994	0.639453915	0.645830937	0.652368567	0.658423554	0.663678868	0.668952132	0.674549077	0.680342482	0.685415917	0.690197519	0.694461869	0.698489193	0.70246326	0.706870608	0.712210475	0.718455556	0.724785536	0.731760801	0.736062473	0.738935954	0.742132066	0.744419944	0.746967185
Dominican Republic	0.442654076	0.446144578	0.449953081	0.454229297	0.458620614	0.463313869	0.468516938	0.474504389	0.481170939	0.488178541	0.495468586	0.502775415	0.510298019	0.517395574	0.524543275	0.532228649	0.54022269	0.548187021	0.555371313	0.561783754	0.568130582	0.573834813	0.578966381	0.583625825	0.588236743	0.592924164	0.597619609	0.602140291	0.606960839	0.611913021	0.615635625	0.619388201
Doncaster	0.67510562	0.678434292	0.682996246	0.688022272	0.692463822	0.694956323	0.696786009	0.699423852	0.703136631	0.708291833	0.713663492	0.717964645	0.720747418	0.722319813	0.724690893	0.727304607	0.729961966	0.732014801	0.732969178	0.735089988	0.740324101	0.747230348	0.755466364	0.763439304	0.768508899	0.772354454	0.77655094	0.781038028	0.785082063	0.790051639	0.793497396	0.795614015
Dorset	0.740994535	0.745585307	0.750206833	0.754874337	0.759291606	0.762327758	0.765060227	0.768865932	0.773326451	0.778577111	0.783533597	0.787348356	0.790163476	0.792355649	0.79467044	0.79649652	0.797790122	0.798827814	0.799844051	0.801417665	0.804496802	0.808422996	0.813572422	0.819216792	0.823879571	0.828160771	0.832619806	0.837485234	0.842285505	0.847110441	0.849937041	0.851615144
Dudley	0.698687632	0.702693024	0.707436032	0.712484459	0.716784504	0.719634967	0.722330173	0.725895686	0.72971007	0.734414914	0.739793627	0.744278417	0.747291284	0.749367708	0.751521968	0.753961386	0.756202693	0.758001399	0.759196456	0.76011798	0.761604447	0.763846673	0.768809796	0.775120615	0.779790857	0.783167934	0.786375036	0.790388126	0.79458623	0.799240521	0.802291327	0.804164522
Durango	0.471994856	0.475753101	0.480095953	0.484867553	0.489882342	0.494135503	0.499273794	0.505544681	0.512813591	0.519955161	0.526474741	0.532785066	0.539389849	0.546365524	0.552702061	0.55723541	0.5603506	0.562746726	0.565147603	0.566877407	0.569331973	0.573137362	0.578345449	0.584783995	0.591980566	0.599643365	0.607364309	0.614755714	0.621769432	0.628394043	0.63414276	0.639324841
Ealing	0.776440874	0.780781212	0.785687945	0.790925528	0.795884412	0.79991058	0.803736232	0.808046513	0.812508974	0.81758411	0.822898908	0.827395299	0.830786452	0.833247078	0.835595927	0.837380747	0.838690188	0.839891274	0.840934617	0.841938299	0.843771099	0.846937413	0.851884051	0.857483803	0.861983934	0.865745232	0.869263303	0.872819689	0.876113721	0.879541502	0.881496434	0.88272888
East Asia	0.471179162	0.479935584	0.488431396	0.496859473	0.504885881	0.513530275	0.5237577	0.533815513	0.542652548	0.551367028	0.558815666	0.564234748	0.570798377	0.578904729	0.587682668	0.597096172	0.607273415	0.617523836	0.626955795	0.636271151	0.64798501	0.65750207	0.662929873	0.668681911	0.67406275	0.677306858	0.681528332	0.689747572	0.698625829	0.708327813	0.717709308	0.725704902
East Azarbayejan	0.41107167	0.428565789	0.441380504	0.453432793	0.466432141	0.478877163	0.489608139	0.498394773	0.506906517	0.516334524	0.526435732	0.535823226	0.545560479	0.555559386	0.565326935	0.574707869	0.582294986	0.588221742	0.592814792	0.597027427	0.602057203	0.607513653	0.611661035	0.615442168	0.620064998	0.625672138	0.632887567	0.640999871	0.648819451	0.655768514	0.661975804	0.668193235
East Java	0.439345376	0.448002535	0.456568647	0.464981405	0.473362709	0.481554707	0.489625168	0.497734151	0.503899208	0.509461652	0.514829367	0.519944223	0.525155446	0.530392571	0.535633676	0.541009654	0.546614886	0.552806956	0.559715811	0.566762495	0.574268569	0.582269108	0.590083125	0.597565834	0.604651661	0.611407922	0.617839862	0.624019292	0.629982621	0.635786767	0.640729871	0.645517381
East Kalimantan	0.570464049	0.579709067	0.588155672	0.59575493	0.603144549	0.610012928	0.61667543	0.623547959	0.629222386	0.634267668	0.638796471	0.64279042	0.646854687	0.6511169	0.655559049	0.660203656	0.665086446	0.67062866	0.677116861	0.683659061	0.690666493	0.698431801	0.706072311	0.713361384	0.720201576	0.726721012	0.732873955	0.738721137	0.744368522	0.749891063	0.754639486	0.759293869
East Midlands	0.720595588	0.725382189	0.730646772	0.736028016	0.740970402	0.744731977	0.748029077	0.751865275	0.756017311	0.761092911	0.766504947	0.77091617	0.773976472	0.776302898	0.778881547	0.781276256	0.783467778	0.785811632	0.78826944	0.790748773	0.793722444	0.797311942	0.802290193	0.807619102	0.811635093	0.815140939	0.818866498	0.823027658	0.827107376	0.831569842	0.834248143	0.835856049
East Nusa Tenggara	0.365588037	0.373390941	0.38136121	0.389191357	0.396974847	0.404505209	0.411801645	0.418800405	0.422702411	0.425734701	0.428451047	0.430954666	0.433816501	0.436965311	0.440294155	0.443832431	0.447765376	0.452535105	0.458477217	0.464895776	0.472099608	0.480086447	0.488014716	0.495788638	0.50327052	0.510536672	0.517612166	0.524616147	0.531497889	0.538245358	0.543913254	0.54945119
East of England	0.741478228	0.746266375	0.751345668	0.756660707	0.761739487	0.765640975	0.768889275	0.772612162	0.776766244	0.781857965	0.787303227	0.791887212	0.795240074	0.79792144	0.800875809	0.80356092	0.805885573	0.808246579	0.810698617	0.813175296	0.816027366	0.819220469	0.823543603	0.828460153	0.832433448	0.835920152	0.839563487	0.843623215	0.847672703	0.852132705	0.85481968	0.856407925
East Riding of Yorkshire	0.729479586	0.734058197	0.739801277	0.745398719	0.750075423	0.753204147	0.755850404	0.759027005	0.76253921	0.767140291	0.771907918	0.775419839	0.777841424	0.779836645	0.782542813	0.784942959	0.786776588	0.788874755	0.7906523	0.792518557	0.795255191	0.798278865	0.802607998	0.807537004	0.811202612	0.814476872	0.818187083	0.822624118	0.826996166	0.831595396	0.834209325	0.835731941
East Sussex	0.729563972	0.734239331	0.739055297	0.743947209	0.748758441	0.752523436	0.755398663	0.758712415	0.762538853	0.767349635	0.772518394	0.776749683	0.779820552	0.782247364	0.784897923	0.78706102	0.78873477	0.790402138	0.791900365	0.793308109	0.795595611	0.79867364	0.803275626	0.808744537	0.813340362	0.817592228	0.821999928	0.826523161	0.830772959	0.835311336	0.838009845	0.839594794
Eastern Cape	0.487156629	0.491945768	0.496558751	0.501227233	0.505989096	0.51093299	0.516048444	0.521361921	0.526467367	0.531267891	0.535874875	0.539464836	0.542272959	0.544803397	0.547609206	0.551394614	0.556413416	0.561946556	0.566944819	0.571103982	0.575152262	0.579233196	0.583398915	0.587671831	0.591833658	0.595990218	0.599972411	0.603862936	0.607564965	0.611351819	0.614632221	0.617204696
Eastern Europe	0.664250165	0.671452375	0.678752887	0.683359195	0.686011586	0.689459344	0.692791353	0.695202953	0.696939833	0.69881365	0.70101118	0.703506217	0.706727141	0.71202517	0.719215436	0.726265709	0.732617452	0.738786858	0.745450424	0.751070158	0.756606481	0.761025305	0.76542275	0.770338293	0.775091704	0.779663484	0.784804691	0.790014867	0.794485575	0.798138377	0.800505061	0.802851009
Eastern Sub-Saharan Africa	0.233622123	0.236340461	0.238615291	0.240816973	0.242901814	0.245423542	0.24858486	0.252144544	0.255890509	0.259957122	0.264165312	0.26877226	0.273484445	0.278433675	0.283936614	0.28997039	0.296455257	0.30357591	0.310918495	0.318456773	0.326295972	0.334253401	0.341628076	0.3492073	0.35700952	0.364907041	0.372758832	0.380499991	0.388355112	0.396344656	0.403480212	0.409720983
Ecuador	0.518430614	0.517679421	0.51837907	0.520707291	0.524908291	0.529380752	0.532691399	0.535349652	0.53719633	0.539032308	0.543044779	0.54855215	0.554897325	0.560955485	0.566290293	0.569927345	0.572516273	0.574704702	0.57812504	0.582484258	0.588763056	0.596729076	0.605454319	0.614080275	0.622027433	0.62854671	0.634281143	0.640011219	0.64588852	0.651787987	0.656714457	0.661017053
Egypt	0.417182742	0.426909452	0.437744555	0.448490053	0.458727004	0.468035368	0.476116627	0.482970886	0.489184071	0.495502619	0.502169886	0.508716824	0.515038129	0.520623395	0.525181678	0.528665483	0.530395807	0.529457594	0.524743833	0.516255831	0.507715477	0.504594044	0.509157068	0.519334464	0.531749809	0.544370149	0.556012469	0.566914632	0.577442786	0.587736877	0.597363341	0.606787094
Ehime	0.756008354	0.759776393	0.764179312	0.768344579	0.772700377	0.777227284	0.781698624	0.785531592	0.789125021	0.792193405	0.794882045	0.797150033	0.799482838	0.802036205	0.804784491	0.806635571	0.807645383	0.808722037	0.809900717	0.81141894	0.813555484	0.816154609	0.818223753	0.820405925	0.822770357	0.825507133	0.828682146	0.831957961	0.83543283	0.83887631	0.841139972	0.843501706
El Salvador	0.373057975	0.374855325	0.377076643	0.380307326	0.385149094	0.391780266	0.400178468	0.410455826	0.42142119	0.432733148	0.443962666	0.454177659	0.46296886	0.470397413	0.476536664	0.482041719	0.486826	0.490809752	0.495077739	0.499489714	0.504171335	0.508969239	0.513396874	0.518121908	0.523468901	0.52938695	0.535650269	0.541998957	0.548143174	0.554031648	0.558919894	0.563775188
Elgeyo-Marakwet	0.272798674	0.282228145	0.290881506	0.2990872	0.307222665	0.315020211	0.322700147	0.330033053	0.337356882	0.344705996	0.35191274	0.359033124	0.36593207	0.372766811	0.379711403	0.387195874	0.395105718	0.403584417	0.411849691	0.42018957	0.429153069	0.438291986	0.447456591	0.456657405	0.465752982	0.47495817	0.484138762	0.493042173	0.501926817	0.510784334	0.518801071	0.526297038
Embu	0.372525502	0.378069856	0.382859621	0.387355614	0.39192078	0.396238366	0.400489568	0.404374282	0.408165465	0.411846168	0.415289031	0.418849672	0.422355511	0.425953065	0.429822652	0.434227692	0.439125403	0.444629822	0.450094125	0.456055145	0.462764907	0.469904216	0.477134665	0.484607328	0.49219877	0.500061338	0.508151156	0.516152044	0.524376201	0.532682663	0.540298622	0.547555396
Enfield	0.734015063	0.7388007	0.744266862	0.749820519	0.754511903	0.757858488	0.761079071	0.765104673	0.769544589	0.774731301	0.780137168	0.784391493	0.787405618	0.789760749	0.792185723	0.794356682	0.796352427	0.798514562	0.800925074	0.80349802	0.806899456	0.810996499	0.816221135	0.821709962	0.8255965	0.828647236	0.831858692	0.835400396	0.838825766	0.842652738	0.845003032	0.846461002
England	0.745220814	0.750010695	0.755362083	0.760861507	0.765852166	0.769445553	0.772571526	0.776369611	0.780575801	0.785737637	0.791218167	0.795728741	0.798931223	0.801422116	0.804229161	0.80686705	0.80929741	0.811878279	0.814510302	0.817149149	0.820248074	0.823888064	0.828814735	0.834175981	0.838287848	0.841762298	0.845301132	0.849192107	0.853015796	0.85723951	0.859846755	0.861437309
Equatorial Guinea	0.268783629	0.275296992	0.283487764	0.292236032	0.30068634	0.310443551	0.324601221	0.350550963	0.371237163	0.391128023	0.41138345	0.433590057	0.451939	0.467846833	0.483879612	0.498683715	0.511579828	0.524076461	0.53701899	0.548514683	0.559109377	0.570277424	0.581833899	0.592800613	0.603473167	0.613134624	0.621858157	0.630234538	0.638022823	0.645303093	0.652124903	0.657857456
Eritrea	0.216028239	0.222574737	0.230296066	0.239385041	0.250752541	0.261498485	0.272527055	0.283551721	0.293764828	0.30314234	0.310248162	0.317247988	0.323566585	0.328593581	0.33287938	0.336682511	0.339835824	0.342843174	0.343427801	0.345147743	0.348146177	0.354163147	0.360112751	0.364343653	0.372527588	0.376935162	0.382171666	0.385936029	0.391154884	0.396330558	0.400459411	0.403863943
Esp��rito Santo	0.489800826	0.495332665	0.500161475	0.504654971	0.509780209	0.515480061	0.520844987	0.526081348	0.53127897	0.536847495	0.543561478	0.550288609	0.556853315	0.56311935	0.570310901	0.577927741	0.5856401	0.593469081	0.60121699	0.607382538	0.614229728	0.621547265	0.628328474	0.634513152	0.639995953	0.64483223	0.648989612	0.653189953	0.657612951	0.662179321	0.666176267	0.670192595
Essex	0.732582426	0.737593163	0.742876315	0.748384483	0.753574414	0.757518885	0.760760768	0.764430182	0.768444949	0.773439012	0.778835458	0.783515069	0.787080952	0.790062159	0.793205592	0.796084361	0.798648296	0.801242192	0.803699544	0.805858029	0.808217375	0.810884062	0.81473743	0.819163658	0.822688043	0.825748062	0.828893563	0.832599496	0.836565532	0.841099104	0.843867275	0.845491449
Estonia	0.674967632	0.685223089	0.695586674	0.70369315	0.708456181	0.713172725	0.718813024	0.72465244	0.729027035	0.733250616	0.739713154	0.746602207	0.752629898	0.757815678	0.763223727	0.769112182	0.774451842	0.781074443	0.788598874	0.794728213	0.800829718	0.806633078	0.811109358	0.814887177	0.818770732	0.823221278	0.82736436	0.830975311	0.834566296	0.838573509	0.841817139	0.844917787
Eswatini	0.399420955	0.408269969	0.416683379	0.424802995	0.432503472	0.440127047	0.447399238	0.454089854	0.460136984	0.465990845	0.471852843	0.477233374	0.482474423	0.487608829	0.492669159	0.498043849	0.503658294	0.509260219	0.514730896	0.520427398	0.526245802	0.53191391	0.537798023	0.543836416	0.549613848	0.555373739	0.561061186	0.566698493	0.572154807	0.577206305	0.581653071	0.585459713
Ethiopia	0.148033885	0.14959971	0.150174386	0.151582364	0.152982637	0.155085605	0.158127229	0.161874743	0.16507771	0.168903545	0.17341853	0.178972969	0.184138013	0.188694814	0.195030701	0.202868243	0.211524229	0.221819931	0.232872186	0.244265818	0.25608146	0.267880862	0.279006958	0.289885267	0.300484548	0.310736419	0.320431867	0.329469244	0.338050075	0.346422664	0.35321635	0.358823295
Fars	0.458096531	0.473693688	0.486439073	0.499443128	0.51335231	0.526754556	0.538837966	0.549504903	0.559797448	0.57048609	0.581159139	0.591183716	0.601538834	0.61180187	0.621556379	0.63081941	0.638337049	0.64498069	0.650531858	0.655628184	0.661525839	0.667797321	0.67239882	0.676130732	0.680080352	0.684258144	0.689571597	0.69564725	0.701342142	0.706207553	0.710401859	0.714830769
Fiji	0.534648908	0.53877826	0.543188552	0.547776474	0.55284902	0.558530972	0.565041879	0.571187753	0.577172354	0.583573942	0.589196631	0.594497419	0.599322031	0.603489622	0.60754489	0.610812944	0.613932767	0.616582915	0.618958809	0.620883465	0.623308786	0.626438251	0.629881335	0.634278114	0.639390066	0.645026353	0.65074268	0.65646401	0.661991454	0.667060979	0.671431491	0.675051631
Finland	0.756221509	0.758410687	0.7608041	0.763526604	0.767101901	0.771163742	0.774809059	0.778814215	0.782305059	0.785773988	0.78998523	0.794453835	0.798770274	0.802325431	0.805694227	0.808936787	0.812081482	0.815597613	0.818875544	0.821457588	0.824844982	0.828270577	0.831434484	0.834425401	0.837431872	0.840878477	0.844622338	0.848586128	0.852202943	0.855365179	0.857655553	0.859831368
Florida	0.755299508	0.759577357	0.764214506	0.768635499	0.772756742	0.776116633	0.77817577	0.779535058	0.781221493	0.783279839	0.787066181	0.792341558	0.796594298	0.798747015	0.799664028	0.799508523	0.800160462	0.805009003	0.81281767	0.820855087	0.827521372	0.831942512	0.835180664	0.837648764	0.83990453	0.842418769	0.84525239	0.848950379	0.85290197	0.857354268	0.860284346	0.861979282
France	0.730747466	0.736452382	0.742871973	0.748582327	0.753176132	0.757125789	0.760899579	0.764650672	0.767852561	0.770304363	0.772792033	0.776225157	0.780088872	0.783178757	0.786084655	0.789042086	0.79232192	0.795557651	0.79817743	0.80050867	0.803240247	0.806378738	0.809615389	0.812984015	0.816551448	0.820238385	0.823730929	0.827098441	0.83044859	0.833772805	0.836049443	0.838364875
Free State	0.547462374	0.552883824	0.557829772	0.562617174	0.567353036	0.572049629	0.576614774	0.581126929	0.585306812	0.58910135	0.592661321	0.595591494	0.598099888	0.600237784	0.602475159	0.605691032	0.610412652	0.615942192	0.621403531	0.626405345	0.631530835	0.63683378	0.642212751	0.647591996	0.652732411	0.657569206	0.661892208	0.665809994	0.669398034	0.672884934	0.675747696	0.677908602
Fukui	0.766481771	0.770995682	0.775919886	0.780107783	0.784392079	0.788687729	0.792784195	0.796523142	0.799770058	0.802613732	0.80520343	0.807426161	0.809883399	0.812426508	0.814961413	0.817230546	0.819442105	0.821978707	0.824621794	0.82713517	0.829913507	0.832655508	0.834741096	0.836677569	0.83847613	0.840575929	0.843117259	0.845855461	0.848784731	0.851844711	0.853836068	0.856142577
Fukuoka	0.781940943	0.785543342	0.789628637	0.793282003	0.797043517	0.800880098	0.804436744	0.807588525	0.810293078	0.81268464	0.814821048	0.816674028	0.818966763	0.821512481	0.824085264	0.826073658	0.827117032	0.828349177	0.829698726	0.831354981	0.833630638	0.83594027	0.838033717	0.839924849	0.84181947	0.843862128	0.846146413	0.848605186	0.851386883	0.854300938	0.856232862	0.858347709
Fukushima	0.749067309	0.752895552	0.757341189	0.760912537	0.764659856	0.768845833	0.772560203	0.775574524	0.777881776	0.780010634	0.781826466	0.783609941	0.786462471	0.789647785	0.793278594	0.796251769	0.798607642	0.800836033	0.802851608	0.804878402	0.807085223	0.808942846	0.811021414	0.813403285	0.816369047	0.819453568	0.823033808	0.826997514	0.831257741	0.835392875	0.838162681	0.840941474
Gabon	0.455421187	0.461563098	0.467024048	0.472394463	0.478061947	0.483826218	0.48946146	0.495074162	0.50037255	0.50480635	0.509133087	0.513045709	0.516917621	0.521051412	0.525479071	0.530488575	0.534797716	0.539441424	0.544110892	0.548591319	0.554022706	0.560232082	0.566842964	0.57380813	0.580915656	0.588365	0.596062305	0.603816252	0.61172438	0.619904727	0.627609647	0.634691393
Gambella	0.168610253	0.17373969	0.177538991	0.18211209	0.186359835	0.190956687	0.196128721	0.201735096	0.206360155	0.211526595	0.217454831	0.224613524	0.231196338	0.23711931	0.245387358	0.255567796	0.266989876	0.280696131	0.295580104	0.311034768	0.327077215	0.342853488	0.357485609	0.371760261	0.385764224	0.39934786	0.41203614	0.423404495	0.433901339	0.443954165	0.451866699	0.458220084
Gambia	0.238714846	0.245010164	0.251087863	0.256996141	0.262424792	0.267696507	0.27295019	0.278274122	0.283946056	0.290070621	0.296354282	0.302543257	0.307712927	0.312930916	0.318615029	0.32356835	0.328151431	0.332640147	0.337315245	0.342389614	0.34799783	0.352869236	0.35837365	0.364255878	0.3699013	0.375840485	0.381569217	0.387273644	0.393155679	0.39918978	0.404524194	0.40971416
Garissa	0.158613685	0.162075617	0.165442493	0.16880049	0.172383212	0.176036287	0.179871369	0.183679778	0.187553513	0.191494598	0.195299262	0.199359527	0.203508874	0.2078281	0.212454999	0.21753118	0.223143725	0.229296059	0.235495105	0.241870215	0.248733662	0.255820271	0.262892366	0.26980041	0.276506866	0.283180026	0.289790818	0.296197167	0.30269397	0.309230819	0.315298423	0.321068269
Gateshead	0.707597434	0.711674996	0.716966528	0.722399178	0.72717075	0.730390263	0.733155036	0.737095049	0.741590115	0.746754291	0.752343205	0.757313756	0.761221342	0.764454653	0.767918951	0.771240265	0.774296987	0.777132916	0.779451333	0.782481028	0.787148756	0.792382446	0.798337243	0.804199045	0.808221695	0.811473097	0.815139152	0.819229905	0.822581149	0.826232364	0.828663428	0.830244183
Gauteng	0.634850535	0.638354675	0.641818295	0.64537204	0.649149055	0.653144945	0.657292104	0.661432136	0.6651077	0.668250714	0.671018919	0.672939057	0.674165069	0.6749922	0.676046831	0.678074789	0.681392316	0.685288982	0.689072497	0.692468621	0.695959353	0.699695335	0.703542016	0.707525204	0.711480204	0.715515309	0.71941139	0.72314472	0.726676792	0.730206757	0.733147086	0.735426628
Georgia	0.656136044	0.662113186	0.665021428	0.663466862	0.658134139	0.651363604	0.64455809	0.638525631	0.633347931	0.630277946	0.630265991	0.6333883	0.638370108	0.644065579	0.648920978	0.653616005	0.658403372	0.663697966	0.668442496	0.672449381	0.677034892	0.681567044	0.685519223	0.688603268	0.692155207	0.697316133	0.70373149	0.710874718	0.717993654	0.724536462	0.729125889	0.732473604
Georgia	0.739511622	0.743490724	0.748286271	0.752772815	0.756508865	0.75943308	0.761496988	0.76281708	0.764068933	0.765608241	0.768348485	0.771841185	0.774881297	0.777196817	0.779001306	0.779955806	0.781722097	0.785899502	0.792041569	0.799080124	0.805881596	0.81150306	0.815982727	0.82006035	0.823730315	0.827363984	0.83101053	0.834853877	0.838524146	0.842234949	0.844594925	0.84656427
Germany	0.817077666	0.823339898	0.828323503	0.832286809	0.835561963	0.837643152	0.839188129	0.841385903	0.843854978	0.846232398	0.848925756	0.852070413	0.855066793	0.85767579	0.860240333	0.862894178	0.865873707	0.86914044	0.872552849	0.875087911	0.87794671	0.881027508	0.883656408	0.885926953	0.887651614	0.888867854	0.890896369	0.894050472	0.896975545	0.899703158	0.901438614	0.902957091
Ghana	0.373112005	0.379239256	0.384856767	0.389968494	0.394953663	0.399930204	0.405003047	0.410038073	0.414888532	0.419755496	0.424725212	0.429411846	0.434104128	0.439118213	0.444236977	0.44936002	0.454692737	0.460606245	0.467259067	0.473848047	0.480777892	0.489020974	0.497513932	0.506004647	0.514119061	0.521539202	0.528629586	0.53616994	0.543840539	0.551632027	0.558462173	0.56493039
Gifu	0.77061016	0.775167156	0.779921097	0.784063798	0.787935465	0.791899237	0.795713773	0.798845458	0.801413024	0.803599335	0.8055828	0.807572147	0.809830537	0.812386706	0.815010996	0.817237048	0.819118856	0.821056673	0.822963341	0.824666431	0.826780101	0.829107299	0.831449781	0.833618063	0.835875885	0.838198134	0.840758833	0.843401284	0.8462117	0.849135879	0.851123481	0.85334719
Gilan	0.487126643	0.499460221	0.508700148	0.518056868	0.528092897	0.537867504	0.546866678	0.554629344	0.562175507	0.570205493	0.57887202	0.587013808	0.595698026	0.604814863	0.613961669	0.623148438	0.631527248	0.639269506	0.645857556	0.651804829	0.658139631	0.664390404	0.668830511	0.672679447	0.676853501	0.681242533	0.686866253	0.693085832	0.698784576	0.70363634	0.707883433	0.712319447
Gilgit-Baltistan	0.222103674	0.227640973	0.233261906	0.238770234	0.244414316	0.250163095	0.256324108	0.262331705	0.268435004	0.274619029	0.2806372	0.286449667	0.292099121	0.297895335	0.304072308	0.310637869	0.317451071	0.324220863	0.330744423	0.337148884	0.343332309	0.349566741	0.355264683	0.360580297	0.365620515	0.370252676	0.374865913	0.379497987	0.38426318	0.38884361	0.393019782	0.397549987
Global	0.525528856	0.530272485	0.534636544	0.538598319	0.542389433	0.546327999	0.550703413	0.555139426	0.559380567	0.563738017	0.568003164	0.571777531	0.57568796	0.579907077	0.584378588	0.58897852	0.593756623	0.598641368	0.603370099	0.60775944	0.612952497	0.617759223	0.621844977	0.626343279	0.630982367	0.635441488	0.640153586	0.645564304	0.651048474	0.656575898	0.661343543	0.665820975
Gloucestershire	0.76125096	0.766177348	0.771016768	0.775795147	0.780262872	0.783751041	0.786736732	0.790009743	0.793687427	0.798643084	0.80408717	0.808627669	0.811966666	0.815068798	0.818415689	0.820946515	0.82260538	0.824146797	0.825820938	0.827594568	0.830560377	0.834379062	0.839154557	0.844291173	0.848593621	0.852615597	0.856484454	0.860413976	0.864171481	0.868101692	0.870378306	0.871806302
Goa	0.515572841	0.521547646	0.528303023	0.535796509	0.543255445	0.550774607	0.558486894	0.566834957	0.575486764	0.582547693	0.588793017	0.594293186	0.599690527	0.605459566	0.612840091	0.62004012	0.627113021	0.634554306	0.642518343	0.650372869	0.657936359	0.664910706	0.669149473	0.673137665	0.679023429	0.685935136	0.693118093	0.699705375	0.706216836	0.712549773	0.717815231	0.723316494
Goi��s	0.453438148	0.460179009	0.465097122	0.46976741	0.474631888	0.479858862	0.48553627	0.491472893	0.497707742	0.504092618	0.511432619	0.519124532	0.52749671	0.535412334	0.543161381	0.550362509	0.557580459	0.565050972	0.572590584	0.579759638	0.586871065	0.593962457	0.600644445	0.606701794	0.612093194	0.61682493	0.620779028	0.624788391	0.628970099	0.63327306	0.637081372	0.640933873
Golestan	0.407352738	0.426926755	0.441059963	0.454286526	0.468554203	0.482081553	0.49346702	0.502532992	0.511246358	0.520758265	0.531086784	0.5406348	0.550581631	0.560925957	0.571041927	0.581107409	0.589334073	0.595193786	0.599366762	0.602933696	0.607292195	0.611911224	0.614494068	0.616054685	0.618108638	0.621009681	0.625746836	0.632122313	0.638853184	0.645013911	0.650487092	0.65607753
Gorontalo	0.389888128	0.397140957	0.404527932	0.411806004	0.418943452	0.425658298	0.43220747	0.438480857	0.44209189	0.44455879	0.446024711	0.447168916	0.448762757	0.450801824	0.453291354	0.456420275	0.460402502	0.465663645	0.4724715	0.480080093	0.488507483	0.49763464	0.506564417	0.515190525	0.52338898	0.531194961	0.538596681	0.545691902	0.552508683	0.559108057	0.564639122	0.569990208
Greater London	0.79481868	0.799834703	0.805204307	0.810571153	0.815466559	0.819126417	0.822454571	0.826380411	0.830469675	0.835217016	0.840308832	0.844702107	0.848088378	0.850943486	0.854087714	0.857021818	0.859815601	0.862806931	0.865551894	0.868350839	0.871601022	0.875432469	0.880131568	0.8848343	0.888143302	0.890573067	0.892963026	0.89553814	0.898028841	0.900846103	0.90328554	0.904864758
Greece	0.674186465	0.68031648	0.687055389	0.693328926	0.699153022	0.704862873	0.710139336	0.715687268	0.721593982	0.727529455	0.73271054	0.737154008	0.741945221	0.747185956	0.752418607	0.756384396	0.760209696	0.763927173	0.767527658	0.771247356	0.775155815	0.778525867	0.780789483	0.781949052	0.782442013	0.782489523	0.782798443	0.784108594	0.785999753	0.788138138	0.78963222	0.791854408
Greenland	0.732258252	0.730626532	0.729781103	0.729894842	0.730875896	0.730831638	0.730216225	0.730551087	0.733242588	0.73655713	0.74085701	0.746289605	0.752878371	0.759444152	0.765401567	0.77209958	0.779141406	0.785321922	0.791441257	0.79702575	0.803003131	0.808105185	0.811684562	0.814368308	0.81652706	0.817719189	0.818961902	0.819781101	0.820815514	0.822339996	0.824359028	0.826210336
Greenwich	0.724794432	0.730568978	0.737056996	0.743585009	0.749387751	0.753646856	0.757402944	0.761515247	0.765732658	0.770821244	0.776319665	0.780942856	0.784275935	0.786599546	0.788917323	0.790983564	0.79330042	0.796377234	0.799502468	0.802184767	0.805060295	0.808882631	0.814368078	0.820243137	0.824489796	0.827849159	0.831340992	0.835098823	0.838711207	0.842540743	0.844750971	0.846080185
Grenada	0.436734419	0.445887953	0.455910058	0.46599489	0.476410341	0.486558999	0.496589808	0.506217602	0.516590019	0.527333411	0.538388116	0.54905897	0.559473128	0.569718037	0.578487456	0.587158877	0.59405452	0.600766336	0.606879282	0.611805257	0.616486997	0.620978521	0.624977512	0.629048336	0.633734696	0.638936084	0.644335234	0.649831522	0.655372772	0.660808512	0.665086347	0.668993028
Guam	0.676220305	0.669974292	0.66635634	0.667318181	0.672111712	0.678120215	0.684173735	0.691684871	0.701819289	0.713641593	0.724802357	0.734267376	0.741284245	0.74591153	0.74901652	0.750865875	0.751176245	0.752625471	0.755152408	0.758252296	0.761484317	0.763987394	0.766845984	0.770224957	0.773441684	0.776723614	0.780511644	0.78555492	0.791294773	0.796775452	0.800969472	0.803982203
Guanajuato	0.463111395	0.470188385	0.477361521	0.484588445	0.491856735	0.498138011	0.505096921	0.512397226	0.520005532	0.52749219	0.534586178	0.541008193	0.547206378	0.553237819	0.558739531	0.563156155	0.566699511	0.569683144	0.572745176	0.575180144	0.578376075	0.582978389	0.588835861	0.595149587	0.601773573	0.608789999	0.616296163	0.62342171	0.630175932	0.636525148	0.641782941	0.646374308
Guatemala	0.311792455	0.314329484	0.319165481	0.326840819	0.3334691	0.339642101	0.346961212	0.355995963	0.366461193	0.374455316	0.379877297	0.386927686	0.396899639	0.408234164	0.419777065	0.430327529	0.438856376	0.447245965	0.456541865	0.464003077	0.470477364	0.476909684	0.481862853	0.487286692	0.494027188	0.500655607	0.507149792	0.513735682	0.520995469	0.52863047	0.534571414	0.539972424
Guerrero	0.404457237	0.408255466	0.412470402	0.417130337	0.422254534	0.42746483	0.433915892	0.440722245	0.447597172	0.454441561	0.460932543	0.467201186	0.473727389	0.480435488	0.486645373	0.491401424	0.495283284	0.499075917	0.503480186	0.507508519	0.512481565	0.518739203	0.526118007	0.534328326	0.542843318	0.550902215	0.55826047	0.56494497	0.570892933	0.576313459	0.58083578	0.584850472
Guinea	0.178295421	0.181459391	0.184485016	0.187686242	0.191128837	0.194573245	0.198633755	0.203280449	0.208003383	0.212412705	0.216649792	0.221090941	0.225898779	0.230522594	0.23513497	0.239691845	0.244010127	0.24847169	0.253167689	0.257552785	0.262405949	0.2676246	0.273428319	0.279600444	0.285961264	0.292363614	0.299112412	0.306881462	0.314839588	0.322839848	0.329877997	0.336401293
Guinea-Bissau	0.207614839	0.212505984	0.217026088	0.221678978	0.226434933	0.231223526	0.236106374	0.241360584	0.244371797	0.248217317	0.252026519	0.255786768	0.259321816	0.262747724	0.266271736	0.270056132	0.273803987	0.277805017	0.282151502	0.286423345	0.291141639	0.296682967	0.301562342	0.306602009	0.311602905	0.317090015	0.32297967	0.329326492	0.335667833	0.342156115	0.347798998	0.353109621
Gujarat	0.36236626	0.368442703	0.375976805	0.384162036	0.393332547	0.402230237	0.411198207	0.419003731	0.426354678	0.432407536	0.437308223	0.442082046	0.446800902	0.452076847	0.458037909	0.465019013	0.472645617	0.480988602	0.489067039	0.498010875	0.507955774	0.517837948	0.527889158	0.539491601	0.551778273	0.564058592	0.575709597	0.586309842	0.596343117	0.60577614	0.613651685	0.621447314
Gunma	0.772669278	0.776841517	0.781302495	0.78512725	0.789110353	0.793289401	0.796752555	0.799746577	0.801983844	0.803736657	0.80504171	0.806442849	0.80891736	0.811968481	0.814939707	0.817273501	0.819116823	0.821226067	0.823304259	0.82547856	0.828263558	0.831236787	0.833996064	0.836862714	0.839948486	0.843152025	0.846455341	0.849730332	0.85313864	0.856564041	0.858805681	0.861111359
Guyana	0.460430129	0.462677069	0.466753989	0.472174229	0.478992924	0.486573457	0.495216036	0.504362779	0.513068898	0.521595978	0.528693992	0.534869806	0.540514273	0.545516473	0.55032637	0.554844797	0.559465611	0.564541135	0.569595206	0.574769931	0.580083911	0.585688269	0.591336582	0.596826295	0.602136511	0.607605487	0.61391436	0.620602607	0.627167041	0.633640347	0.642284645	0.650812335
Hackney	0.772855945	0.780149291	0.788048608	0.794849376	0.799756997	0.801617428	0.802540605	0.804391122	0.806670726	0.810459046	0.814712579	0.818153404	0.820828658	0.823265809	0.826833933	0.830824549	0.835303266	0.840429707	0.844971841	0.849740986	0.855414377	0.861393137	0.867708973	0.873396387	0.876716306	0.878777684	0.880631495	0.882688413	0.884880596	0.888062194	0.891057352	0.892946278
Haiti	0.31033463	0.315455441	0.320389979	0.324895851	0.328399456	0.332999152	0.338229396	0.343880049	0.349698073	0.355980743	0.362572209	0.368643508	0.374473325	0.380067255	0.385061512	0.38984542	0.394322001	0.398973441	0.403285871	0.407944424	0.411840105	0.41617719	0.420021528	0.423985549	0.427940902	0.43175676	0.435288722	0.438541003	0.441678925	0.444328854	0.446390614	0.448278285
Halton	0.704162024	0.709000642	0.715316123	0.722218377	0.7283098	0.732239076	0.734714285	0.736727017	0.739207013	0.743894948	0.749475696	0.754275431	0.757265995	0.758487164	0.76002317	0.762286706	0.765261702	0.768623765	0.771956576	0.775317187	0.77925367	0.783471535	0.789229918	0.796248387	0.802257922	0.807465606	0.812771359	0.818551638	0.824143615	0.830222403	0.834099527	0.836181349
Hamadan	0.393037826	0.410220293	0.423912725	0.437800504	0.452938893	0.467590975	0.480586561	0.491692757	0.502193297	0.513311656	0.524906451	0.535760896	0.546976369	0.558722447	0.570205424	0.58137325	0.590865982	0.598860268	0.605328071	0.611107018	0.617135019	0.623008217	0.626750369	0.629480691	0.632537916	0.635932162	0.640695849	0.646572512	0.652372298	0.657467578	0.661972521	0.66673482
Hammersmith and Fulham	0.84480445	0.849996132	0.855195257	0.860183244	0.864779843	0.868625952	0.8722719	0.876150721	0.880063755	0.884634222	0.889023544	0.891501813	0.893488656	0.895404122	0.897540324	0.899710637	0.90205138	0.904527845	0.906952059	0.90956889	0.912392154	0.91529824	0.918367904	0.921452527	0.923784134	0.925597589	0.927323964	0.929063315	0.930742036	0.932555918	0.934089147	0.935153171
Hampshire	0.770575146	0.775101568	0.779529051	0.78406633	0.788214791	0.791303029	0.794093757	0.797339118	0.800995234	0.805765068	0.810897327	0.815092934	0.818011068	0.820111233	0.822383816	0.824397821	0.826128201	0.828047093	0.829879764	0.831636082	0.833981752	0.837095049	0.841579574	0.846560597	0.850560542	0.854375329	0.858340565	0.862279368	0.865799775	0.869467151	0.87155772	0.87285
Harari	0.322842077	0.327439623	0.330356931	0.333740959	0.336843341	0.340420403	0.344672091	0.349115288	0.352605147	0.356454396	0.360605372	0.365325293	0.369460465	0.372944404	0.377980109	0.384340196	0.391401543	0.399879548	0.409092228	0.418664883	0.428695065	0.438782762	0.448322656	0.458222131	0.468560236	0.479259712	0.49003538	0.500598889	0.51105614	0.521489099	0.530448765	0.538168759
Haringey	0.762031142	0.766734225	0.771662106	0.776384587	0.78046201	0.783315684	0.786091474	0.789701982	0.793422832	0.797741588	0.802629398	0.807326894	0.811040185	0.814043712	0.817316211	0.820322514	0.822829932	0.825255057	0.827362145	0.829266291	0.832249982	0.83617217	0.840791267	0.845567385	0.849215615	0.852382214	0.855969725	0.860147561	0.864232341	0.868452764	0.870780607	0.872084552
Harrow	0.76590342	0.770692636	0.775646349	0.780600528	0.785093902	0.788395101	0.79148835	0.795565116	0.800355253	0.805905431	0.811450755	0.815848364	0.818862918	0.821388384	0.824674616	0.827689066	0.830205345	0.832428723	0.834273205	0.835620566	0.837416895	0.839869092	0.843248141	0.846769317	0.848853968	0.849999225	0.850833224	0.85201227	0.853711866	0.856608609	0.858637704	0.860015269
Hartlepool	0.676173399	0.679522189	0.683978451	0.688914886	0.693795603	0.697925929	0.701718428	0.705386794	0.708784926	0.71319269	0.718454608	0.722823493	0.725628981	0.727301313	0.729160089	0.730822385	0.733132712	0.736274968	0.739047383	0.741306198	0.744135612	0.748735428	0.756549146	0.764932733	0.770583365	0.774760866	0.778986561	0.783634694	0.788412632	0.793676592	0.796959004	0.798877773
Haryana	0.329286884	0.335784473	0.342695883	0.351016449	0.360100904	0.369237826	0.378632332	0.387338776	0.395675708	0.404090708	0.412488696	0.42071867	0.428448748	0.436150823	0.444153928	0.452653196	0.462008093	0.472305906	0.482974646	0.494551002	0.506615616	0.518265133	0.530052132	0.543456324	0.556949605	0.57026205	0.582744908	0.593846288	0.603966532	0.61322796	0.620887993	0.628418767
Havering	0.718170603	0.723397767	0.728622374	0.733407867	0.737906412	0.741479928	0.744618622	0.748109635	0.752005979	0.757329069	0.763115405	0.767967754	0.771557279	0.774223035	0.777642388	0.781309185	0.784500105	0.787305189	0.790058014	0.79238045	0.794807248	0.79793974	0.802207089	0.806728504	0.810232085	0.813537348	0.817157436	0.821197014	0.825368845	0.829939392	0.832796681	0.834643869
Hawaii	0.765363789	0.767370787	0.770565923	0.774531808	0.780201178	0.785663235	0.790617446	0.794722364	0.795831504	0.797273841	0.800522109	0.804191426	0.807175079	0.810108752	0.813562653	0.814896319	0.814177197	0.815945752	0.820453916	0.825436041	0.829680693	0.834030662	0.83817902	0.842520301	0.846419717	0.849503358	0.85219162	0.855447075	0.859154213	0.864222524	0.867878093	0.869546917
Herefordshire, County of	0.722860527	0.728012127	0.733900249	0.739954651	0.745296614	0.748918535	0.751922712	0.755598086	0.75991016	0.765623471	0.771593577	0.776260112	0.779357541	0.781822347	0.784566239	0.787030241	0.789024654	0.790937821	0.792409002	0.793606175	0.795854116	0.799053945	0.804075001	0.810241185	0.815700859	0.820697877	0.825703135	0.831061655	0.836179742	0.841373245	0.844517114	0.846310474
Hertfordshire	0.781615003	0.786069739	0.790941758	0.796102505	0.801069367	0.804952951	0.808196939	0.811891827	0.816073697	0.821142625	0.82676247	0.831867792	0.835831085	0.838924304	0.842055076	0.844603732	0.84659708	0.848364499	0.850030623	0.85160974	0.853790032	0.856412602	0.859987089	0.86411927	0.867548885	0.87067495	0.873957396	0.877450394	0.88076523	0.884292377	0.886293328	0.887510721
Hidalgo	0.433772282	0.439869628	0.446651297	0.454131297	0.462109622	0.469017512	0.476188075	0.483745892	0.491469785	0.498988995	0.505866568	0.512114152	0.518289962	0.524812974	0.531181295	0.536413155	0.540686983	0.544637507	0.548861677	0.552658268	0.557419981	0.563486078	0.570720526	0.578761941	0.587238198	0.595853076	0.603878714	0.611313713	0.618106205	0.624278463	0.629196656	0.633478453
High-income	0.751589646	0.755897938	0.760450188	0.764678286	0.768692619	0.772362673	0.775646213	0.778714489	0.781567859	0.78449535	0.78791261	0.791477945	0.794800548	0.797577398	0.800086763	0.802177445	0.804037939	0.806419386	0.809492671	0.812835897	0.816526032	0.820039001	0.823312168	0.826445395	0.829542032	0.832972459	0.836547027	0.840197943	0.84388377	0.847532653	0.849867902	0.85188481
High-income Asia Pacific	0.767803786	0.773332908	0.778834454	0.783967344	0.789028457	0.794099242	0.798862943	0.803127763	0.806831345	0.810468966	0.814089018	0.817544764	0.821110491	0.824635809	0.828073761	0.831062145	0.833766326	0.836546108	0.839279641	0.841770635	0.844682036	0.847721965	0.850693448	0.853671415	0.856611561	0.859602611	0.862733183	0.86587024	0.869072595	0.872218835	0.874437255	0.876767
High-income North America	0.765659862	0.768049984	0.771549819	0.774977626	0.778206755	0.781348237	0.784104747	0.78634761	0.788569028	0.791196294	0.794997034	0.799274822	0.802961331	0.805821251	0.807991191	0.808886691	0.809721162	0.812486106	0.817083931	0.822470006	0.827814138	0.832060879	0.835668937	0.839058685	0.842340953	0.845876702	0.849423368	0.852960115	0.856316178	0.859749397	0.861874247	0.863465474
Hillingdon	0.783602665	0.78858177	0.794126231	0.799479633	0.804346255	0.807977966	0.811165388	0.815091125	0.819769381	0.825370586	0.831137578	0.835938954	0.839583791	0.842037991	0.844176116	0.8459004	0.8473667	0.849010908	0.851046786	0.8538497	0.856916806	0.86043264	0.864965694	0.870203067	0.874231363	0.876922084	0.87948897	0.882356486	0.885268198	0.88848906	0.891268975	0.893138131
Himachal Pradesh	0.34381814	0.352642839	0.361994947	0.372223677	0.383107076	0.393973333	0.404914224	0.41571161	0.427090781	0.439788418	0.4520536	0.463373571	0.473456288	0.482577132	0.491188281	0.499458057	0.50732475	0.515089221	0.522975656	0.531282449	0.540320653	0.549715477	0.558820227	0.569386367	0.580165739	0.590914096	0.601058142	0.610218919	0.618820422	0.626740922	0.633150981	0.639516914
Hiroshima	0.788739945	0.792996904	0.797721054	0.801685783	0.805563645	0.809687101	0.81343513	0.816491478	0.818883202	0.820972318	0.822971615	0.82467757	0.826643347	0.828941146	0.831364153	0.833358806	0.834573257	0.836047797	0.837309959	0.838661175	0.840539399	0.842942703	0.845106306	0.84740061	0.850061099	0.852995106	0.856092481	0.859150066	0.86231082	0.865491143	0.867658745	0.869908602
Hokkaid��	0.766618759	0.770545049	0.775002204	0.778997897	0.783027038	0.787104355	0.790624396	0.793472978	0.795841261	0.797971991	0.799858003	0.801784083	0.804273819	0.806973437	0.809745877	0.811638411	0.812678459	0.813779245	0.814942902	0.816263184	0.817995299	0.819928296	0.821889277	0.823890768	0.82607466	0.828414741	0.831003381	0.83370273	0.836540626	0.839531731	0.841554111	0.843743975
Homa Bay	0.231035423	0.238208688	0.24496969	0.25161778	0.257939844	0.263911807	0.269616851	0.274818633	0.280234259	0.285549547	0.290594767	0.295540618	0.300173084	0.304977796	0.310242515	0.316452444	0.323426222	0.331350321	0.33957262	0.348645248	0.358791068	0.369579889	0.380947133	0.392937298	0.405141057	0.417770862	0.430745861	0.443755873	0.45697261	0.47018344	0.482598866	0.493871805
Honduras	0.332042889	0.337034649	0.342305657	0.347838446	0.353164852	0.358787268	0.364328424	0.369983894	0.375950111	0.381752316	0.387988053	0.394174012	0.400371798	0.406668381	0.413061816	0.419612332	0.426352997	0.433240315	0.439998164	0.446151054	0.452382226	0.458700329	0.464925155	0.470766833	0.476587799	0.482294176	0.487705932	0.493130694	0.498657227	0.504156505	0.508669246	0.513037248
Hormozgan	0.380909867	0.398548745	0.412525116	0.426860879	0.442821254	0.458529988	0.472603368	0.484619542	0.496242767	0.508746293	0.521718852	0.533482965	0.545168268	0.557252401	0.569519927	0.581455712	0.591114587	0.598234696	0.603255498	0.607449377	0.612072002	0.617148232	0.620470717	0.623050764	0.626495557	0.630925408	0.636918229	0.64425644	0.651674532	0.658411304	0.664390432	0.670331366
Hounslow	0.777744991	0.782777713	0.78797048	0.793088964	0.797766026	0.801045775	0.803720178	0.807413818	0.811981973	0.817880504	0.824203579	0.829126097	0.832684607	0.83526961	0.837971143	0.840481064	0.842635638	0.844844527	0.846988295	0.848873541	0.851382651	0.855090437	0.860640988	0.866954272	0.872069889	0.876418971	0.880660089	0.884934879	0.888851892	0.893006464	0.895535228	0.896994582
Hungary	0.649419991	0.653707155	0.660382905	0.667543556	0.675051406	0.683186412	0.690883334	0.697935514	0.70420272	0.709980627	0.715805281	0.722099055	0.728384596	0.734450658	0.740099975	0.745356806	0.750515381	0.754942942	0.759317468	0.763563687	0.767328649	0.769701942	0.770784245	0.771561698	0.772575046	0.774047383	0.776150305	0.779116417	0.782083661	0.784910309	0.78762039	0.790754768
Hy��go	0.793422254	0.797854129	0.8025584	0.806739758	0.810591501	0.815021468	0.818935508	0.821963838	0.824275794	0.826204856	0.827898233	0.829190881	0.830632651	0.832100273	0.833806314	0.835134117	0.836270386	0.837522759	0.838956997	0.840230151	0.842299741	0.844484633	0.846580123	0.848782551	0.851173819	0.853663438	0.856257068	0.858897482	0.86159612	0.864347138	0.866173398	0.868170156
Ibaraki	0.771923199	0.776240273	0.780828611	0.784864357	0.789197702	0.7934051	0.796815911	0.799620314	0.80165805	0.803334713	0.804986677	0.806526554	0.808860068	0.811556249	0.814275167	0.816436475	0.818773359	0.821631862	0.824385606	0.826867064	0.829813	0.832852317	0.83559506	0.837937155	0.840322018	0.842916063	0.845842052	0.848944244	0.852221676	0.855478381	0.857591997	0.85980457
Iceland	0.764212517	0.769027393	0.772706415	0.776389423	0.779967961	0.782740057	0.78535642	0.788528335	0.792626368	0.797368808	0.80303033	0.808965786	0.813400392	0.816597067	0.819528087	0.822766536	0.826244743	0.83028989	0.834622678	0.838121013	0.841384642	0.84461993	0.847299444	0.850173948	0.853558697	0.857724976	0.861844467	0.865702891	0.869219822	0.87242558	0.874323153	0.87636168
Idaho	0.736462409	0.73732233	0.740411992	0.744371806	0.74781858	0.751005264	0.754557185	0.757603191	0.760381495	0.763630894	0.767696599	0.771877982	0.77524921	0.777505018	0.778962013	0.778860968	0.778740135	0.781354308	0.786880605	0.793827606	0.800526207	0.805246716	0.808619844	0.811684128	0.814248203	0.817110093	0.820531288	0.824658803	0.828597355	0.832173054	0.834427424	0.83651792
Ilam	0.409636699	0.428514542	0.443906192	0.459715963	0.47669329	0.492956965	0.507819049	0.520575019	0.532693066	0.545783519	0.559538748	0.57259365	0.585946309	0.599608449	0.612447932	0.624442405	0.634923782	0.644462336	0.652692593	0.660030476	0.667144489	0.673561109	0.677405569	0.680045454	0.682455493	0.68473158	0.688370891	0.69282091	0.696898332	0.700228521	0.703020491	0.706194927
Illinois	0.769244886	0.771253878	0.774669165	0.778294843	0.782376993	0.787158475	0.791538331	0.79467225	0.797249579	0.799893083	0.804211242	0.809997491	0.815507949	0.819692548	0.822701196	0.823631161	0.823805065	0.826435047	0.831320474	0.836978935	0.842506713	0.846647278	0.850139945	0.853400744	0.856245133	0.859278259	0.862379074	0.865936648	0.870034366	0.874668099	0.877587649	0.879187797
India	0.332593603	0.338591779	0.344591727	0.350685397	0.35699603	0.363418501	0.370018644	0.376358763	0.382817848	0.389453889	0.395752331	0.401837472	0.407411414	0.413115783	0.419184961	0.425913062	0.433321558	0.44135146	0.449235851	0.457672332	0.467018996	0.476832909	0.487210876	0.498317981	0.5097221	0.521242719	0.532220023	0.542388507	0.551930326	0.560809927	0.568138149	0.575401649
Indiana	0.750328787	0.752783713	0.756627315	0.760335613	0.763370222	0.765609249	0.767485194	0.768930907	0.77055891	0.77291208	0.777615379	0.783099173	0.786753084	0.788334508	0.788951325	0.787800418	0.786614138	0.78833222	0.793265546	0.799953918	0.806321908	0.810265795	0.813070241	0.815936459	0.819175917	0.823468702	0.827498753	0.830688573	0.83390058	0.83808164	0.841042847	0.842859834
Indonesia	0.457134954	0.466505583	0.475753157	0.484775241	0.4936071	0.502008381	0.510108146	0.518102189	0.524045604	0.52917633	0.533789587	0.537977981	0.542245676	0.546550264	0.550902314	0.555424913	0.560265924	0.565811896	0.572225267	0.578866902	0.585982419	0.593652985	0.601185701	0.608509904	0.615499887	0.622222469	0.628666625	0.634895745	0.64094875	0.646865457	0.651926648	0.656868336
Innlandet	0.78002909	0.784849736	0.789925941	0.795040066	0.800016866	0.804874963	0.81013378	0.815499936	0.820122385	0.824149118	0.828876562	0.834071748	0.838551994	0.842130107	0.845459347	0.848176723	0.850255277	0.851981464	0.853899928	0.856474848	0.86025388	0.864296676	0.868500928	0.872746811	0.876683206	0.880696912	0.884723091	0.888690957	0.892398558	0.895981516	0.898080574	0.899754056
Iowa	0.77326663	0.775424525	0.778950883	0.782341469	0.78534145	0.787707685	0.790466653	0.793014723	0.795066897	0.797782149	0.801968911	0.806587816	0.809775906	0.811213846	0.811295202	0.809947208	0.809085447	0.811196635	0.815936752	0.82209863	0.828055972	0.832204587	0.835128851	0.837958475	0.841207977	0.846025673	0.851183221	0.85520558	0.858202676	0.861065039	0.862740604	0.86405652
Iran (Islamic Republic of)	0.453799944	0.468982858	0.480626697	0.492277025	0.505072857	0.517531494	0.52860072	0.537727779	0.546366017	0.555624332	0.565474561	0.574618208	0.584097268	0.593963012	0.60371745	0.613291056	0.621268095	0.627749442	0.63286223	0.63739838	0.64255917	0.647899089	0.651500587	0.654475289	0.657961511	0.662057987	0.667652445	0.674343462	0.680909621	0.686741662	0.691918763	0.697207398
Iraq	0.412044173	0.415814116	0.420353594	0.424834933	0.428751731	0.432075545	0.436818479	0.443104027	0.452384092	0.462736441	0.472376399	0.48145832	0.488664737	0.492174445	0.498933881	0.504719431	0.510918049	0.517698972	0.525242908	0.533200914	0.542343278	0.553048555	0.564745467	0.576968998	0.588317652	0.599494007	0.611508646	0.622674532	0.633232108	0.643635318	0.65330038	0.662626231
Ireland	0.719891819	0.725195019	0.731918691	0.738384074	0.744011728	0.748921575	0.754010124	0.759970384	0.766488721	0.773538834	0.780190655	0.786353741	0.793010606	0.800005865	0.80685314	0.811713818	0.814505479	0.816931026	0.819932128	0.823929666	0.828103848	0.831804792	0.835325359	0.838644433	0.842082115	0.847437887	0.852642502	0.857816164	0.863925284	0.869412503	0.871958822	0.87375385
Isfahan	0.487959498	0.502499113	0.513759556	0.524654244	0.535936687	0.546644571	0.556328697	0.564527037	0.572314491	0.580505822	0.589088253	0.597045736	0.605324133	0.613951214	0.622565995	0.631246421	0.639093619	0.646236139	0.652270174	0.65777781	0.663591479	0.669300343	0.673190662	0.676409261	0.679781336	0.683158957	0.687673268	0.692950589	0.697868561	0.702063752	0.705722709	0.709716845
Ishikawa	0.772257224	0.777743697	0.783048924	0.787478366	0.791675216	0.796129464	0.800359655	0.803859554	0.807072346	0.810199083	0.813151689	0.815800313	0.818380354	0.820917503	0.823555491	0.825732518	0.826895375	0.828021818	0.829270081	0.830311719	0.831676569	0.833157802	0.834853923	0.836991266	0.8393891	0.842072063	0.845090372	0.848178261	0.85146605	0.854748631	0.85697088	0.859378938
Isiolo	0.233789194	0.240136919	0.246029388	0.251700393	0.257510266	0.263085837	0.268767424	0.27424321	0.279685288	0.28506706	0.290220404	0.295382533	0.300447525	0.305535926	0.310498022	0.315713545	0.32120826	0.326862117	0.332165118	0.337915166	0.344500056	0.351700619	0.359069959	0.366859879	0.374739343	0.382963361	0.391580259	0.400181297	0.408988824	0.417901897	0.426126664	0.433966834
Islamabad Capital Territory	0.487150872	0.494111387	0.501070598	0.50780845	0.514676352	0.521761529	0.529113389	0.536212659	0.543302326	0.550405879	0.557424714	0.564086066	0.570521696	0.577016131	0.583826388	0.591056051	0.598529198	0.606138542	0.613597881	0.620954942	0.628112811	0.635273606	0.642007775	0.648431244	0.654795368	0.660935334	0.667044898	0.673161092	0.679344849	0.68524364	0.690594808	0.696195374
Isle of Wight	0.708723981	0.71354308	0.718447987	0.723447718	0.728367559	0.732199272	0.735867966	0.740313162	0.744732602	0.749753512	0.755179098	0.75993144	0.763227414	0.765197873	0.767190305	0.769048155	0.771243742	0.773851582	0.776296319	0.778205286	0.780188294	0.782772792	0.78683895	0.791784961	0.79608654	0.800417378	0.805199237	0.810675778	0.816035572	0.821304775	0.824516043	0.826399628
Islington	0.829730557	0.834538971	0.840074285	0.845991632	0.851344046	0.855202575	0.858405045	0.861427577	0.864283728	0.867619926	0.871507061	0.875083239	0.87763267	0.879841388	0.882371517	0.884922497	0.887621895	0.890573454	0.893724543	0.897186816	0.900716085	0.904193451	0.907506447	0.910313878	0.91232004	0.914041333	0.915757543	0.917630147	0.919612034	0.921755199	0.923529309	0.924740074
Israel	0.709178347	0.713371633	0.717897923	0.722250176	0.726654736	0.731127859	0.734714026	0.738015277	0.74192719	0.745443338	0.749184084	0.752834297	0.755988076	0.758875409	0.762213291	0.765543461	0.768733898	0.770756143	0.772011615	0.773303913	0.77525953	0.777649669	0.780403415	0.783267167	0.786151084	0.788874457	0.791772445	0.795173437	0.799124994	0.803232991	0.806351589	0.809011652
Italy	0.706255224	0.711457349	0.716649746	0.721720992	0.726870913	0.731644082	0.73605087	0.739972336	0.743101596	0.746074084	0.749675986	0.753554839	0.757191479	0.760093744	0.762787749	0.765689914	0.768402408	0.77069838	0.77306847	0.775499262	0.778109206	0.780703468	0.783090981	0.785356877	0.787533956	0.789902119	0.792477244	0.795311186	0.79836269	0.801530021	0.80363568	0.805773534
Iwate	0.736184911	0.740022447	0.744750245	0.748974983	0.753613781	0.758465624	0.762700621	0.766128626	0.768943899	0.77169128	0.774133004	0.776069176	0.778716479	0.781715994	0.785098485	0.787757256	0.789322719	0.790993556	0.792805016	0.794775929	0.7970759	0.799886347	0.80294938	0.806206565	0.80977659	0.813367906	0.817362833	0.82153995	0.825693047	0.829618765	0.832304292	0.834979691
Jakarta	0.603337382	0.612305583	0.621480363	0.631010736	0.64050786	0.649534732	0.658244406	0.666732384	0.672972623	0.678467268	0.683577422	0.688364188	0.693230495	0.69805222	0.702773706	0.707515873	0.712428578	0.717862971	0.723957335	0.730238909	0.736892211	0.743932459	0.750709752	0.757177289	0.763344509	0.769257219	0.774920346	0.780349837	0.785585062	0.790697155	0.795089511	0.799409443
Jalisco	0.519722519	0.525127651	0.530888564	0.537022622	0.543348927	0.548287987	0.553519239	0.559297302	0.565395705	0.571402201	0.57701229	0.582020377	0.586946709	0.59202047	0.596913283	0.600728155	0.603888054	0.606746472	0.609848506	0.611995901	0.614668192	0.618402798	0.623161302	0.628784051	0.635018428	0.641495644	0.648007068	0.654350075	0.660476696	0.66641179	0.671425968	0.675998373
Jamaica	0.534781234	0.53959448	0.545088753	0.551218492	0.557643773	0.564315038	0.570940131	0.577212091	0.583048035	0.588846467	0.594592917	0.600192022	0.605591748	0.610877424	0.615836278	0.620400057	0.62501886	0.62954947	0.633967851	0.638110835	0.642129388	0.64639583	0.65058376	0.654573624	0.658505341	0.662465809	0.666469279	0.670291045	0.674075313	0.677778539	0.680567177	0.683263064
Jambi	0.423986255	0.434086314	0.443835819	0.453051079	0.461985935	0.470551523	0.478941705	0.487365789	0.493585119	0.498877558	0.503415662	0.507584273	0.511946148	0.516477523	0.521143625	0.525892201	0.531117186	0.537460095	0.545114894	0.553175633	0.561921318	0.571293817	0.580318251	0.58885735	0.596842594	0.604270829	0.611179632	0.617639247	0.623782029	0.629717612	0.634702306	0.639563676
Jammu & Kashmir and Ladakh	0.343054038	0.349666581	0.357665999	0.365734763	0.373347691	0.381262273	0.389339267	0.397500298	0.405797212	0.416231037	0.426363612	0.436184382	0.445817119	0.455255627	0.46523748	0.474657499	0.483568019	0.492133586	0.500032161	0.508071782	0.516850096	0.526526607	0.535115465	0.544248205	0.552813411	0.562245667	0.571284772	0.57995071	0.588285623	0.596092759	0.60224826	0.608516912
Japan	0.790253516	0.794616189	0.799156225	0.802972994	0.806689483	0.810510771	0.813870746	0.816675782	0.819016202	0.821066637	0.822938999	0.824723241	0.826936774	0.829392223	0.832037381	0.834288685	0.836222264	0.83829416	0.840301217	0.842133664	0.844361811	0.846750267	0.849061489	0.851356994	0.853692749	0.856097499	0.858698173	0.861393309	0.864237137	0.867148183	0.869106879	0.871241813
Jharkhand	0.281491434	0.287492807	0.293408197	0.299088448	0.304700397	0.310330594	0.316159711	0.322127869	0.328329189	0.334407176	0.34038866	0.346549452	0.352606988	0.359138544	0.366339453	0.374029272	0.382289943	0.391208143	0.399856041	0.409120643	0.419339616	0.429152349	0.438804813	0.449827869	0.461160347	0.472063866	0.482186663	0.491479105	0.500443118	0.508980287	0.516114705	0.523351361
Jordan	0.539147468	0.542819411	0.547458846	0.55218235	0.557254335	0.562571536	0.567529655	0.572581508	0.57764357	0.582759199	0.587909394	0.593182803	0.599000385	0.60494595	0.611934404	0.619909228	0.627803813	0.635670276	0.643892693	0.652196319	0.659949495	0.66739668	0.674568925	0.681119962	0.68713404	0.692952032	0.698473302	0.703923826	0.709412879	0.714998946	0.72006824	0.725307227
Kagawa	0.771183472	0.776049865	0.781312969	0.785691208	0.789987341	0.794422443	0.797920663	0.800638876	0.803051941	0.805151605	0.807138881	0.809248316	0.811880914	0.81461316	0.817596224	0.819691544	0.8208718	0.822169805	0.823752161	0.825773855	0.828077381	0.830935912	0.833670284	0.836035636	0.838524183	0.841122522	0.844132356	0.847154981	0.85026935	0.853403508	0.855556651	0.85781836
Kagoshima	0.743332441	0.747341162	0.751621404	0.755297035	0.759208018	0.763288767	0.766955466	0.770187831	0.773109002	0.775891103	0.778448597	0.780876891	0.78373284	0.786612027	0.78943215	0.791649394	0.793270964	0.79535829	0.797372711	0.799248694	0.801523264	0.804015123	0.806525734	0.808993746	0.811572052	0.81436806	0.817370566	0.820384331	0.823664608	0.827131884	0.829539178	0.832047307
Kajiado	0.299327765	0.306299633	0.312299085	0.317767754	0.323185612	0.328127219	0.333007381	0.337434417	0.341698631	0.34578703	0.349825143	0.353880047	0.357912869	0.362013372	0.366345635	0.371497585	0.377256509	0.383766446	0.390516285	0.397714438	0.405629344	0.413841765	0.422233279	0.43102159	0.439981356	0.449339571	0.458985237	0.468617119	0.478439686	0.488406492	0.498000224	0.506969707
Kakamega	0.309166492	0.316082197	0.322142025	0.327535645	0.332549378	0.3369821	0.341248814	0.345135014	0.349037071	0.352837825	0.356379085	0.359825129	0.363104932	0.366433281	0.37019984	0.374744991	0.380093897	0.386406713	0.392940998	0.400074524	0.408217186	0.416881595	0.42572593	0.434921395	0.444211203	0.4536624	0.463300914	0.472835017	0.482470283	0.49208871	0.501019618	0.509528998
Kanagawa	0.817021862	0.821082745	0.825155986	0.828639824	0.832064556	0.835578487	0.839006037	0.841826124	0.843998149	0.845619122	0.846948412	0.848061667	0.849481085	0.851245229	0.853158522	0.854831089	0.856596079	0.858641495	0.860618051	0.861910898	0.8636736	0.865506836	0.867136143	0.86864031	0.870016062	0.871613074	0.873389861	0.875300788	0.877422553	0.879676716	0.881030376	0.882654391
Kansas	0.765782681	0.767582978	0.770095478	0.773377613	0.776860843	0.780048096	0.781992392	0.782827972	0.783895322	0.78541963	0.789389781	0.794104243	0.797568743	0.799959348	0.800655499	0.799614788	0.798502182	0.799285816	0.802711507	0.808299516	0.81486303	0.820157473	0.82515781	0.829922405	0.833681897	0.839090813	0.844895672	0.848823836	0.85189158	0.855685461	0.858113245	0.859383805
Karnataka	0.333563102	0.339666123	0.34556698	0.351936886	0.358636874	0.365709794	0.373126891	0.380475799	0.388437408	0.396417298	0.40389792	0.410588738	0.416391701	0.421726816	0.427902897	0.434383124	0.44102959	0.448124684	0.454767638	0.461323996	0.468967928	0.478690441	0.488393876	0.499979132	0.511963139	0.524125585	0.53530876	0.545627706	0.555220696	0.564174281	0.57172792	0.579087835
Kazakhstan	0.589435804	0.590967832	0.596127664	0.603138328	0.6105911	0.618573582	0.626013138	0.631166626	0.635388624	0.640180485	0.644689623	0.648397258	0.651529335	0.654835926	0.658733071	0.662943942	0.667048858	0.671367208	0.676352869	0.681606839	0.686996643	0.691758952	0.695312767	0.699053593	0.703511921	0.708229736	0.71256904	0.716026688	0.718531999	0.720797602	0.722788768	0.725144495
Kensington and Chelsea	0.87554948	0.879909108	0.884016873	0.887919316	0.891609781	0.894876949	0.89819944	0.901878354	0.90481233	0.906671066	0.908431894	0.910065595	0.911509546	0.912965312	0.914709201	0.916417012	0.918346772	0.920480103	0.922728206	0.925097508	0.927502151	0.930094056	0.932646449	0.934899887	0.936585872	0.937966481	0.939521727	0.941162574	0.942668513	0.944205752	0.945506136	0.946476699
Kent	0.737842246	0.742361735	0.747373795	0.752527314	0.757224036	0.760513289	0.763050684	0.766333125	0.77029105	0.775213379	0.780312892	0.784435596	0.787449661	0.789716958	0.792148635	0.794133227	0.795956889	0.797982096	0.799958109	0.802007094	0.804780832	0.808198531	0.812863954	0.817983196	0.821948139	0.825302036	0.828736799	0.832666755	0.836630287	0.841021526	0.843724114	0.845345393
Kentucky	0.721698825	0.72457641	0.729310325	0.733694156	0.737528023	0.740997266	0.743590395	0.745736402	0.747721967	0.749786034	0.754208329	0.760002314	0.765089398	0.769024348	0.770757301	0.769299981	0.766895021	0.76742391	0.771709954	0.778281829	0.784585994	0.788588415	0.791720608	0.795024818	0.798210068	0.801617682	0.804878659	0.808372169	0.81203222	0.816524046	0.819471019	0.821325377
Kenya	0.333850293	0.34047622	0.346298636	0.351611769	0.356779194	0.361535807	0.366203076	0.370436465	0.374581401	0.378630009	0.382395616	0.386188415	0.389886256	0.39368048	0.397743651	0.402444011	0.407745764	0.413736227	0.419738147	0.426123888	0.433305839	0.44089383	0.448666396	0.456666942	0.464724302	0.473084051	0.481709072	0.490296619	0.499101274	0.508004211	0.516136572	0.523768077
Kerala	0.439342152	0.444794507	0.450383571	0.457408763	0.465140466	0.47363233	0.481990395	0.489800342	0.497522384	0.505855116	0.513440836	0.520529509	0.527200964	0.533691788	0.540839808	0.547960591	0.554722442	0.561311633	0.567218859	0.573163773	0.579215752	0.586450784	0.593223175	0.601512952	0.610325204	0.61938818	0.628200324	0.63622954	0.644165882	0.651855005	0.658280546	0.664801491
Kericho	0.30207479	0.308864481	0.314698953	0.319936672	0.325052651	0.329781843	0.334690188	0.339360909	0.344219039	0.349340188	0.354597672	0.360152146	0.365873458	0.371789278	0.377842111	0.384458326	0.391394429	0.398860435	0.4063073	0.414126682	0.422687087	0.431516341	0.440470989	0.449535518	0.458721708	0.468135707	0.477679959	0.487050258	0.496501863	0.506033096	0.515079954	0.523573355
Kerman	0.430231243	0.446669591	0.459613095	0.472939055	0.487557248	0.50177046	0.514550658	0.525228903	0.535080841	0.545405976	0.556175637	0.565883133	0.575695645	0.58614764	0.596045883	0.605090087	0.612002284	0.617018609	0.620325096	0.622933114	0.626139353	0.629681435	0.631486259	0.632636758	0.634410204	0.637013521	0.641263427	0.646987137	0.652934496	0.658361876	0.663270783	0.668439265
Kermanshah	0.404063329	0.418944664	0.430677775	0.442969461	0.456671649	0.470165926	0.482910245	0.493319538	0.502877113	0.512764657	0.523326823	0.533367722	0.544062928	0.555647676	0.567435635	0.579067899	0.589104707	0.597787183	0.604985015	0.611589765	0.618651635	0.625715595	0.630735229	0.634754569	0.638771657	0.642881242	0.648033942	0.654128778	0.660017739	0.665160192	0.669708021	0.674466468
Khorasan-e-Razavi	0.40318232	0.419388051	0.431379703	0.443165339	0.456264538	0.468991438	0.48000785	0.488685804	0.496687726	0.505420726	0.514907288	0.523878599	0.533653405	0.544388784	0.55547648	0.566813376	0.576436317	0.584380607	0.590867255	0.596602396	0.603023738	0.6095685	0.614032303	0.617746053	0.62207644	0.627156616	0.633776223	0.641679638	0.64959811	0.656817763	0.663343373	0.669826641
Khuzestan	0.411717104	0.430329418	0.444092399	0.457051262	0.471014342	0.484259839	0.495041354	0.503511676	0.511585072	0.520772892	0.531041338	0.540748004	0.55094375	0.561382942	0.571691782	0.581795716	0.589688446	0.595413844	0.599791133	0.603787655	0.608651158	0.61396507	0.61764073	0.620711198	0.624423762	0.629059013	0.635242471	0.642720547	0.650295432	0.657199966	0.663397214	0.669587913
Khyber Pakhtunkhwa	0.267901742	0.272521311	0.277278922	0.282095856	0.287208184	0.292664619	0.298363471	0.303939494	0.309610949	0.315386855	0.321016482	0.326206782	0.331154606	0.336238999	0.341759438	0.347726209	0.353999838	0.360512546	0.366993854	0.373538072	0.379999399	0.386566235	0.392838756	0.398991867	0.405288659	0.411493023	0.417721039	0.424078678	0.430705536	0.437348572	0.44373658	0.450581146
Kiambu	0.410469356	0.417320566	0.422914458	0.427542947	0.43178245	0.435489619	0.439143408	0.442421965	0.445771814	0.449176001	0.452421301	0.455733973	0.459027239	0.462606469	0.466675515	0.471554086	0.477151256	0.483528287	0.489983171	0.496749665	0.504244383	0.512064532	0.519867024	0.527817485	0.535710548	0.543912998	0.552377157	0.560748533	0.569340941	0.577987173	0.585786674	0.593110152
Kilifi	0.258065918	0.264638143	0.270643202	0.276129217	0.281366995	0.286267669	0.29116174	0.295678144	0.299911897	0.303960339	0.307761036	0.311443861	0.315129611	0.318793262	0.322605859	0.327218625	0.332726436	0.339290434	0.34646581	0.354275828	0.363203005	0.372821703	0.382981435	0.393550546	0.404422836	0.415841851	0.427606972	0.439435626	0.45138702	0.463434679	0.47510409	0.486009157
Kingston upon Hull, City of	0.681942142	0.686303885	0.691360749	0.696855984	0.702058029	0.705435171	0.708841245	0.713685639	0.719310797	0.725860694	0.732359854	0.737468456	0.740566236	0.742361797	0.744630497	0.747081585	0.750043007	0.753881436	0.758091921	0.761921858	0.76485484	0.767912873	0.77243865	0.777488527	0.780283357	0.781802257	0.783604426	0.78627627	0.789437808	0.794307674	0.797839402	0.79993173
Kingston upon Thames	0.811664993	0.816506309	0.821409292	0.825913128	0.830163346	0.833946915	0.837507878	0.841469241	0.845810942	0.850801759	0.856033529	0.86055739	0.864118277	0.867042389	0.870061455	0.872963876	0.875770088	0.878704304	0.881669795	0.883962988	0.886115962	0.888299312	0.890812567	0.893262004	0.894904635	0.896362442	0.898285289	0.900802182	0.903476265	0.906374438	0.907803889	0.908698276
Kiribati	0.410389821	0.412884199	0.415577609	0.418481661	0.421716217	0.425024354	0.428300682	0.431641941	0.435741904	0.439692923	0.444436339	0.448782301	0.453462298	0.458208374	0.462336213	0.466722276	0.470557197	0.47422745	0.477201933	0.480035601	0.482447689	0.485028211	0.488175864	0.491880767	0.495317241	0.500059699	0.505207837	0.510019241	0.514810384	0.519441321	0.523454113	0.527186583
Kirinyaga	0.406480966	0.412135271	0.416486334	0.419920108	0.42311659	0.425837437	0.428359335	0.430413807	0.432451874	0.434515702	0.436364372	0.43832667	0.440202209	0.442203735	0.444358491	0.447026088	0.450300341	0.454472528	0.458668357	0.463317566	0.46882596	0.474695993	0.480662689	0.486893647	0.493236407	0.500055614	0.50722261	0.514382136	0.521785964	0.529359034	0.536317159	0.54301445
Kirklees	0.710984285	0.715952904	0.721728673	0.727298233	0.731498351	0.733768462	0.73592606	0.739005644	0.742545969	0.747270177	0.751884101	0.755279893	0.757517348	0.759456095	0.76230224	0.764949204	0.767067999	0.769230338	0.77148322	0.774020836	0.777078791	0.780978172	0.786783234	0.793343739	0.798045132	0.801751802	0.805703689	0.810140662	0.814546942	0.819503047	0.822518326	0.824207653
Kisii	0.325030301	0.333612106	0.341175248	0.347928262	0.354020159	0.359278054	0.36421181	0.368447746	0.372632803	0.376657104	0.380373225	0.384251535	0.388031719	0.391918467	0.396308016	0.4015104	0.40755891	0.414508057	0.421670822	0.429476715	0.438345733	0.447801417	0.457541497	0.467455973	0.477478633	0.487528354	0.497703186	0.507600741	0.517532116	0.527325355	0.536295845	0.544604844
Kisumu	0.306497721	0.316416331	0.325436172	0.333735869	0.341396111	0.348410666	0.354855748	0.360556843	0.366052267	0.371220317	0.375907965	0.380341979	0.384541787	0.388736614	0.39336326	0.398836634	0.405172705	0.412555961	0.420268994	0.428450439	0.437464315	0.446871546	0.456455132	0.466145655	0.475832211	0.48576018	0.495937228	0.505989773	0.516171715	0.526381884	0.535757398	0.544409324
Kitui	0.281505982	0.287870185	0.293429062	0.298578876	0.303634717	0.30832271	0.312815604	0.316995208	0.321138962	0.325151708	0.328951755	0.332601765	0.336296515	0.340142044	0.344332065	0.349270587	0.354726026	0.360776397	0.366758133	0.373247733	0.380674122	0.388582679	0.396668311	0.405106812	0.413650846	0.422448299	0.431423868	0.440274725	0.449241901	0.458276183	0.466731847	0.474749457
Knowsley	0.68322195	0.687997471	0.693783342	0.698891684	0.703117436	0.706171182	0.709475536	0.713689691	0.717494486	0.722184627	0.728717107	0.7351277	0.739114058	0.741111167	0.743251296	0.746332754	0.749654893	0.753227834	0.757286083	0.76104959	0.764315712	0.768288027	0.774237182	0.780609465	0.785457454	0.789482569	0.793408857	0.797687514	0.802114147	0.807477929	0.811323511	0.813671711
K��chi	0.74200445	0.745306112	0.749418836	0.753381034	0.757898646	0.762671737	0.767032245	0.770866113	0.774272806	0.77745194	0.780453108	0.783419671	0.786654001	0.789619151	0.792218783	0.794048566	0.795413452	0.79680627	0.798412578	0.800232141	0.802575474	0.805249451	0.807744715	0.810306364	0.81302166	0.815950174	0.819251889	0.822724764	0.826327764	0.829899245	0.832363996	0.834906164
Kohgiluyeh and Boyer-Ahmad	0.385444625	0.403033901	0.416642534	0.430717139	0.446547889	0.462229473	0.47612742	0.487763929	0.499036207	0.511072379	0.523556607	0.535354398	0.547768828	0.560861447	0.57385919	0.586421747	0.596609496	0.60489609	0.611499333	0.617650129	0.624879003	0.632514816	0.638427284	0.643810545	0.649591195	0.655601248	0.662620079	0.6703172	0.677470867	0.68356697	0.688652582	0.693706198
Kumamoto	0.753731159	0.757620049	0.761919289	0.765363874	0.768826777	0.77248233	0.775352054	0.777632614	0.779395773	0.781053455	0.782930293	0.785062117	0.787830395	0.790916046	0.793987945	0.796321537	0.797541439	0.79891207	0.800415573	0.801898142	0.803963031	0.806508758	0.80927457	0.812085578	0.814939409	0.8176735	0.820663179	0.823647274	0.826778944	0.8300365	0.83222153	0.834536592
Kurdistan	0.34632778	0.362447943	0.375440307	0.38862839	0.402963883	0.416962406	0.429685212	0.440474448	0.450905653	0.46191712	0.473710492	0.485225188	0.497641784	0.511078438	0.524531126	0.537640087	0.548860233	0.55845825	0.56649055	0.573753385	0.581259509	0.588656686	0.594073737	0.59857926	0.603242424	0.608024922	0.613911649	0.62056984	0.626901502	0.632413609	0.637233456	0.642261692
Kuwait	0.664517904	0.668809621	0.67015911	0.670036252	0.671393213	0.677215523	0.686093304	0.695789389	0.704383736	0.711841328	0.718357562	0.722840631	0.726816976	0.731778685	0.738153707	0.746384913	0.754928493	0.762411484	0.770002615	0.777546551	0.784873929	0.791812065	0.798356988	0.804583834	0.810743233	0.816998413	0.823026527	0.828886987	0.834371461	0.839688307	0.843459812	0.846651055
Kwale	0.27463023	0.281139161	0.287040655	0.29245678	0.297643945	0.302320604	0.306849191	0.310865037	0.314636206	0.318185739	0.321342951	0.324351351	0.327189853	0.330069975	0.333107885	0.336671097	0.341021175	0.346369927	0.352155796	0.358545056	0.36598907	0.374187841	0.383000519	0.392343863	0.40200224	0.412208077	0.422763988	0.433370974	0.444029269	0.454781139	0.465209628	0.475138205
KwaZulu-Natal	0.513597109	0.519883128	0.525872525	0.531685065	0.537429182	0.54332559	0.549247727	0.555189823	0.560854845	0.566177928	0.571215227	0.575375503	0.578786924	0.581735469	0.584800607	0.588960772	0.59451299	0.600662074	0.606566771	0.611633657	0.616425042	0.621236852	0.626006585	0.630695763	0.635173232	0.639587648	0.643771345	0.647739751	0.651417746	0.655070297	0.658128148	0.660483699
Ky��to	0.799903927	0.804110731	0.808471829	0.812385279	0.816066282	0.8196826	0.8229264	0.825615659	0.828035273	0.83024396	0.83257268	0.834463406	0.836608769	0.839026293	0.8416575	0.843957444	0.845700386	0.847526443	0.849082564	0.850453959	0.852274417	0.854135125	0.855908206	0.857629263	0.859653196	0.862061252	0.864524259	0.866987862	0.869571155	0.8722428	0.874040973	0.87601835
Kyrgyzstan	0.519407652	0.523746714	0.527901552	0.532431008	0.53623298	0.53905282	0.541628927	0.54334115	0.543258546	0.542867282	0.543036487	0.543805551	0.54437467	0.545649262	0.547262343	0.548260449	0.549383594	0.551146192	0.553206382	0.555123866	0.556416545	0.558923335	0.561541574	0.565776769	0.570569357	0.575463231	0.580388551	0.585766096	0.591237134	0.596501638	0.600499554	0.603979328
Laikipia	0.375311824	0.380289937	0.384354573	0.387921611	0.391472315	0.394764889	0.39812225	0.401319836	0.404635168	0.408182913	0.411893892	0.416034175	0.420507853	0.42545425	0.430872427	0.437148409	0.444119746	0.451859318	0.459837445	0.467968761	0.476552844	0.4851985	0.493941841	0.502791734	0.511654309	0.520793122	0.530152159	0.539393118	0.548786528	0.558275906	0.567201834	0.575711773
Lambeth	0.787597726	0.793585528	0.799554012	0.805240529	0.810384225	0.814263416	0.817846569	0.822277641	0.826880899	0.832010865	0.837526186	0.84236157	0.846147671	0.849581414	0.853629409	0.857704941	0.861835364	0.866160365	0.870256382	0.874099448	0.878356779	0.882821935	0.887754283	0.892752941	0.896725702	0.900141632	0.903432601	0.906859706	0.910166393	0.913563581	0.915357834	0.916380817
Lampung	0.391631433	0.401893655	0.412229167	0.422372896	0.432420699	0.442266267	0.45188518	0.461299065	0.468325456	0.474384663	0.479505141	0.483898697	0.48810632	0.492172449	0.496203848	0.500417272	0.505176715	0.510993727	0.518020191	0.525646434	0.534074159	0.542893715	0.551370299	0.559396713	0.566887109	0.573970777	0.580641694	0.586999082	0.593081112	0.598978995	0.603973383	0.608871357
Lamu	0.308688861	0.315858991	0.32230194	0.328268032	0.334149911	0.339731428	0.345165422	0.350113364	0.354774515	0.359235424	0.363358443	0.367410061	0.371418263	0.375381636	0.379415547	0.38391899	0.389050975	0.394790259	0.400513063	0.406531449	0.413339276	0.420574444	0.428081826	0.435825732	0.443617821	0.451918618	0.460543247	0.469210157	0.478160964	0.48724627	0.495694014	0.503786492
Lancashire	0.727956978	0.733591254	0.740115399	0.746543407	0.751957131	0.755326739	0.757928218	0.761319536	0.765075881	0.769850615	0.774914844	0.779092606	0.781590828	0.783009642	0.785146588	0.787683128	0.790070493	0.792556962	0.795303407	0.798417268	0.802044573	0.806072389	0.811097338	0.816185653	0.819833333	0.822993117	0.82627369	0.829847655	0.833322126	0.837211371	0.839613677	0.841125535
Lao People's Democratic Republic	0.264283164	0.268787618	0.273435312	0.278140418	0.28327023	0.288795341	0.294838372	0.301477967	0.308402545	0.315972615	0.323947359	0.332580409	0.341667271	0.350658178	0.359681759	0.368728678	0.378122281	0.387723649	0.397011299	0.406139022	0.414865566	0.423354523	0.431149361	0.438691039	0.445869424	0.452749603	0.459583996	0.466168892	0.472618103	0.478811373	0.484192959	0.489136091
Latin America and Caribbean	0.497738092	0.501730505	0.505674834	0.509875876	0.51433915	0.518546498	0.522877323	0.527604	0.532559673	0.537509233	0.542722372	0.547888539	0.552972476	0.557815915	0.562849229	0.567902619	0.573056019	0.57835546	0.583760176	0.588474322	0.593556643	0.599037703	0.604550909	0.610163381	0.615542877	0.620470129	0.625105547	0.629806568	0.634537971	0.639173108	0.64298253	0.646541285
Latvia	0.680193638	0.688117297	0.696157036	0.705249855	0.712531353	0.717639459	0.721139538	0.72374658	0.725427336	0.727219685	0.730951449	0.736294196	0.74187044	0.748168162	0.755263211	0.761929433	0.768459929	0.776481959	0.786324573	0.794504427	0.798171594	0.799080776	0.801026474	0.80266049	0.803721486	0.806985995	0.811463591	0.816923118	0.821419809	0.824781777	0.827900448	0.830663516
Lebanon	0.536718969	0.539197492	0.541793516	0.544581306	0.547684033	0.55147172	0.556436159	0.562120818	0.56905907	0.576078528	0.582698277	0.589185502	0.595978788	0.60296724	0.61084576	0.619391355	0.627791217	0.636938234	0.646667663	0.657433186	0.668804525	0.680920617	0.693910983	0.704811001	0.712423873	0.718697292	0.724583347	0.729963294	0.734746243	0.738644009	0.74200972	0.744746351
Leeds	0.753340826	0.758704729	0.764464312	0.770128491	0.775218036	0.779274871	0.783217875	0.787712447	0.792454193	0.79795548	0.803601369	0.808531446	0.812560295	0.816054502	0.819626742	0.823118881	0.826643646	0.830338426	0.834168555	0.837448075	0.839889242	0.842117622	0.845230848	0.848774316	0.851341048	0.853428794	0.855662117	0.858365329	0.861299051	0.865026612	0.86733998	0.868761251
Leicester	0.709100479	0.714837923	0.720499844	0.725856916	0.731189577	0.735508537	0.739395071	0.743846264	0.748201117	0.753065154	0.758143825	0.762269684	0.765316094	0.768058038	0.771496909	0.774860919	0.777834262	0.780959228	0.784570211	0.788353525	0.792657572	0.79717113	0.802161284	0.806902634	0.810110275	0.812604157	0.815217839	0.818155529	0.821236098	0.825030585	0.827484168	0.8290671
Leicestershire	0.749605138	0.754437304	0.759361182	0.764242331	0.76853066	0.771947325	0.775105495	0.778598236	0.782224664	0.786641392	0.791420048	0.795249651	0.797889621	0.800134684	0.802990051	0.805925748	0.808765576	0.811543763	0.814008206	0.815846111	0.817802988	0.820199578	0.824087611	0.828535894	0.831645713	0.834224824	0.83734304	0.840957482	0.844440937	0.848214886	0.850461117	0.851888947
Lesotho	0.339155125	0.345496571	0.35216963	0.358780457	0.365310801	0.371265315	0.377221202	0.383096648	0.388406478	0.393495001	0.398635802	0.403990126	0.409021657	0.413982571	0.418670919	0.423211228	0.427806732	0.432745038	0.438340567	0.443580127	0.448966476	0.454530098	0.460419689	0.466692256	0.473188157	0.479754456	0.486144827	0.491978155	0.497381791	0.502457317	0.506746655	0.510393066
Lewisham	0.741501455	0.746637661	0.75223091	0.757916286	0.763039852	0.766982601	0.770342927	0.774216109	0.778468843	0.783543336	0.789280503	0.79422735	0.79790394	0.800666579	0.803321085	0.805534778	0.807697155	0.810063111	0.812499824	0.814925803	0.817939091	0.821589346	0.826608209	0.832134298	0.836393139	0.839839363	0.843239201	0.846805101	0.850232111	0.853955562	0.856070393	0.857308935
Liberia	0.235296847	0.238212218	0.238283313	0.235984406	0.232656774	0.228424478	0.222682591	0.219672765	0.219053855	0.222212867	0.231173362	0.239594386	0.248311971	0.251595458	0.25517961	0.25896799	0.262897258	0.267239568	0.271853596	0.276804111	0.282235752	0.288015145	0.294854315	0.302985656	0.31095544	0.318485166	0.325085174	0.331527786	0.337784578	0.343403262	0.34813389	0.352442452
Libya	0.527998168	0.541432399	0.554468227	0.566798415	0.578651416	0.589578634	0.600350044	0.610620315	0.619973984	0.628600604	0.637047935	0.644685131	0.651669147	0.659345125	0.666913926	0.675322268	0.683702	0.691855134	0.698873253	0.704998471	0.711362496	0.711466657	0.716700693	0.71766525	0.716042207	0.713651367	0.71076014	0.710666264	0.712720438	0.716157239	0.720270393	0.725771399
Limpopo	0.445061873	0.452611513	0.459856043	0.467197201	0.474783033	0.482535902	0.490389071	0.498458945	0.506234473	0.513697542	0.520945609	0.527181962	0.53241909	0.536899734	0.541273603	0.546318365	0.552386079	0.558964302	0.565226289	0.570713185	0.576001948	0.581101994	0.585910854	0.590504059	0.59461867	0.598293895	0.601487945	0.604134354	0.606461065	0.608898692	0.610844939	0.612287836
Lincolnshire	0.713279193	0.717375606	0.721714956	0.726455465	0.731051075	0.734487907	0.73750007	0.741067708	0.744968286	0.749813215	0.754891416	0.758996546	0.761645216	0.763389666	0.765112198	0.766609139	0.767702458	0.768606331	0.769699566	0.771495971	0.774167508	0.777764999	0.783140614	0.788999523	0.793644111	0.797855618	0.802146295	0.806834452	0.811313961	0.816238426	0.819445322	0.821363757
Lithuania	0.668503938	0.673234121	0.68099288	0.687480621	0.691151653	0.69473438	0.698591301	0.70284095	0.707468182	0.712834171	0.71989696	0.727133585	0.733793398	0.741229601	0.748949762	0.75635236	0.763059124	0.770229639	0.778273712	0.785689739	0.793364682	0.800924994	0.807827026	0.813219722	0.817886376	0.823112629	0.829303695	0.83587174	0.84191891	0.847906339	0.852752388	0.856484049
Liverpool	0.725467323	0.731475935	0.737600847	0.743305292	0.748057395	0.751380354	0.754931797	0.75970248	0.765176947	0.77130966	0.777699859	0.783445457	0.788125246	0.792469092	0.79693049	0.801091401	0.805467924	0.810133238	0.814687452	0.818301894	0.821097702	0.82391341	0.82742119	0.830944112	0.833379699	0.835090888	0.836921635	0.839128076	0.841444206	0.844783292	0.847036463	0.848437635
Lorestan	0.372692648	0.391835021	0.407133613	0.422519576	0.439322885	0.455649233	0.470104029	0.482000472	0.493415816	0.505665767	0.518797545	0.531429387	0.544435174	0.557669334	0.570510339	0.582662233	0.592589967	0.600400752	0.606609687	0.612092008	0.617759459	0.623300885	0.62683319	0.62950842	0.63256128	0.63628853	0.641458362	0.647709275	0.653853614	0.659311001	0.664168997	0.669118289
Louisiana	0.717356733	0.718644553	0.722292552	0.727389573	0.733052482	0.73756337	0.739839768	0.740648793	0.742007099	0.744576037	0.749806826	0.75602604	0.761097619	0.765532549	0.770636699	0.772229792	0.77020122	0.771286536	0.776068063	0.782616789	0.789357791	0.793482969	0.796137552	0.798684495	0.801748004	0.806551913	0.811533751	0.815665977	0.8189813	0.822020131	0.823862164	0.825346457
Luton	0.720456369	0.725553255	0.730739857	0.736365577	0.741805998	0.746002485	0.74981492	0.753976308	0.757898739	0.76232555	0.766866172	0.770498401	0.773653743	0.777124619	0.781049112	0.784700502	0.787898065	0.791414641	0.79524194	0.799161573	0.803258519	0.807371344	0.812255336	0.817039724	0.820106778	0.822610184	0.825647904	0.828878285	0.831745431	0.835519445	0.838085607	0.839717125
Luxembourg	0.781051609	0.785961442	0.789053364	0.792843836	0.797824008	0.80268247	0.806516138	0.810235288	0.813889026	0.817570995	0.822006568	0.825312816	0.828223491	0.830983946	0.833672567	0.836675264	0.840574453	0.844707006	0.847978883	0.850688725	0.853258277	0.856216834	0.859789031	0.863368792	0.866693556	0.870112937	0.87342088	0.876347684	0.878637895	0.880593895	0.882495316	0.884428955
Machakos	0.36059665	0.366629546	0.371698098	0.376123795	0.380260963	0.383958354	0.387674486	0.391111035	0.394660229	0.398261804	0.40165728	0.405310031	0.409086028	0.41314001	0.417533813	0.422542729	0.428287973	0.434700396	0.441017691	0.4477737	0.455299744	0.463288309	0.471389246	0.479677659	0.48792392	0.496444296	0.505176926	0.513872648	0.522789377	0.531798647	0.540095767	0.548035791
Madagascar	0.279889465	0.280429589	0.280501283	0.280204299	0.279615149	0.279164003	0.279066493	0.27942619	0.280317671	0.281571072	0.283190721	0.28566818	0.287153149	0.289675457	0.292629885	0.295919327	0.299723392	0.304026245	0.308990265	0.313450891	0.318353184	0.323801043	0.329947541	0.336519232	0.343352611	0.350443595	0.358026341	0.366235587	0.374969644	0.384209196	0.392778709	0.400246943
Madhya Pradesh	0.28288575	0.28891533	0.294617733	0.299398446	0.303962462	0.308459326	0.313170559	0.317805428	0.322999014	0.328758648	0.334044743	0.339598794	0.344361733	0.349735531	0.355263847	0.361030236	0.367535824	0.374571115	0.38216383	0.390590102	0.399909209	0.409758876	0.420634657	0.433617536	0.447094167	0.460844613	0.474412663	0.487036555	0.498775342	0.509571189	0.518522413	0.527210683
Maharashtra	0.373300213	0.380520204	0.388630533	0.397218373	0.405638207	0.414376273	0.422799304	0.430392413	0.437345817	0.444189172	0.450204065	0.455816034	0.460846301	0.466046623	0.472105325	0.479034857	0.486940651	0.49558321	0.503664398	0.512261792	0.522102136	0.532427371	0.542874995	0.554902407	0.567105113	0.57931997	0.590882084	0.601412807	0.61130272	0.620414444	0.627832238	0.635042824
Maine	0.76873693	0.774261462	0.780753171	0.786406603	0.790840643	0.794018772	0.795956749	0.796972597	0.798548665	0.801118613	0.804783142	0.809198617	0.813195477	0.816153774	0.818171863	0.818579628	0.818955716	0.821310267	0.825516188	0.830548525	0.835627343	0.839537257	0.842417833	0.844874643	0.847238428	0.849459797	0.852060838	0.855397357	0.859088149	0.862540157	0.864291992	0.865754199
Makueni	0.295311685	0.302407578	0.308792118	0.31480265	0.320786566	0.326346147	0.331794835	0.336949064	0.342080128	0.347085149	0.351859861	0.356568011	0.361233362	0.366074084	0.37123528	0.377172366	0.383717508	0.390929628	0.398042476	0.405572841	0.41400964	0.422829745	0.431652015	0.44070173	0.449679287	0.458863902	0.468196269	0.477358962	0.486661665	0.49599583	0.504472463	0.512568943
Malawi	0.204010245	0.206043786	0.206732359	0.208091205	0.209144566	0.211756232	0.215264475	0.219416252	0.22312233	0.227068368	0.23090081	0.234020507	0.237602155	0.241559228	0.24643454	0.251672318	0.257595649	0.265226928	0.273689856	0.282296509	0.29117962	0.300448509	0.309197624	0.317936213	0.327042426	0.336140138	0.344731542	0.353121067	0.36147041	0.370114605	0.37787902	0.384553634
Malaysia	0.545799405	0.551683548	0.558186752	0.565845656	0.574380446	0.583441103	0.593152135	0.603418105	0.612645412	0.621724901	0.630523544	0.638257477	0.645044248	0.650885678	0.656243326	0.661242241	0.665956287	0.670843726	0.67639991	0.682070654	0.688258622	0.694083403	0.699664734	0.704930717	0.709953756	0.714659871	0.719223425	0.724235412	0.729388078	0.734587751	0.738743993	0.742523828
Maldives	0.331601544	0.344398607	0.35825234	0.372806999	0.388081604	0.403945583	0.420519128	0.437436026	0.453973361	0.469338066	0.483495671	0.495923695	0.50740486	0.518926864	0.529910191	0.538253332	0.547950412	0.557529247	0.566839634	0.57444206	0.581980986	0.58968446	0.596948519	0.604238519	0.611578071	0.61845439	0.62487595	0.631083288	0.637205659	0.643082794	0.647608589	0.650886627
Mali	0.126526428	0.12912815	0.131537449	0.134177054	0.136937829	0.139866225	0.143078916	0.146414326	0.14998673	0.153737336	0.157190028	0.161344448	0.165420696	0.169733502	0.173779552	0.178029844	0.182452468	0.186912995	0.191536746	0.196537651	0.201803536	0.207097221	0.21246506	0.217993867	0.22372998	0.229826263	0.236186231	0.242726135	0.249419731	0.256250746	0.262629219	0.268579941
Malta	0.656504584	0.661112691	0.666324648	0.672120257	0.677847314	0.682617704	0.686623261	0.691756406	0.698095287	0.704734545	0.711805254	0.717803038	0.722790275	0.727511133	0.731933853	0.736188747	0.740140181	0.744237812	0.748427095	0.752171059	0.7562505	0.760310547	0.76453788	0.76861614	0.772728741	0.777276905	0.78167341	0.786410184	0.790965618	0.795197846	0.798375166	0.801585034
Maluku	0.476402589	0.484988378	0.493485215	0.50141601	0.50877279	0.515041977	0.520424846	0.524928074	0.526587821	0.525959227	0.522988336	0.518526528	0.513491541	0.508006739	0.502214099	0.496700392	0.492511332	0.490833455	0.492291326	0.495953643	0.50170832	0.509140163	0.517045024	0.525091957	0.532944399	0.540679188	0.548132911	0.55534118	0.562338841	0.569186954	0.574825335	0.580321875
Manchester	0.746647615	0.751705623	0.757925193	0.764651684	0.77085982	0.775441989	0.77948319	0.784412505	0.790043864	0.796729323	0.803637854	0.809553972	0.814037951	0.817623439	0.821526324	0.825619567	0.829883918	0.83485281	0.840257627	0.845101398	0.848986389	0.85230152	0.856079222	0.860063972	0.863211515	0.865984421	0.86882049	0.871906818	0.874834613	0.878140602	0.880157636	0.881429144
Mandera	0.112796963	0.114710494	0.116499203	0.118206025	0.120081361	0.12206423	0.124250297	0.126571695	0.129153551	0.131879035	0.134605482	0.137509405	0.140702984	0.144161797	0.147937495	0.152004908	0.1565108	0.161530153	0.166690305	0.172206179	0.178114605	0.184125515	0.190029172	0.195826739	0.201622992	0.207349812	0.212886209	0.218179501	0.223415981	0.228539303	0.233436435	0.238263833
Manipur	0.413860642	0.420155725	0.42612247	0.431931982	0.4368549	0.441981102	0.447575387	0.453316721	0.459440762	0.467641568	0.47404223	0.479862185	0.484633713	0.489636741	0.495876994	0.50166983	0.506519113	0.510941528	0.514230948	0.517498378	0.520995707	0.526138309	0.530275061	0.536262018	0.542997977	0.549788376	0.5562077	0.563058976	0.57000005	0.576670129	0.581788376	0.587153831
Maranh?o	0.313023543	0.319224358	0.324157618	0.328661244	0.333630525	0.339376001	0.345669569	0.351066591	0.355270891	0.359166843	0.363587739	0.368182205	0.373286391	0.37876805	0.384904516	0.391809976	0.399271104	0.407321117	0.416230503	0.424208262	0.432234401	0.440448713	0.448372282	0.455599834	0.462055312	0.467810703	0.472865026	0.477983806	0.483306317	0.488831213	0.493858199	0.49892987
Markazi	0.431126436	0.446318425	0.458666642	0.471251666	0.484631548	0.497579881	0.509690596	0.520238798	0.530425095	0.540916614	0.551656231	0.561587752	0.57175965	0.582312322	0.592633987	0.602439068	0.610795172	0.617928649	0.623620054	0.628725743	0.634217553	0.639747712	0.643436832	0.646367117	0.649588677	0.653156021	0.658091198	0.663915873	0.669411257	0.674157696	0.678377418	0.682843822
Marsabit	0.204167587	0.209181919	0.213861832	0.218392609	0.223077631	0.22765943	0.232422125	0.237073522	0.241817875	0.246536497	0.251064163	0.255583027	0.260140919	0.26479248	0.26959364	0.274875335	0.280605714	0.286732294	0.292798614	0.299365799	0.306712857	0.31457732	0.322558321	0.330864084	0.339225321	0.347859627	0.356777307	0.36561218	0.374571198	0.383605176	0.392079792	0.40018158
Marshall Islands	0.430839288	0.435571412	0.440491018	0.445479084	0.450848221	0.456859674	0.46120943	0.464752728	0.468133032	0.471292727	0.474562536	0.478588316	0.482776259	0.48624862	0.489573077	0.493271391	0.497456175	0.502250042	0.506359588	0.510794536	0.516085138	0.521177087	0.526042019	0.5314463	0.536640131	0.541793167	0.546782936	0.552065152	0.557599278	0.56342875	0.568837509	0.574091128
Maryland	0.796023679	0.800123865	0.805640343	0.810165128	0.813717476	0.816936095	0.819304762	0.820462715	0.821113793	0.822317266	0.825712918	0.830775476	0.83635915	0.841266491	0.844351981	0.844774332	0.844526008	0.846193513	0.850228952	0.855757815	0.86155986	0.866240885	0.870180572	0.873221707	0.875514199	0.877500816	0.879287478	0.881350145	0.883315999	0.885907515	0.888170102	0.889225569
Massachusetts	0.825701409	0.829794176	0.833579189	0.83688148	0.840107349	0.843307106	0.845791623	0.847710767	0.850036784	0.853151393	0.857383433	0.861876395	0.865742159	0.868623505	0.870689586	0.871460873	0.872082668	0.874074763	0.877351918	0.880897287	0.884341694	0.887092654	0.889819686	0.892349986	0.894632983	0.897268319	0.899790758	0.901900621	0.903490562	0.904741494	0.905805675	0.906621364
Mato Grosso	0.457312691	0.463967763	0.469716305	0.475569609	0.481304068	0.486368479	0.491495218	0.497158911	0.502799965	0.509001634	0.51622992	0.52354486	0.53205088	0.541559903	0.552339658	0.561683675	0.569460229	0.577843826	0.58689801	0.594829914	0.601699538	0.608448329	0.614563955	0.619861601	0.624501429	0.628596012	0.632052445	0.635629733	0.639471425	0.643613875	0.647392236	0.651185759
Mato Grosso do Sul	0.480886355	0.485393804	0.488630055	0.491891739	0.495863954	0.49877929	0.502012889	0.505864168	0.510425772	0.515585159	0.521423795	0.527766707	0.534337703	0.541210097	0.547835772	0.55405041	0.560479037	0.567234673	0.574173166	0.580673428	0.587696339	0.594739358	0.601395315	0.607658364	0.613567567	0.618988091	0.623692617	0.628528762	0.633583739	0.63874298	0.643217378	0.64753332
Mauritania	0.335780942	0.341135175	0.346531288	0.352176572	0.357585912	0.363037695	0.368508328	0.373021339	0.37708025	0.381112297	0.38420538	0.386487416	0.388564478	0.391104879	0.394012934	0.397499105	0.403159467	0.408377122	0.413233621	0.417910609	0.423202436	0.42886729	0.434724376	0.44106891	0.447653881	0.454523488	0.461269545	0.468452365	0.475839507	0.483767738	0.491365603	0.4989451
Mauritius	0.544586533	0.548209121	0.55345463	0.56068864	0.569092171	0.57731939	0.584797061	0.591497735	0.597363039	0.602034234	0.607087901	0.612240817	0.617190007	0.622764533	0.629030193	0.63476658	0.639545183	0.644358656	0.649630852	0.655000295	0.6604698	0.666497627	0.67312765	0.680114023	0.686616503	0.69223973	0.697020562	0.701618136	0.706266651	0.710935045	0.714629804	0.718260446
Mazandaran	0.504227331	0.520307133	0.532162754	0.543172259	0.554438776	0.564985363	0.574153477	0.581401075	0.587722361	0.594308132	0.601369105	0.608181092	0.616157031	0.625652293	0.635722964	0.646077235	0.655337595	0.663549855	0.67026376	0.676079888	0.68194593	0.68754549	0.691223198	0.694160519	0.697312762	0.700781638	0.70577577	0.71153246	0.716916247	0.721534916	0.72560047	0.729929903
Medway	0.712321819	0.717281118	0.722438665	0.72800876	0.733302788	0.73683364	0.739660696	0.743128307	0.746490245	0.750536591	0.755108235	0.758772068	0.761624452	0.76420479	0.767136918	0.769424529	0.771189669	0.772975246	0.774689394	0.776622804	0.779421132	0.782734833	0.787410437	0.792556673	0.796368193	0.799588319	0.803053901	0.807348197	0.811672931	0.816185171	0.818939547	0.820667842
Meghalaya	0.354963003	0.361008779	0.366659855	0.373000953	0.378735524	0.38470433	0.390269385	0.395773131	0.401821498	0.408594389	0.415499234	0.422545501	0.428756756	0.434772062	0.441539322	0.448191154	0.455295576	0.462413844	0.469316132	0.47607141	0.483182839	0.491395934	0.498933994	0.506991172	0.514596915	0.522227498	0.529548369	0.536722142	0.54408387	0.551464157	0.557760428	0.564436059
Merton	0.774133503	0.779264091	0.784517026	0.789931319	0.795075297	0.799208115	0.802983981	0.807597715	0.812524816	0.81785755	0.823308839	0.827860229	0.831187029	0.833488952	0.835766046	0.837672924	0.839476873	0.841821372	0.844486468	0.846735014	0.849230797	0.85250906	0.857340914	0.862598018	0.866644751	0.870057239	0.873361498	0.876737437	0.880135011	0.884133481	0.886501588	0.887733957
Meru	0.313881707	0.32028248	0.325855052	0.330852571	0.335717435	0.340262064	0.344674977	0.348596344	0.35240216	0.356104582	0.359590253	0.363165461	0.366724329	0.37051689	0.374748109	0.379640802	0.385187952	0.391474743	0.397812871	0.404557718	0.412075525	0.420021367	0.428126919	0.436454207	0.44493826	0.453822302	0.462978584	0.472065845	0.481364094	0.490800988	0.499716545	0.508216146
Mexico	0.504996083	0.50951067	0.514638057	0.520493167	0.526749241	0.531554141	0.536530827	0.541988171	0.547842121	0.55381337	0.559532547	0.564774176	0.570113531	0.575698215	0.580984982	0.58522408	0.588543226	0.591447408	0.594454558	0.596684358	0.599527028	0.603646095	0.608914289	0.615089993	0.621857405	0.628896724	0.635925349	0.642667198	0.649053317	0.655095338	0.660119062	0.664575304
M��xico	0.530648662	0.535123213	0.540586547	0.547051784	0.5538444	0.558051963	0.561445872	0.564846598	0.568399018	0.572593908	0.576919422	0.581063813	0.585827362	0.591204983	0.59686804	0.60177977	0.605676992	0.609108827	0.612422629	0.614951323	0.618019806	0.62217966	0.627355172	0.633324903	0.639822518	0.646415315	0.653153957	0.659777749	0.666145876	0.67220359	0.677174495	0.681587605
Mexico City	0.618325598	0.622830107	0.628087498	0.634543876	0.64174362	0.646990861	0.652117183	0.657804747	0.663818173	0.669722375	0.67514284	0.679619168	0.683929756	0.688181451	0.692029523	0.694922318	0.696654237	0.697880872	0.699109289	0.699776148	0.701055543	0.703594959	0.707571637	0.712722255	0.718751796	0.725094753	0.73171036	0.738340934	0.744807938	0.75091056	0.755739333	0.759848414
Michigan	0.766908044	0.770918039	0.776702532	0.781831965	0.78626406	0.790168022	0.792991452	0.795174389	0.79715201	0.799259746	0.80337512	0.808495105	0.812406457	0.814777885	0.816419216	0.816807855	0.817025793	0.818909755	0.822181679	0.825728129	0.829320047	0.832147399	0.834594703	0.837177662	0.840368054	0.844647668	0.849215154	0.853507142	0.857198131	0.860396019	0.862294815	0.863971128
Michoac��n de Ocampo	0.454293326	0.461317384	0.468512261	0.475423283	0.481909927	0.487128237	0.492489666	0.498260802	0.504338873	0.510458735	0.516531607	0.522100214	0.527481598	0.532961239	0.537894937	0.541886157	0.545401418	0.548370313	0.551183857	0.55309694	0.555604243	0.55941862	0.564251363	0.569764503	0.575748634	0.582001574	0.587998941	0.593747183	0.599218923	0.604468966	0.60894406	0.613082024
Micronesia (Federated States of)	0.462511617	0.468144831	0.473792936	0.479939595	0.485300006	0.491015185	0.495570308	0.499110106	0.502861564	0.506663431	0.511004228	0.515316814	0.519545672	0.523829599	0.527610965	0.531703321	0.535718682	0.539431464	0.542766354	0.546275496	0.550122546	0.554240411	0.557965853	0.561082821	0.56384003	0.567151342	0.570458101	0.574039833	0.577555081	0.581195255	0.584527229	0.587534967
Middlesbrough	0.686457603	0.690513802	0.695091863	0.700220906	0.705304231	0.709086957	0.712340786	0.716402145	0.720571197	0.725772294	0.731968226	0.736889814	0.739632523	0.741490813	0.744150859	0.747498005	0.75101106	0.754776002	0.757897126	0.759848693	0.762010424	0.765351482	0.770783087	0.776412826	0.780041152	0.782493491	0.784984984	0.788126859	0.791578304	0.79618331	0.799434822	0.801470999
Mie	0.763830036	0.768821888	0.77394322	0.778119696	0.782166127	0.786285717	0.790482619	0.793990014	0.79686977	0.799521316	0.80211902	0.804648701	0.807645892	0.810795466	0.814218604	0.817118578	0.819461883	0.821950685	0.823904353	0.825998921	0.828617075	0.831144169	0.833782702	0.83666254	0.83962612	0.842732497	0.846016971	0.849243622	0.852536083	0.855820092	0.858124725	0.860561189
Migori	0.199865536	0.205883867	0.211993161	0.218439856	0.224884551	0.231356707	0.237868705	0.244064712	0.25054333	0.257141704	0.2635732	0.269829455	0.275905778	0.28214766	0.288653586	0.295858315	0.303462984	0.311744219	0.320310536	0.329467455	0.339420965	0.349834499	0.360781185	0.372138347	0.383672534	0.395711053	0.408391955	0.421276454	0.434433861	0.447766446	0.460788655	0.472803008
Milton Keynes	0.77322075	0.778331804	0.783797352	0.789245102	0.794136978	0.79737607	0.799996722	0.803147662	0.806334838	0.810432989	0.815088196	0.818976393	0.821873203	0.824210268	0.826891549	0.828972199	0.830338091	0.831421312	0.832265447	0.833394583	0.835474015	0.838811441	0.844445549	0.851413166	0.857573353	0.863206548	0.868750467	0.874152562	0.878326764	0.882215768	0.885303944	0.88717934
Minas Gerais	0.494231041	0.499747029	0.504362287	0.508531841	0.51311003	0.516926011	0.520857254	0.524825805	0.528604659	0.532472401	0.537102304	0.542203722	0.547962454	0.553922981	0.560488499	0.566977213	0.573669485	0.580570115	0.587666502	0.593648509	0.600267821	0.60687262	0.612879494	0.618628612	0.623966091	0.628765462	0.632795279	0.636822817	0.640982571	0.645233209	0.648789042	0.652293253
Minnesota	0.799549491	0.802800135	0.806657992	0.809858578	0.812711516	0.815039875	0.816853863	0.818606518	0.820740585	0.823131666	0.826307038	0.82986937	0.833015353	0.835605681	0.837631771	0.838033657	0.837957362	0.840129733	0.844601029	0.849986943	0.855018051	0.858376351	0.861164562	0.864109277	0.86735216	0.871179197	0.874900003	0.878491495	0.881532381	0.884230985	0.885747223	0.887013945
Mississippi	0.697709614	0.700217175	0.704872701	0.709860449	0.714793277	0.719703472	0.722782499	0.723481129	0.724910651	0.727549666	0.733009252	0.73981595	0.744197184	0.74613448	0.746344361	0.742949789	0.737859663	0.738856293	0.747125181	0.758398998	0.767961978	0.774526602	0.77966675	0.783267014	0.786702744	0.79102178	0.79498021	0.798404112	0.801547191	0.805629824	0.808653045	0.810471681
Missouri	0.751221706	0.754144786	0.759033459	0.763528036	0.767727876	0.770676976	0.772616132	0.774189081	0.775833232	0.778570909	0.783010744	0.787691547	0.790817519	0.792596495	0.793373138	0.792329879	0.791353315	0.793394832	0.798977133	0.806089233	0.812427703	0.816665158	0.820164887	0.823270265	0.8261325	0.829681845	0.833248768	0.836116401	0.839204061	0.843603124	0.846540373	0.848169136
Miyagi	0.77250193	0.777005693	0.781843374	0.785881585	0.789943637	0.793938841	0.797152556	0.799749629	0.801736292	0.80353098	0.805234417	0.806956712	0.809279907	0.811994682	0.814898734	0.817389532	0.81927682	0.820947724	0.822575613	0.824209992	0.826185496	0.828424497	0.831392881	0.834525773	0.83789656	0.841345741	0.844973452	0.848541346	0.851996092	0.855356427	0.857591139	0.859886569
Miyazaki	0.73910863	0.742497639	0.74629663	0.749475469	0.752936057	0.75675515	0.760702676	0.764435684	0.767829809	0.77098375	0.773614482	0.776046647	0.779084253	0.782228869	0.785355993	0.787456398	0.788237145	0.789397373	0.790877995	0.792549616	0.794610967	0.797205404	0.799906343	0.80274632	0.805668001	0.808544779	0.811623266	0.814663519	0.817943559	0.821461354	0.823973916	0.826589859
Mizoram	0.419638904	0.426272012	0.43271742	0.439770211	0.445297292	0.451476726	0.457424903	0.4621622	0.466680376	0.472221396	0.477995883	0.4837363	0.488988783	0.49353867	0.49794149	0.502092588	0.506183534	0.510781163	0.515517976	0.520758249	0.526910849	0.532664521	0.538530786	0.547173868	0.558354343	0.569763392	0.580942814	0.590924169	0.600386707	0.609254229	0.616567907	0.623903237
Mombasa	0.407873141	0.413952754	0.419216297	0.423935689	0.428567486	0.43261654	0.436912702	0.440749575	0.444374099	0.447876932	0.451005238	0.454429169	0.457706311	0.460991664	0.46472932	0.469264633	0.474868238	0.481588932	0.488455042	0.495652365	0.503643943	0.512137613	0.52080746	0.529644747	0.538310938	0.547058588	0.555882456	0.564405916	0.573022149	0.581578726	0.589168589	0.596387778
Monaco	0.845495153	0.84830369	0.85086394	0.853264992	0.855626927	0.857986147	0.860245432	0.86244672	0.864716513	0.866842394	0.868973583	0.871094755	0.873182769	0.875197652	0.877231549	0.879288089	0.881274148	0.883262291	0.885331394	0.887328279	0.889262841	0.891237592	0.893073822	0.894864472	0.896547874	0.898356337	0.900051303	0.901752712	0.903388687	0.905030991	0.906685437	0.908262831
Mongolia	0.466550118	0.472199014	0.477586554	0.482726727	0.488276683	0.495006781	0.501703718	0.508558268	0.514793383	0.520781189	0.526650345	0.532620201	0.538424835	0.543971651	0.5495515	0.554680284	0.559561138	0.564236795	0.568500599	0.571341686	0.574406669	0.578600663	0.583255886	0.588080811	0.592867353	0.596859648	0.600260767	0.603721965	0.607501833	0.611250681	0.614629637	0.617621565
Montana	0.756650394	0.757937467	0.761274633	0.765982268	0.770667046	0.775171489	0.779342863	0.782092826	0.785168355	0.788348735	0.791659477	0.794710948	0.797329112	0.799482872	0.801671683	0.802317625	0.80216067	0.803600984	0.807472959	0.812863013	0.818025958	0.821628	0.824108694	0.826828049	0.830792246	0.836985022	0.843801602	0.849350356	0.853624655	0.856401323	0.85767995	0.859107705
Montenegro	0.67422572	0.674305723	0.672664772	0.668665719	0.665011931	0.662765437	0.663414769	0.665542032	0.669024771	0.672096103	0.67730685	0.683433454	0.689939483	0.696517506	0.702998276	0.709065465	0.715459074	0.72250394	0.729981756	0.736538926	0.743347873	0.750080328	0.75557838	0.760886907	0.765776527	0.770561278	0.77520077	0.779764632	0.784408971	0.789026903	0.792554393	0.795800584
M?re og Romsdal	0.779159162	0.784374841	0.789929274	0.7956521	0.800960694	0.805986693	0.811592672	0.817417706	0.822556658	0.827212892	0.832715855	0.838381936	0.843125543	0.846893807	0.850360738	0.853295324	0.855735212	0.857889479	0.860346277	0.863764973	0.868646242	0.873733552	0.877862552	0.881991738	0.885839731	0.889490109	0.89335062	0.896936857	0.90026227	0.90339563	0.905740097	0.907426289
Morelos	0.520991486	0.527159101	0.533231346	0.539467741	0.545786953	0.550933604	0.556407268	0.56197648	0.567471342	0.573149825	0.579158465	0.584280718	0.588789016	0.593023377	0.5964867	0.598764947	0.600441668	0.60198986	0.603921546	0.60521237	0.607396193	0.610828628	0.615390091	0.621139352	0.627724504	0.634769513	0.641834922	0.64865498	0.655017622	0.660904708	0.66575519	0.670074046
Morocco	0.35807287	0.364984629	0.371187194	0.376778977	0.382849451	0.38816411	0.394150096	0.399504009	0.405038792	0.410303191	0.415344026	0.420595133	0.42577575	0.43121781	0.436822352	0.442531339	0.44867616	0.455036325	0.461803552	0.468929893	0.476269799	0.483922152	0.491603392	0.499528607	0.507443265	0.515582893	0.523518592	0.531610862	0.539729671	0.547837444	0.555246069	0.562698301
Mozambique	0.173064715	0.175550435	0.177285188	0.179851807	0.182236861	0.183427982	0.185705869	0.188650436	0.191998629	0.195435288	0.198534397	0.202241924	0.20639006	0.21053449	0.214972457	0.219692372	0.224758087	0.230158227	0.23579017	0.241360656	0.2467515	0.252232471	0.258315562	0.265280462	0.272892814	0.281032685	0.289152425	0.297164772	0.305226772	0.313174508	0.320291182	0.326462614
Mpumalanga	0.48855668	0.497037138	0.505426137	0.513684302	0.521975611	0.53017023	0.537754564	0.544821961	0.551184002	0.556967812	0.562283239	0.566625078	0.569931591	0.572361095	0.574670053	0.578043002	0.58284765	0.588373248	0.593841135	0.598896049	0.603910273	0.60897037	0.613827092	0.618471483	0.622857772	0.627092219	0.631117644	0.63480553	0.638104195	0.641287929	0.643954271	0.646057473
Murang'a	0.367814565	0.374654381	0.380424549	0.385632142	0.390711094	0.395411575	0.399939801	0.404054967	0.408210411	0.412402098	0.416382651	0.420324202	0.424209256	0.428188367	0.432384454	0.437063013	0.442209755	0.447999783	0.453714952	0.45978679	0.46661773	0.473781755	0.480960349	0.488301742	0.495637387	0.503337788	0.511324568	0.519302519	0.527564491	0.535945494	0.543577884	0.550869493
Myanmar	0.319219724	0.322034719	0.325628884	0.329707434	0.33429012	0.339590976	0.345191641	0.350892883	0.356696902	0.363037732	0.370360017	0.37817198	0.386343628	0.395218766	0.404692358	0.414662082	0.424705071	0.434536927	0.443595531	0.451954884	0.460180429	0.467850872	0.475336423	0.482821855	0.490255145	0.497374156	0.504115978	0.510823431	0.517557469	0.52410897	0.529434703	0.53390084
Nagaland	0.432981665	0.439310732	0.445753244	0.454511903	0.462744346	0.470210317	0.476768437	0.482746775	0.487382337	0.492295483	0.498453322	0.505487453	0.512352546	0.518789212	0.525904859	0.533044228	0.539830819	0.54657982	0.553158826	0.559758719	0.566035131	0.57074938	0.575404209	0.582178196	0.589757724	0.597413536	0.605086108	0.612632141	0.620122029	0.627380938	0.633276385	0.639447051
Nagano	0.776599842	0.780650743	0.784828945	0.78830185	0.791792619	0.795782568	0.799540002	0.802747372	0.805406739	0.80787798	0.810264685	0.812343076	0.814486841	0.816792496	0.81933682	0.821600202	0.823513017	0.825581672	0.827507061	0.829241484	0.831310533	0.833518264	0.835395137	0.837240938	0.839328961	0.841860629	0.844714695	0.847680549	0.850781591	0.853968109	0.856191465	0.858577839
Nagasaki	0.741965825	0.745796116	0.750451731	0.754563164	0.758831053	0.763247037	0.766907912	0.769883826	0.772443732	0.774924835	0.77718146	0.779252501	0.781663368	0.784149042	0.786819696	0.789096258	0.790253758	0.791470351	0.792807501	0.794467475	0.796867803	0.799781173	0.802657287	0.805336368	0.807846997	0.810748834	0.813962687	0.81740776	0.82095367	0.824391507	0.826743051	0.829213881
Nairobi	0.522778723	0.527295829	0.530936286	0.534057641	0.537299975	0.540339994	0.543621476	0.546664333	0.549828568	0.553306654	0.556745068	0.560661747	0.564589615	0.568691475	0.573026948	0.57790573	0.583405742	0.589569067	0.595541389	0.601634382	0.608372694	0.615332314	0.622189608	0.628967972	0.635532396	0.642338463	0.649423351	0.656440352	0.663703077	0.670998932	0.677501788	0.683722442
Nakuru	0.355830725	0.362978684	0.36906454	0.374535834	0.379914658	0.384788103	0.38972562	0.394251801	0.398727016	0.403222967	0.407623742	0.412321693	0.416933249	0.421632692	0.426993532	0.433254188	0.440546639	0.448794476	0.456991475	0.465386757	0.474400378	0.483665936	0.492934772	0.502193428	0.511251276	0.520285373	0.529299163	0.537925344	0.546589463	0.555160729	0.562796611	0.570045398
Namibia	0.450040233	0.45453444	0.460021314	0.465734135	0.471873217	0.477794329	0.483116378	0.488012938	0.492812548	0.497613862	0.502406958	0.506719033	0.510818275	0.514574645	0.519103605	0.523881736	0.529350118	0.535062126	0.540896995	0.546516477	0.552741565	0.559618899	0.566978697	0.574590344	0.582321425	0.58982104	0.596283059	0.601754645	0.606618403	0.610921091	0.614435889	0.617564872
Nandi	0.289951784	0.298532129	0.30628018	0.313513689	0.320512487	0.327070198	0.333285169	0.338996734	0.344421211	0.349670131	0.354739743	0.359652111	0.364505965	0.369245457	0.374084167	0.379437954	0.385182092	0.391734704	0.398540012	0.405815716	0.413796564	0.422098935	0.430727868	0.439713523	0.448957286	0.458578113	0.468336876	0.477969672	0.487743539	0.497687131	0.507258223	0.516279712
Nara	0.77849492	0.783115286	0.78771718	0.79188812	0.796021231	0.800103269	0.804190177	0.807484441	0.810068329	0.812418526	0.814657216	0.81672094	0.818924779	0.821147271	0.8233192	0.825028283	0.826074492	0.827192689	0.828461896	0.829589408	0.831279129	0.83279357	0.834362462	0.83615687	0.837949321	0.839736968	0.841733308	0.843786321	0.846060158	0.848447659	0.849935197	0.851652195
Narok	0.213001059	0.219832858	0.226263942	0.232615568	0.23909751	0.245397357	0.251663101	0.257634254	0.263614734	0.269653794	0.27584801	0.282057247	0.288409006	0.294785307	0.30108875	0.30787153	0.314857395	0.322286006	0.32995789	0.338148229	0.347074293	0.356334806	0.365864874	0.375655608	0.385741372	0.396188479	0.406797334	0.417373403	0.428054525	0.438828383	0.449296153	0.459103072
Nauru	0.539145981	0.538433557	0.537038893	0.535059742	0.533001097	0.530890925	0.528544474	0.52624159	0.523885302	0.521894324	0.520254888	0.519235425	0.518438705	0.518459986	0.51880954	0.519892863	0.522673179	0.52320135	0.526084096	0.530221092	0.535689995	0.542342743	0.549890621	0.560112906	0.571424364	0.581283234	0.590102988	0.597619076	0.605311879	0.612697253	0.619330076	0.625177834
Nayarit	0.47346391	0.477936384	0.482866787	0.48830129	0.494012839	0.499079268	0.505010842	0.511456927	0.518532192	0.526147165	0.533618024	0.540843166	0.548299257	0.556183269	0.563724435	0.569974486	0.575046738	0.578529229	0.581304633	0.583584882	0.586998344	0.591943499	0.598321689	0.605631774	0.613481135	0.621476456	0.629016128	0.636207869	0.642864298	0.648908953	0.653838282	0.658178913
Nebraska	0.775521295	0.778575121	0.782198328	0.785008349	0.78729054	0.790375571	0.793533526	0.795744941	0.797403922	0.798826658	0.800743844	0.802842667	0.805472581	0.808433836	0.810448578	0.810490134	0.809756434	0.811219766	0.814655322	0.819950893	0.826273607	0.83120772	0.834317036	0.837012727	0.84065182	0.846764168	0.852463699	0.856302756	0.859388561	0.862237117	0.863916298	0.865128654
Nepal	0.199560654	0.205687443	0.21211309	0.218843431	0.22607306	0.233253154	0.240700616	0.248382797	0.256227179	0.26435918	0.272719115	0.281287467	0.289513608	0.297772595	0.30619653	0.314661796	0.323056346	0.33144561	0.340150706	0.348701893	0.3568681	0.364642605	0.372437588	0.380022326	0.387689088	0.395021154	0.401628776	0.408463874	0.415236684	0.422007252	0.427417089	0.433174635
Netherlands	0.794612123	0.799285437	0.803965978	0.808278967	0.812530216	0.816662769	0.81998422	0.82288177	0.825882234	0.828693827	0.831913984	0.835518148	0.838676077	0.841639477	0.844807348	0.84793419	0.850798808	0.853595391	0.856368467	0.858600459	0.861255298	0.864246678	0.866950626	0.869402979	0.871848914	0.874402841	0.876784052	0.879300152	0.881900218	0.88464384	0.886558566	0.888464256
Nevada	0.744408991	0.747795607	0.75322181	0.756591811	0.758586729	0.760947269	0.763339269	0.764626561	0.766305068	0.76947594	0.774611508	0.78005427	0.78373812	0.785861482	0.786562061	0.785499897	0.785677896	0.7907889	0.799908513	0.809575063	0.817422734	0.82207684	0.825007474	0.826968972	0.827673453	0.827522917	0.827838199	0.830482907	0.835156755	0.84159686	0.845717344	0.847682783
New Hampshire	0.811328701	0.81700015	0.821128436	0.823177296	0.824703999	0.826108506	0.827137369	0.829009623	0.832449006	0.835975626	0.840296149	0.845440377	0.849705793	0.852482529	0.854433412	0.855162494	0.855702971	0.857402742	0.860650248	0.864739468	0.86873586	0.872428876	0.875756144	0.878502205	0.881402415	0.885202504	0.888805466	0.891793984	0.894405373	0.896504056	0.897425753	0.898263681
New Jersey	0.811232625	0.814871765	0.81932112	0.822530721	0.825335771	0.828572215	0.830945354	0.83222171	0.833528425	0.835453315	0.838489011	0.842403817	0.846604774	0.850030773	0.852469148	0.853304878	0.853758732	0.855585512	0.858967919	0.863011633	0.866668139	0.869786334	0.873150081	0.876283327	0.879024387	0.881593394	0.88383729	0.885532902	0.887040829	0.889165735	0.890959743	0.891922443
New Mexico	0.715668063	0.7165368	0.719172257	0.722824713	0.726743025	0.730670777	0.734164709	0.737302352	0.740407672	0.743575257	0.74758474	0.751907871	0.755535517	0.758375149	0.760502425	0.76140853	0.762453079	0.76599787	0.771945019	0.779325853	0.786779385	0.792889743	0.798003906	0.802788811	0.807200414	0.811393411	0.815507406	0.819642638	0.82352103	0.827492685	0.829941766	0.831716579
New York	0.79741955	0.800179201	0.803449532	0.806504513	0.809459648	0.812489092	0.815392499	0.818000166	0.820494984	0.823397251	0.827162079	0.831222326	0.834862379	0.837950891	0.840485797	0.842078423	0.84362318	0.846239571	0.849441056	0.853092358	0.856993764	0.860488239	0.863829479	0.867210264	0.870378869	0.873179675	0.875676469	0.877966161	0.880036383	0.882226992	0.883987685	0.885176868
New Zealand	0.752321655	0.755616091	0.759461372	0.763634604	0.767118658	0.769998036	0.773575283	0.778205776	0.781730757	0.784428638	0.787659557	0.791426079	0.794519591	0.796286883	0.798177477	0.799107294	0.798456866	0.798447616	0.799669514	0.801727535	0.805133185	0.809760352	0.814957564	0.82014599	0.823908944	0.827462493	0.831843967	0.836301795	0.840597863	0.844533209	0.847398737	0.849442499
Newcastle upon Tyne	0.751971871	0.756852693	0.762151849	0.767520106	0.77259528	0.776904285	0.781153688	0.786083077	0.791241968	0.796583502	0.802023959	0.80722356	0.812290271	0.817159297	0.821959788	0.826255258	0.830527303	0.835103999	0.839617346	0.84325483	0.84616954	0.849049079	0.852482019	0.855853278	0.858365926	0.860224349	0.861883508	0.863985284	0.866414854	0.869473942	0.871307093	0.872520663
Newham	0.701795321	0.706435607	0.711724521	0.717248995	0.722188557	0.725423043	0.728685786	0.733076299	0.737392944	0.742819967	0.749382822	0.755500384	0.760511692	0.764926699	0.769471639	0.773306251	0.776430433	0.7797725	0.783017826	0.786554114	0.791452624	0.797446191	0.80471522	0.811923568	0.817120439	0.821113561	0.825009485	0.829166845	0.83304735	0.837329112	0.840068005	0.841688128
Nicaragua	0.346035235	0.351740622	0.357712704	0.363562069	0.369727968	0.376625345	0.384087266	0.391775893	0.399807535	0.408085965	0.416108363	0.423790295	0.430813755	0.437248152	0.443274511	0.448844739	0.453950499	0.459042798	0.463837699	0.467961839	0.472172	0.476593466	0.4812969	0.48610547	0.491207346	0.496391663	0.501853345	0.507482022	0.512338228	0.516597046	0.52029267	0.523958472
Niger	0.08086848	0.082848208	0.084771578	0.08669649	0.088608733	0.090473708	0.092346359	0.094219115	0.096545153	0.098813686	0.100886948	0.103271777	0.105741109	0.108322891	0.110764495	0.113452023	0.116247074	0.118971626	0.121957786	0.124829381	0.127952996	0.130958067	0.134469718	0.13797817	0.141731738	0.145440503	0.149200109	0.15295917	0.156875196	0.160889484	0.164539265	0.168072774
Nigeria	0.305868047	0.308489225	0.311234052	0.31398306	0.316747447	0.319637439	0.323137685	0.326690553	0.330263851	0.3339365	0.338201743	0.343029751	0.349092528	0.355911392	0.363780814	0.372583553	0.38102604	0.389779649	0.398037706	0.406353307	0.414997748	0.423351915	0.431780376	0.440124664	0.448766823	0.457240991	0.465183781	0.472972869	0.480844413	0.488787361	0.496204741	0.503390833
Niigata	0.755942624	0.760144111	0.764757048	0.768690995	0.772862924	0.77731692	0.781102782	0.784394068	0.787313486	0.790064429	0.792701067	0.795364716	0.798377676	0.801361451	0.804422384	0.806976121	0.808560162	0.810278614	0.811947308	0.813666444	0.815958032	0.81846309	0.821091673	0.823871725	0.826600242	0.829189367	0.831936266	0.834766849	0.837691588	0.840740483	0.842852952	0.845152095
Niue	0.587532984	0.593882057	0.599881243	0.605514779	0.610650175	0.615374609	0.619734555	0.623913848	0.627578934	0.630857172	0.63406895	0.637366627	0.641122021	0.64577954	0.650614832	0.657281265	0.664162983	0.670199299	0.676396859	0.682579173	0.68628063	0.690315578	0.694150949	0.697221078	0.700545924	0.704232979	0.707476099	0.711220996	0.71510823	0.719078885	0.72279025	0.72622205
Nordland	0.764634665	0.769725265	0.775292839	0.780791239	0.785865667	0.790924709	0.796892447	0.802989116	0.808160059	0.81237422	0.817444225	0.823004333	0.827595559	0.830860462	0.833560254	0.835700116	0.837292129	0.838519795	0.840154234	0.84295699	0.847557075	0.852680384	0.857835369	0.862926165	0.867608704	0.872602911	0.87791292	0.883038499	0.887842449	0.892254103	0.895051975	0.896942278
Norfolk	0.722519771	0.726932383	0.731763446	0.736990424	0.742026703	0.745919726	0.749228008	0.752979265	0.757142663	0.762415377	0.768263063	0.773034087	0.776163657	0.778388903	0.781071261	0.783559716	0.785822258	0.788223153	0.790811534	0.793312689	0.795797346	0.798340741	0.802117982	0.806733386	0.810577243	0.814099207	0.818085824	0.822737576	0.827369068	0.832396789	0.835502709	0.837309678
North Africa and Middle East	0.437420668	0.445920934	0.453971432	0.462102156	0.470393819	0.478553399	0.486462858	0.493980049	0.501445054	0.508955784	0.516824215	0.524091271	0.531149449	0.538292126	0.545678163	0.553047386	0.560088959	0.566516099	0.572339255	0.577062164	0.581849041	0.587593075	0.594111701	0.601127066	0.608418687	0.61577742	0.623142325	0.630560773	0.637917915	0.645094792	0.651673493	0.658224715
North Africa and Middle East	0.437420668	0.445920934	0.453971432	0.462102156	0.470393819	0.478553399	0.486462858	0.493980049	0.501445054	0.508955784	0.516824215	0.524091271	0.531149449	0.538292126	0.545678163	0.553047386	0.560088959	0.566516099	0.572339255	0.577062164	0.581849041	0.587593075	0.594111701	0.601127066	0.608418687	0.61577742	0.623142325	0.630560773	0.637917915	0.645094792	0.651673493	0.658224715
North Carolina	0.743977619	0.747181909	0.75142845	0.755446059	0.758702636	0.761241318	0.763040923	0.764300516	0.765614356	0.767476174	0.770775805	0.774807758	0.778305547	0.781032612	0.78319075	0.784228711	0.785569826	0.789137441	0.794720808	0.80127194	0.807648675	0.812742601	0.816978511	0.820581135	0.823708854	0.826845778	0.830094436	0.833460429	0.836790068	0.84032264	0.842589912	0.844445313
North Dakota	0.771430284	0.774178767	0.777204987	0.780101317	0.783372445	0.786797633	0.790927725	0.794867929	0.799168564	0.802966297	0.806593183	0.809255878	0.810890445	0.812040486	0.812488543	0.812432704	0.812480851	0.814358846	0.817757018	0.821289367	0.825292989	0.829075667	0.833702585	0.839189609	0.845720318	0.852727229	0.858731519	0.863328779	0.866777718	0.869464107	0.871463395	0.873031775
North East England	0.705613776	0.70969006	0.715108428	0.721157918	0.726624022	0.730569673	0.73413026	0.738518133	0.743378297	0.749166653	0.755176562	0.760000916	0.763442093	0.766109249	0.769008428	0.771810523	0.774601757	0.777616493	0.780491791	0.783069614	0.786152055	0.790036667	0.795401926	0.801074387	0.80511943	0.808296694	0.81151855	0.815149277	0.818802097	0.82310774	0.825712585	0.827273029
North East Lincolnshire	0.679517747	0.685012163	0.691269153	0.697182622	0.702389449	0.705504761	0.707733487	0.710493044	0.713452048	0.717885014	0.723124017	0.726729804	0.727908289	0.727692862	0.728566093	0.73075318	0.733665413	0.736791642	0.739162885	0.741883838	0.745879374	0.750859695	0.75815562	0.76636165	0.772235512	0.776952378	0.781762906	0.786975085	0.792016024	0.798171397	0.802421054	0.804837847
North Kalimantan	0.555308193	0.563444647	0.571335245	0.578925818	0.586396151	0.593391674	0.60026322	0.607352228	0.613417455	0.619052162	0.624296974	0.6292073	0.63436734	0.639742224	0.645318572	0.65115801	0.657171624	0.663551607	0.670508983	0.677146303	0.683919382	0.691147925	0.698260962	0.705172954	0.711888182	0.71842697	0.724745797	0.730898414	0.736873529	0.742719223	0.747902022	0.752986755
North Khorasan	0.347842053	0.365863242	0.37902068	0.391915395	0.406447733	0.420753657	0.43325316	0.4435523	0.453444139	0.464441351	0.476464732	0.488082146	0.500632789	0.514152099	0.527958593	0.541772267	0.553620127	0.563255393	0.571154979	0.57803034	0.585353781	0.592676291	0.597729444	0.601772416	0.606067715	0.610917515	0.617242588	0.624807838	0.632405836	0.639311578	0.645493107	0.651610197
North Lincolnshire	0.721431975	0.724986018	0.729588766	0.734674199	0.739194201	0.74239997	0.745328254	0.748478341	0.7514857	0.754696264	0.758263706	0.761554866	0.763693398	0.764742853	0.765819215	0.76708404	0.768745014	0.770399745	0.771325869	0.773989407	0.779320176	0.785397813	0.792600047	0.799678654	0.803778132	0.806444548	0.809532871	0.813240995	0.816941198	0.821413628	0.824243094	0.825904867
North Macedonia	0.609026094	0.611337453	0.612708856	0.613195099	0.614362905	0.616994878	0.620944017	0.626223811	0.63205941	0.636687259	0.641651243	0.648049676	0.65539879	0.663408891	0.67123752	0.678047273	0.684044336	0.689729481	0.695376955	0.700453052	0.705589324	0.710592521	0.715173148	0.719671149	0.724089589	0.728603773	0.733173624	0.737339955	0.74133437	0.745193569	0.7478499	0.750629703
North Maluku	0.372965609	0.382162104	0.391831112	0.40169747	0.411834386	0.421759355	0.431455905	0.44083814	0.447156939	0.45223301	0.455989588	0.45832082	0.459890657	0.460912621	0.461634893	0.462388373	0.463584322	0.466058753	0.470469244	0.476164915	0.483337478	0.491765113	0.500263614	0.508629476	0.516688937	0.524421004	0.531806695	0.538888869	0.545704098	0.552291419	0.557641557	0.562910873
North Somerset	0.74308392	0.748176981	0.753257523	0.758151374	0.762368074	0.76532543	0.767841052	0.770787331	0.774183006	0.778905521	0.783953429	0.788123371	0.791371298	0.794079225	0.796909821	0.799354421	0.801202402	0.803309757	0.805743877	0.808238652	0.811526506	0.815625055	0.821090589	0.826968565	0.831723961	0.836036401	0.840567339	0.845527164	0.850137809	0.854732853	0.857425593	0.859017669
North Sulawesi	0.479692906	0.487089939	0.494600444	0.502300884	0.510088618	0.517712785	0.525358743	0.532788289	0.537612742	0.541079774	0.543639487	0.545565233	0.547512917	0.549528384	0.551692018	0.554190053	0.557176701	0.561159049	0.566428547	0.572370583	0.579071074	0.586487286	0.59387226	0.601106572	0.608061763	0.614788165	0.621308552	0.627679021	0.633913222	0.640027764	0.645296607	0.650468306
North Sumatra	0.469947965	0.479159906	0.488431968	0.497510076	0.506390271	0.514469837	0.522109974	0.529810711	0.535438327	0.540252562	0.5441669	0.547520177	0.551144953	0.55502277	0.559075862	0.563275349	0.567830079	0.573166133	0.579450903	0.586074631	0.593325838	0.601253317	0.609014729	0.616579339	0.623790139	0.630685848	0.637391528	0.643873462	0.650203848	0.656407291	0.661745515	0.667025647
North Tyneside	0.711450488	0.715545308	0.721175663	0.727445092	0.732544195	0.735868226	0.738895127	0.742604096	0.746971489	0.752173036	0.757655003	0.762267849	0.765716992	0.768637184	0.77204743	0.775655462	0.779320079	0.782446475	0.784972202	0.787437856	0.790837035	0.795349117	0.801506147	0.807833849	0.81251038	0.816416503	0.820096837	0.82406908	0.828044092	0.832298325	0.834834388	0.836400602
North West England	0.723853024	0.728909506	0.734960051	0.741129046	0.746459648	0.74992915	0.752791702	0.756477484	0.760650507	0.76598297	0.771824098	0.776643033	0.779849293	0.782021541	0.784604298	0.787248288	0.789809138	0.79258226	0.795403416	0.798260117	0.80162241	0.805513604	0.810760519	0.816470961	0.820805929	0.824405824	0.828005972	0.831952508	0.835829626	0.84018255	0.842847775	0.844443823
North Yorkshire	0.746089107	0.750306404	0.755072311	0.759882813	0.763926127	0.766510062	0.768917453	0.772331385	0.77626258	0.781084123	0.786357293	0.790607748	0.793548542	0.795859243	0.798762903	0.801416091	0.803575941	0.805072327	0.806213527	0.808078822	0.811183811	0.815392441	0.821264361	0.827174793	0.831049513	0.834197534	0.83777266	0.842403588	0.847169497	0.851904971	0.854617695	0.85619466
Northamptonshire	0.731115469	0.736430778	0.742413863	0.748219029	0.753135116	0.756541719	0.759175237	0.76205477	0.764865474	0.768415453	0.772584343	0.776233319	0.778602739	0.780201942	0.781860614	0.783251567	0.784522145	0.786126423	0.787862475	0.789850855	0.792732034	0.796667117	0.802416396	0.808609718	0.813110179	0.816860849	0.820827752	0.825388927	0.829918874	0.834815127	0.837888978	0.839635363
Northern Cape	0.528126699	0.532204689	0.535917002	0.539584307	0.543479865	0.547881717	0.552713272	0.558067867	0.563489877	0.568810429	0.57398248	0.578372682	0.581974336	0.584985888	0.587809724	0.591197451	0.595574521	0.600243163	0.604477536	0.607949243	0.611489623	0.615576209	0.620319351	0.625579001	0.631039967	0.63666516	0.642210839	0.647482922	0.652409206	0.657142132	0.661072458	0.664140622
Northern Ireland	0.722723259	0.728469763	0.735161603	0.742021784	0.74762993	0.751320924	0.754622495	0.758643468	0.762872168	0.768131943	0.773847991	0.778839521	0.783504451	0.787673884	0.791116714	0.793592544	0.795962343	0.798347427	0.801119369	0.803823924	0.806267932	0.809266741	0.813113769	0.816790165	0.820062482	0.823786217	0.827775763	0.830969322	0.832806988	0.835250701	0.837049319	0.838531942
Northern Mariana Islands	0.708593838	0.712223642	0.715787607	0.719179396	0.722510494	0.726219053	0.730074086	0.733795366	0.737423127	0.740934815	0.744492865	0.747170606	0.748755189	0.750171533	0.751528841	0.751826692	0.751797809	0.751608416	0.750807192	0.748597173	0.746617262	0.744411908	0.742937351	0.74228436	0.742605449	0.743797398	0.748455466	0.756495479	0.7612554	0.765770647	0.76942766	0.771535213
Northumberland	0.711789114	0.714907396	0.71927485	0.724587736	0.729679695	0.733250929	0.73626221	0.739826495	0.743823392	0.749123568	0.754330997	0.758337401	0.76108912	0.763186112	0.765806193	0.768651508	0.771410197	0.773875717	0.775862776	0.777862075	0.780777441	0.784316658	0.789678587	0.795588108	0.799634044	0.803131067	0.806770097	0.810609074	0.814486699	0.819024255	0.821776692	0.823317013
North-West	0.511582018	0.516519186	0.521134664	0.525462575	0.529596926	0.533738699	0.537988641	0.542500563	0.546909151	0.551071976	0.555073703	0.558262263	0.560723383	0.562805636	0.56517049	0.568830702	0.574187972	0.580472434	0.586700054	0.592313447	0.597940542	0.603880364	0.609834816	0.615760936	0.621487559	0.627202774	0.632673772	0.637584143	0.64194456	0.646160335	0.649710934	0.652476432
Norway	0.795887277	0.800468886	0.805437473	0.810565689	0.815414668	0.820223522	0.825701668	0.83146877	0.836562809	0.841130237	0.846475451	0.852111936	0.856757888	0.860302576	0.863468908	0.866217488	0.868588435	0.87092967	0.873745121	0.876582817	0.880378381	0.884351667	0.888160475	0.891989618	0.895499546	0.898912644	0.902584187	0.906044049	0.909261782	0.912278761	0.91452992	0.91613281
Nottingham	0.739549358	0.744347228	0.749752031	0.755675822	0.761270252	0.765718479	0.769870011	0.774833163	0.780210006	0.785997331	0.791617368	0.79628495	0.799811234	0.802920142	0.806037454	0.808877432	0.81175174	0.815260399	0.819380042	0.823058575	0.826123972	0.829069575	0.832506053	0.835958439	0.838719214	0.841212169	0.844157624	0.847553502	0.851042154	0.855012486	0.857407491	0.85887136
Nottinghamshire	0.715311951	0.71968933	0.724606164	0.729613454	0.734297939	0.737770308	0.740783285	0.74447891	0.748548904	0.753457256	0.758501711	0.762368908	0.76487914	0.766612871	0.768795277	0.770845189	0.772561475	0.774354059	0.77595881	0.777442959	0.779620921	0.782742828	0.787521693	0.792831247	0.796886453	0.800497839	0.804456534	0.809056345	0.813638203	0.818434112	0.821317017	0.823007864
Nuevo Le��n	0.581722309	0.585732591	0.589944071	0.594231065	0.598487076	0.601406582	0.60454057	0.608331656	0.612985238	0.61816602	0.623406773	0.62844154	0.633627286	0.638517602	0.64273628	0.645742758	0.647922097	0.649693422	0.651387127	0.652257152	0.653703738	0.656510893	0.660565959	0.665456211	0.670973116	0.676853529	0.682831573	0.688694968	0.694502714	0.700331787	0.705437899	0.710141817
Nyamira	0.353838595	0.361933874	0.369320218	0.376132473	0.382747587	0.388888308	0.394719451	0.399922482	0.40508713	0.410234682	0.415304091	0.420384016	0.425318272	0.430489229	0.436138743	0.442491015	0.449334107	0.456935904	0.46445611	0.47263268	0.481833522	0.491467201	0.501387427	0.511585925	0.521899691	0.532275552	0.54259666	0.552578759	0.562517271	0.57232096	0.581184672	0.589267078
Nyandarua	0.374020323	0.380029956	0.384965144	0.389294058	0.393686702	0.397903926	0.402347268	0.406838521	0.411643022	0.416676136	0.421717214	0.427074801	0.432500562	0.438119612	0.443889201	0.450134067	0.457033482	0.464498591	0.47175062	0.479239491	0.487250516	0.49545696	0.503553184	0.511735627	0.519831657	0.528155728	0.536570319	0.544789658	0.553108108	0.561413375	0.568909286	0.576109863
Nyeri	0.409157218	0.41528834	0.420285295	0.424671172	0.428909275	0.432821312	0.436575649	0.439918068	0.44321536	0.446406337	0.449352175	0.452467085	0.455543378	0.458713212	0.462393125	0.466940894	0.472298801	0.478607571	0.484907529	0.491468442	0.498737534	0.506238988	0.513639009	0.521075477	0.528420877	0.535895217	0.543448659	0.550775456	0.558279902	0.565802897	0.572430949	0.578787484
Oaxaca	0.414302017	0.418255379	0.422765462	0.42802641	0.433694002	0.43843657	0.443780236	0.449239643	0.454492855	0.459714435	0.464732105	0.470016971	0.475966737	0.482897715	0.48994688	0.495717829	0.500497363	0.505479919	0.51104287	0.515903124	0.521531623	0.527721418	0.534276773	0.541217766	0.54829387	0.555487626	0.562414998	0.568826145	0.574754064	0.58032331	0.584912702	0.589041897
Oceania	0.391195082	0.394418822	0.397572264	0.401113099	0.404892361	0.408507251	0.412437065	0.415893127	0.419224844	0.422520527	0.425069659	0.427004026	0.42853491	0.43005967	0.431581333	0.433151845	0.434584099	0.436101755	0.43739244	0.438807984	0.440751869	0.442617769	0.444524399	0.446593514	0.449363524	0.452397261	0.455453805	0.458377792	0.460818103	0.463333934	0.465534643	0.467445126
Odisha	0.29316078	0.299331222	0.305341372	0.311838956	0.319064524	0.326979598	0.333792843	0.341409448	0.349060541	0.35743225	0.36504662	0.37240819	0.379177483	0.386955205	0.395818388	0.404384558	0.413599938	0.424037121	0.4337506	0.443112574	0.453102955	0.46261	0.47166108	0.481953491	0.492136093	0.50188584	0.51136239	0.520213836	0.528769708	0.536881226	0.543487752	0.550222878
Ohio	0.761347777	0.763467823	0.766720356	0.769983371	0.773023773	0.775826089	0.778193383	0.780258958	0.782408296	0.784924235	0.788604203	0.792630712	0.796035917	0.798706795	0.80065882	0.801308907	0.801902949	0.804081545	0.807770775	0.812388082	0.817084761	0.820869548	0.824007326	0.827149387	0.830155177	0.833271169	0.836558719	0.839983014	0.843190007	0.84650352	0.848644339	0.850513434
��ita	0.763945301	0.768203854	0.772857222	0.776865072	0.780927437	0.785177869	0.788782354	0.792177023	0.794961335	0.797469451	0.80007512	0.802454692	0.805363631	0.808583745	0.811737142	0.813985626	0.815285128	0.816504976	0.817803259	0.818935756	0.820888873	0.823309697	0.825615402	0.827698241	0.829941553	0.832394373	0.835229299	0.838265302	0.841453896	0.844711413	0.846938835	0.849282438
Okayama	0.777378183	0.781781398	0.786620382	0.790512314	0.794237375	0.798187391	0.801324812	0.803913327	0.806408327	0.808773094	0.810684948	0.812815147	0.815473844	0.818186298	0.820986706	0.823435967	0.825738698	0.828099225	0.830246724	0.832233101	0.834469523	0.83699498	0.839234841	0.841506668	0.843771616	0.846279741	0.848967874	0.851820621	0.854897006	0.858073993	0.860271557	0.862560219
Okinawa	0.735453216	0.739066472	0.743244	0.746807885	0.75059463	0.754516933	0.757191367	0.759079599	0.760650243	0.762281886	0.764017248	0.766447751	0.770068471	0.773787589	0.777663138	0.780784583	0.782797085	0.784471535	0.786144724	0.788188942	0.790322895	0.792593812	0.794622106	0.796847437	0.799504764	0.802309239	0.805536252	0.809062993	0.812862855	0.816697317	0.819223205	0.821803051
Oklahoma	0.733039141	0.734196414	0.736747722	0.739537192	0.741859464	0.743721209	0.744911312	0.745878648	0.747298975	0.749183419	0.752474519	0.756428757	0.760126386	0.763301691	0.76566904	0.766453061	0.767208796	0.769951411	0.774975922	0.780747615	0.786766285	0.791750172	0.796232194	0.801028247	0.805692041	0.809921023	0.813959891	0.817797623	0.821134229	0.824609706	0.826857314	0.828663242
Oldham	0.680659819	0.684881077	0.690479928	0.696535421	0.70102578	0.703103672	0.704684602	0.707004718	0.709396487	0.713174671	0.717805545	0.721454702	0.724039294	0.725876998	0.728265089	0.73060863	0.732777929	0.735001899	0.736237572	0.738193611	0.742825897	0.748985857	0.756691331	0.76466026	0.770258209	0.774129288	0.777678707	0.782140863	0.786946053	0.792524204	0.79625616	0.798408293
Oman	0.429270949	0.442268122	0.457737972	0.474999033	0.493513107	0.513194359	0.533246394	0.554315537	0.574474902	0.59239847	0.608421541	0.622160627	0.635162126	0.647249093	0.657626118	0.666401231	0.675353885	0.685055583	0.694952263	0.703098571	0.710688695	0.718264528	0.726450074	0.73343249	0.738743772	0.743597182	0.748797193	0.753786058	0.759179514	0.764527863	0.768854216	0.773391602
Oregon	0.769007728	0.771098606	0.774222179	0.777396013	0.780262258	0.783117654	0.786069235	0.789017842	0.79214028	0.795603641	0.800041494	0.804545587	0.808362446	0.811477655	0.81383084	0.81497578	0.81617291	0.818904233	0.823137953	0.82804832	0.8328378	0.836719812	0.840018664	0.843339006	0.846882733	0.850941122	0.855219503	0.859297789	0.862948282	0.866310501	0.868364592	0.870177689
Oromia	0.125544882	0.126509567	0.126441794	0.127249568	0.128025155	0.129534961	0.132016399	0.135189515	0.137689748	0.140860153	0.144768732	0.149866088	0.154533243	0.158564728	0.16460966	0.172315138	0.18092932	0.191360765	0.202633257	0.214279127	0.22638323	0.238588332	0.250290453	0.261907467	0.273269514	0.284185876	0.294551966	0.304229461	0.313416001	0.322347689	0.329693972	0.335815016
��saka	0.804615792	0.809253996	0.814292929	0.818462434	0.822327463	0.826243329	0.829397081	0.831927222	0.834077574	0.835937911	0.837433401	0.838747315	0.840377203	0.842145411	0.844113305	0.845678547	0.846828264	0.848105777	0.849459599	0.850775739	0.852583573	0.854675296	0.856660147	0.85852076	0.860513588	0.862604586	0.864902704	0.867341395	0.869936008	0.8726364	0.874434185	0.87640925
Oslo	0.839440851	0.842718294	0.846455149	0.850400684	0.854382432	0.858623102	0.863699754	0.869486225	0.874881254	0.879981632	0.886028439	0.892304447	0.896187571	0.899090556	0.901749138	0.904222491	0.906444546	0.90866384	0.911216234	0.914411069	0.91810535	0.921609921	0.924858063	0.927953073	0.930766814	0.9334734	0.936252518	0.938785621	0.941017206	0.943006745	0.94451283	0.945691791
Other Union Territories	0.458840705	0.464481418	0.470217261	0.475791886	0.481856531	0.488637785	0.496263945	0.504165923	0.512443249	0.520656871	0.52894652	0.537209012	0.54501099	0.552652297	0.560014706	0.567364939	0.574712699	0.582047986	0.588573704	0.595061391	0.60166666	0.607381535	0.612722008	0.619299925	0.626309632	0.633621243	0.640828724	0.647835658	0.654873144	0.661759186	0.667467142	0.673439501
Oxfordshire	0.797879483	0.801991449	0.806535965	0.811259773	0.815680507	0.819112355	0.821896669	0.825133939	0.828850108	0.833407475	0.838355753	0.842716639	0.845995856	0.848592941	0.851190903	0.853538101	0.855660328	0.858044853	0.860541876	0.862723103	0.864982803	0.867568947	0.871095351	0.875123778	0.878637595	0.882188277	0.885915328	0.88953937	0.892791488	0.896327169	0.898318875	0.899475931
Pakistan	0.310467621	0.316265667	0.322248051	0.328219252	0.334433128	0.340926296	0.347656203	0.354218627	0.360875336	0.367641397	0.374319132	0.380593927	0.386629992	0.392719263	0.399084167	0.405667437	0.41223483	0.418519756	0.4243482	0.430019833	0.435640657	0.441455585	0.447096599	0.452823095	0.458781424	0.464792668	0.471022168	0.477544137	0.484326128	0.491022981	0.497364406	0.504028689
Palau	0.66290951	0.668230731	0.673302462	0.676648715	0.680195775	0.68483214	0.690095673	0.695122123	0.69965291	0.703115322	0.705196945	0.707402386	0.709587644	0.71100022	0.712543811	0.714339831	0.716353431	0.718809542	0.720806623	0.722288267	0.724065956	0.726733446	0.729612899	0.731953475	0.734768297	0.738166425	0.741361911	0.744224767	0.74776125	0.750715307	0.752780929	0.754046931
Palestine	0.40179221	0.40572715	0.411146869	0.416779649	0.423136673	0.429307027	0.434731371	0.440901776	0.447782415	0.454909692	0.460681496	0.465299102	0.468600257	0.472881732	0.478527322	0.485320586	0.491890407	0.498978426	0.506849479	0.515815836	0.525711905	0.53677763	0.548295425	0.559163481	0.569239882	0.579204261	0.58949277	0.599157187	0.608124861	0.616466839	0.623810015	0.631011665
Panama	0.546048123	0.550484218	0.554972755	0.559168666	0.561714534	0.563353023	0.56531007	0.569395939	0.574697318	0.580432842	0.587378393	0.594535701	0.600138677	0.604043365	0.60687703	0.609494125	0.612249713	0.615285417	0.618958907	0.622402806	0.625116323	0.628633942	0.634263435	0.641324353	0.649108174	0.657962047	0.667276758	0.676783503	0.686719925	0.69667068	0.70378849	0.708864828
Papua	0.462138557	0.469889521	0.477720022	0.485722916	0.493730909	0.501559539	0.509246938	0.516897106	0.523062066	0.528222317	0.532522125	0.536098956	0.539284826	0.542057298	0.544442022	0.54693318	0.549585134	0.553069545	0.557665657	0.563130143	0.56958178	0.577055745	0.584654967	0.592196418	0.599546241	0.60674908	0.613769891	0.620686883	0.627472265	0.634120608	0.640012638	0.645802883
Papua New Guinea	0.310668629	0.314967305	0.319530259	0.325005984	0.330664468	0.335421285	0.340348698	0.344258325	0.347801408	0.351250621	0.354135791	0.356588986	0.358572086	0.360736816	0.362827542	0.365294965	0.367826759	0.370794147	0.373426209	0.376528285	0.380286778	0.383587539	0.386781028	0.389926437	0.394004571	0.398285864	0.402407267	0.406153435	0.409165083	0.412311147	0.415186879	0.417797443
Par��	0.433188565	0.439782409	0.443914048	0.449390902	0.454416572	0.456197802	0.457380857	0.458097603	0.458675175	0.45933038	0.460883995	0.463262731	0.466520248	0.470274965	0.475370389	0.481310726	0.488069197	0.495409363	0.503320242	0.510295763	0.518748171	0.527233401	0.534559483	0.541351786	0.547538133	0.553064889	0.557855529	0.562728666	0.567810929	0.573028507	0.577577712	0.582134405
Paraguay	0.469527785	0.474352286	0.479314169	0.4846142	0.490226935	0.496336876	0.502322804	0.508286948	0.513819896	0.518720583	0.523007793	0.526916763	0.531177358	0.535360126	0.539556655	0.543622697	0.547943305	0.552758676	0.558016903	0.562900059	0.568846562	0.574954463	0.580650186	0.587247042	0.593953153	0.600484125	0.607018145	0.613581591	0.620032362	0.626070139	0.631057689	0.635718099
Para��ba	0.396846309	0.403849551	0.408899007	0.413799628	0.419115289	0.423480248	0.427852546	0.43197639	0.435780989	0.439453252	0.443563854	0.448289871	0.453574631	0.458789287	0.463969044	0.4696234	0.476271485	0.483372978	0.490969775	0.498300883	0.505711826	0.513168598	0.520234238	0.526856586	0.532963347	0.538346272	0.54285845	0.54731419	0.551820473	0.55632748	0.56013944	0.563868152
Paran��	0.509650881	0.513544215	0.516665469	0.519940801	0.5240295	0.528442393	0.533466096	0.538918647	0.544828513	0.551061592	0.557641245	0.564300732	0.571253536	0.578486668	0.585560116	0.591918186	0.598160939	0.604943674	0.611516133	0.61731326	0.623180324	0.628980592	0.634399923	0.639693043	0.644801771	0.649565878	0.653757304	0.658086349	0.662669565	0.667321201	0.671182233	0.674856534
Pennsylvania	0.781295559	0.784392033	0.788268353	0.792143491	0.795839015	0.799306425	0.802375058	0.804980941	0.807457013	0.810210115	0.813759276	0.817346307	0.820408613	0.82292176	0.824973395	0.826046573	0.827064273	0.82941159	0.832861985	0.836945566	0.841251322	0.844934104	0.848201399	0.85128821	0.854085978	0.856931135	0.859828665	0.862811861	0.865774081	0.868886274	0.87079815	0.872416752
Pernambuco	0.425212065	0.431196773	0.435294585	0.438625264	0.441795382	0.444270997	0.447065377	0.450063197	0.453262352	0.456550562	0.460365376	0.464630928	0.469701609	0.474840079	0.480336011	0.486386525	0.49287223	0.499854443	0.507143012	0.514318256	0.522271428	0.530134975	0.537809835	0.545074151	0.55178047	0.557758133	0.562921566	0.568022782	0.573142082	0.578163803	0.582510643	0.586764224
Peru	0.510419852	0.512161525	0.513821552	0.515981506	0.51930608	0.523640527	0.528312042	0.533576491	0.538721717	0.543853377	0.548952201	0.553775453	0.558853263	0.563871072	0.569063024	0.574517001	0.580503365	0.586958489	0.593750811	0.599954993	0.606520932	0.613051221	0.619355264	0.625519024	0.631114354	0.636278271	0.641285279	0.646180855	0.650977317	0.655433735	0.658672244	0.662054037
Peterborough	0.720906113	0.724486723	0.728629234	0.733591239	0.738835596	0.742688022	0.74577596	0.749385711	0.753029136	0.75782605	0.76296228	0.766882039	0.769346519	0.770841297	0.772552588	0.773912856	0.774654056	0.775492512	0.776510805	0.778466296	0.781671147	0.785331501	0.790819913	0.797776023	0.803503364	0.808450703	0.813724395	0.819607368	0.825283167	0.83148331	0.835615468	0.837874469
Philippines	0.510011796	0.513707183	0.517109502	0.520600378	0.524613607	0.528827907	0.532938849	0.536589868	0.53949647	0.542257968	0.544997723	0.547409432	0.549521153	0.551567968	0.553704287	0.555664103	0.557976265	0.560822024	0.563974721	0.56735582	0.571765888	0.577240283	0.583767625	0.590837549	0.59838452	0.606215624	0.614224961	0.622315029	0.630464276	0.638547384	0.644867233	0.651219329
Piaui	0.344034125	0.350490702	0.355144925	0.360301859	0.366061245	0.372743273	0.379283202	0.384930973	0.38973714	0.394110991	0.398821123	0.4033661	0.408392953	0.413639873	0.419282919	0.425408483	0.432252618	0.43962404	0.447807892	0.455965939	0.464469463	0.472853061	0.480327137	0.487294612	0.493626186	0.499226477	0.503922857	0.508511134	0.513092028	0.517640911	0.521475433	0.525243118
Plymouth	0.73401315	0.73892965	0.744467059	0.750099797	0.755131717	0.758732071	0.76162238	0.765366246	0.769783922	0.775008813	0.780270166	0.784321431	0.787204459	0.789572622	0.792281704	0.794566384	0.796948073	0.800283567	0.804417176	0.80773762	0.810001553	0.8120936	0.815749678	0.820199608	0.823560517	0.826420497	0.829300363	0.832416108	0.835704506	0.839543923	0.84182482	0.843307541
Poland	0.627227888	0.632671471	0.640661793	0.6489505	0.658010514	0.666678867	0.674378829	0.682587612	0.690805671	0.698536056	0.706662052	0.714831304	0.722009458	0.728155254	0.733673192	0.738428767	0.742363709	0.746008817	0.750521426	0.756427378	0.763184974	0.769407164	0.774680767	0.779434257	0.783682369	0.787445343	0.790651015	0.794530345	0.799478982	0.804791332	0.808795318	0.812042809
Poole	0.753452228	0.75793914	0.762633126	0.767637869	0.772653461	0.776587663	0.779892358	0.783655076	0.787872761	0.793233602	0.79869131	0.802695173	0.805212564	0.807210522	0.80983995	0.812313077	0.814015564	0.815509833	0.816786645	0.818019962	0.820496305	0.824366827	0.829958136	0.835996465	0.840807903	0.844820001	0.848653683	0.852480216	0.855986622	0.859738998	0.86203606	0.863494302
Portsmouth	0.759838477	0.764590616	0.769683769	0.775121398	0.780223929	0.784492061	0.788624308	0.793325128	0.797954383	0.80271548	0.807617795	0.811990624	0.815429111	0.818227591	0.82090657	0.823227719	0.825452088	0.828055077	0.83115236	0.834162466	0.836719758	0.839095588	0.842330728	0.846062164	0.849116772	0.851793636	0.854472501	0.857352698	0.860011857	0.862929609	0.864674721	0.865875927
Portugal	0.599777757	0.607269449	0.61480808	0.622101177	0.629306387	0.635498761	0.640864526	0.646192904	0.651335994	0.656120667	0.661610852	0.667247151	0.67258394	0.677663412	0.682352926	0.686887105	0.691158795	0.694974853	0.698604599	0.702223399	0.706563555	0.711262893	0.715804084	0.719836991	0.723021282	0.72575622	0.728300849	0.731225535	0.734402947	0.738090481	0.741037384	0.744151851
Puebla	0.449529952	0.456266656	0.463574103	0.471067188	0.478342588	0.483552566	0.488206112	0.493198426	0.498537683	0.504066375	0.509469106	0.514762484	0.520456303	0.526620783	0.532464782	0.537345856	0.541504469	0.545157057	0.548772249	0.551736088	0.55548434	0.560389676	0.566378282	0.573133989	0.580223492	0.587290091	0.594166026	0.600684558	0.60680583	0.61261265	0.617542682	0.622031827
Puerto Rico	0.658758146	0.66326172	0.667272192	0.671024105	0.67545081	0.68067395	0.685865893	0.691274382	0.697040445	0.702850671	0.710035652	0.718955861	0.725956856	0.730475138	0.734219546	0.737742266	0.741629431	0.745883807	0.750922167	0.756361695	0.761763253	0.766784882	0.772311804	0.778461162	0.785120345	0.791800167	0.799084083	0.806648961	0.812906066	0.818843191	0.822918436	0.825525847
Punjab	0.405651883	0.411573461	0.418182828	0.425043029	0.431901046	0.43874906	0.445752712	0.45238733	0.459149468	0.466424531	0.473808589	0.480723196	0.486630685	0.492321493	0.497629779	0.503330029	0.50983467	0.517337881	0.524668813	0.532425452	0.540865881	0.550915998	0.576801056	0.584974409	0.592155829	0.599287763	0.605860311	0.612045401	0.617894603	0.623421671	0.627705692	0.632136354
Punjab	0.316049943	0.322229572	0.328631987	0.335042017	0.341726759	0.348740259	0.356039491	0.363112926	0.370279528	0.377573896	0.384802757	0.391614429	0.398166428	0.404727993	0.411529175	0.418536232	0.425547556	0.432290326	0.438536327	0.444551067	0.450444633	0.456469687	0.46227533	0.468185607	0.474276293	0.480432883	0.486844769	0.493559385	0.500478325	0.507240922	0.513584121	0.520200488
Qatar	0.651208376	0.655338767	0.660673763	0.666194399	0.672025384	0.678320339	0.684835919	0.693109654	0.701409064	0.708880981	0.714831609	0.720831064	0.727112174	0.733536599	0.740223208	0.747189359	0.754123028	0.760960134	0.767659233	0.774276849	0.780807074	0.78721245	0.793494901	0.799611555	0.80572571	0.811872852	0.817979841	0.824016868	0.829962127	0.835805284	0.841467395	0.846860584
Qazvin	0.413374606	0.42875875	0.439910721	0.450246346	0.461099117	0.471356931	0.480631073	0.488819062	0.497443183	0.507680985	0.5195944	0.532077147	0.546032566	0.561014732	0.57585077	0.590221127	0.602566383	0.612841772	0.620939509	0.627783424	0.63474628	0.641343445	0.645786375	0.649177433	0.652590764	0.656265287	0.661261999	0.6672753	0.673168654	0.67833935	0.682903203	0.6876536
Qom	0.452628907	0.465722037	0.475802913	0.486425484	0.498440084	0.510319504	0.521096027	0.530026839	0.53828674	0.546971243	0.5560084	0.56442097	0.573136998	0.582229697	0.591429627	0.600851085	0.60906901	0.615595252	0.620914343	0.625966552	0.631937562	0.638316767	0.643106982	0.64734331	0.652097703	0.657005641	0.663229424	0.670397892	0.677291514	0.683353803	0.68869247	0.694075907
Quer��taro	0.507320191	0.512180108	0.517465864	0.523870787	0.530888522	0.536820255	0.5430477	0.550031272	0.557462457	0.565822742	0.574711924	0.582626143	0.59020629	0.596983404	0.602863259	0.607635277	0.611502653	0.614934641	0.618292914	0.620654926	0.623370743	0.627407356	0.632676857	0.638470148	0.644559631	0.650679751	0.656909427	0.662852939	0.668477755	0.673858338	0.678404251	0.682558115
Quintana Roo	0.491221072	0.499658554	0.508849401	0.518966035	0.529275714	0.538097916	0.547338794	0.55607698	0.564034086	0.571284805	0.577776959	0.583471002	0.588866073	0.594279019	0.599222152	0.603065647	0.606195187	0.609285337	0.612780197	0.615827869	0.619702596	0.624558609	0.630125311	0.636228607	0.642526216	0.648966318	0.655464105	0.661526715	0.667161201	0.672472917	0.6769749	0.681068671
Rajasthan	0.269070345	0.275336454	0.281568947	0.287769576	0.294518576	0.301030444	0.307827223	0.314184983	0.320536686	0.326787312	0.332289204	0.337911792	0.342489393	0.348142515	0.354303981	0.360965176	0.368761727	0.377275159	0.386152604	0.395928436	0.407432929	0.419932499	0.432492397	0.446348156	0.460110304	0.473610424	0.486143821	0.497375899	0.507611417	0.51691939	0.52458908	0.532137284
Reading	0.808190771	0.812818	0.817601328	0.822252547	0.826413735	0.829859222	0.833249724	0.837373085	0.841883449	0.847268994	0.852937444	0.857842987	0.861816603	0.865080304	0.868230149	0.870574529	0.871852174	0.873668648	0.87611377	0.878229234	0.879047613	0.879578251	0.881401748	0.884560136	0.887659422	0.890492706	0.893300578	0.896216776	0.898970632	0.901901565	0.904319078	0.905873593
Redbridge	0.741118203	0.745625644	0.750744848	0.756022404	0.760918122	0.764646431	0.768051696	0.772273	0.776802421	0.781831216	0.787231364	0.79189485	0.795472872	0.798415222	0.801404001	0.803831523	0.806182488	0.808872572	0.811032991	0.812479614	0.814546327	0.817725215	0.822531963	0.827775206	0.831557908	0.834366109	0.8371229	0.840194082	0.843207872	0.846793217	0.848962076	0.850265079
Redcar and Cleveland	0.683036341	0.685800422	0.690393576	0.696219709	0.701839301	0.705764239	0.709095171	0.713212033	0.71757085	0.722753167	0.727723661	0.731255086	0.733395434	0.73446566	0.736413995	0.73919644	0.742318653	0.74511908	0.747207735	0.748600396	0.750594255	0.754449909	0.761395089	0.769234248	0.774515592	0.777728754	0.780759877	0.78427063	0.78810445	0.793106964	0.796445438	0.798369621
Republic of Korea	0.692329307	0.702631128	0.712440842	0.72228674	0.732197906	0.74194003	0.75155324	0.760591683	0.768281885	0.776773436	0.785428821	0.793496281	0.801024295	0.807687786	0.813720927	0.8190934	0.82417982	0.829127953	0.833894627	0.838108331	0.842511429	0.846913229	0.851140263	0.855441	0.859665568	0.863907408	0.868317824	0.872617764	0.876823317	0.88073151	0.883717569	0.886675267
Republic of Moldova	0.604251762	0.607270774	0.609664558	0.61415292	0.617603767	0.620951321	0.623113984	0.624370105	0.624116761	0.622834529	0.622004934	0.62293641	0.625874845	0.629985045	0.635394822	0.641530965	0.647996264	0.654215851	0.661046597	0.666284394	0.671989616	0.678004137	0.682979796	0.688519175	0.694104557	0.699355166	0.705144542	0.711206637	0.717244427	0.723011648	0.72771054	0.732214875
Rhode Island	0.795258398	0.798390144	0.801855402	0.805080215	0.807904471	0.810442142	0.812506454	0.814513325	0.816822887	0.819318879	0.822331855	0.825599261	0.828790297	0.831784568	0.834606193	0.836633586	0.838685944	0.841862129	0.845850461	0.85014421	0.854680847	0.858480813	0.861809635	0.864827599	0.867521022	0.870254439	0.872964884	0.875666776	0.878360458	0.880992167	0.882471147	0.883893485
Riau	0.527812917	0.539003159	0.549370911	0.558666293	0.567224066	0.574760449	0.581775474	0.588952942	0.594783332	0.600042462	0.605197719	0.610016302	0.614727025	0.618967317	0.622763139	0.626268583	0.629925349	0.634407916	0.640002951	0.645998296	0.652603156	0.659967663	0.667502166	0.674902955	0.681986844	0.68878372	0.695186835	0.701317593	0.707257738	0.7130141	0.717963462	0.722784516
Riau Islands	0.573195374	0.582604149	0.591698026	0.600398522	0.608909874	0.617005694	0.624868761	0.632527177	0.638224392	0.642955195	0.646758994	0.649916625	0.652990359	0.656061059	0.659111762	0.662319842	0.665911595	0.670292199	0.675560302	0.681127419	0.68712948	0.693589474	0.699993682	0.706231529	0.712199405	0.717942409	0.723485175	0.728857416	0.734073809	0.739154856	0.743469598	0.747754306
Richmond upon Thames	0.837032814	0.841391747	0.84569853	0.84989642	0.853761379	0.857003294	0.860178395	0.863807321	0.867759476	0.872359082	0.877172936	0.88124833	0.884347533	0.886895017	0.889383741	0.891544358	0.893595171	0.895814266	0.897952784	0.899598982	0.901637922	0.9043754	0.907731989	0.911396634	0.914650045	0.917727441	0.920772011	0.923914496	0.926952638	0.929956533	0.931324466	0.932132548
Rio de Janeiro	0.577165929	0.580732921	0.583569006	0.586183932	0.588730546	0.59157667	0.594989694	0.598729205	0.602983575	0.607692053	0.613005007	0.618353244	0.623698832	0.628445582	0.633567976	0.638593627	0.643632183	0.648696938	0.654129663	0.658903025	0.664069505	0.669592672	0.674979799	0.680218346	0.685146937	0.689753294	0.693938308	0.698419029	0.703211551	0.708117808	0.712233046	0.716093842
Rio Grande do Norte	0.41829153	0.423517752	0.426995884	0.43064853	0.434084359	0.437251325	0.441177128	0.445355343	0.449355275	0.453643052	0.458730822	0.464282383	0.470501235	0.476402756	0.482754431	0.48958579	0.497018592	0.50477026	0.512609855	0.520072179	0.527905837	0.535759742	0.543180562	0.550137977	0.55654885	0.562263308	0.567161654	0.572012785	0.576910592	0.581766856	0.585876676	0.589854818
Rio Grande do Sul	0.556901852	0.560585518	0.564129687	0.567855382	0.571433991	0.57367372	0.576171806	0.579124158	0.582577123	0.586737395	0.591774422	0.597210928	0.602861371	0.60844358	0.613974335	0.619186507	0.624515432	0.630269952	0.636166834	0.641538556	0.647214806	0.652411741	0.657129774	0.661703943	0.666047678	0.670154551	0.673811446	0.677666952	0.68176946	0.686047381	0.689720928	0.693337528
Rochdale	0.682495148	0.686914997	0.692740297	0.69886136	0.70449136	0.70786881	0.710105757	0.713178503	0.716891	0.722227937	0.727995529	0.732233488	0.734856617	0.736711125	0.738933716	0.741031709	0.742513408	0.744115452	0.745705587	0.747775543	0.751571519	0.756799464	0.764057223	0.771788263	0.777208866	0.78100561	0.784406065	0.788137396	0.791992543	0.796814439	0.800110079	0.802069322
Rogaland	0.790232798	0.795102916	0.800853825	0.806845242	0.812333764	0.817488085	0.823108012	0.829018909	0.834332203	0.839124112	0.844759276	0.850559161	0.854984294	0.858246021	0.861262987	0.863900761	0.866344909	0.86740461	0.86848793	0.871094607	0.875193657	0.879758685	0.884231912	0.888715554	0.892707683	0.896469727	0.900462034	0.904222076	0.907848148	0.911139221	0.913509653	0.915083733
Romania	0.619298862	0.626795627	0.630475082	0.633801422	0.638371932	0.643718879	0.648104195	0.651225576	0.654927769	0.659544846	0.665294346	0.672020167	0.678297417	0.684074929	0.690417055	0.69499895	0.699490766	0.704523727	0.710757128	0.717445122	0.723891349	0.729018272	0.733892482	0.737880473	0.740395467	0.74347353	0.74705871	0.751117367	0.755533333	0.760283971	0.764276444	0.768453864
Rond?nia	0.449843647	0.454054902	0.456571687	0.45884913	0.460785842	0.462871321	0.465668136	0.469333872	0.4735258	0.478398792	0.48414852	0.490355239	0.497407496	0.505099253	0.513313329	0.521684976	0.529357473	0.537219992	0.545544678	0.553638024	0.561991339	0.570608238	0.578327511	0.585364751	0.591733971	0.597389859	0.602244861	0.607063574	0.611950302	0.616760297	0.620875282	0.624854665
Roraima	0.47622098	0.481078873	0.483531055	0.483848404	0.483918678	0.489355873	0.495096223	0.500238417	0.505062325	0.510358709	0.516318063	0.522611804	0.528928396	0.534904122	0.540092521	0.545150533	0.550764044	0.556862544	0.563316339	0.569465215	0.575505913	0.581173841	0.58602361	0.590652107	0.59495541	0.598750758	0.601926258	0.605322663	0.609009609	0.613161435	0.617009419	0.621005567
Rotherham	0.684048953	0.688005253	0.693073788	0.698683561	0.703887797	0.706812985	0.709061667	0.712089621	0.715385087	0.719984009	0.725280193	0.729431138	0.732088454	0.734154689	0.736970945	0.73948253	0.741225306	0.742984487	0.745036683	0.747597253	0.751182632	0.755212601	0.760917169	0.768096327	0.773427315	0.777703241	0.782427688	0.787829235	0.793019186	0.798621883	0.802159568	0.804228811
Russian Federation	0.671600578	0.680099211	0.688068022	0.692036194	0.694144966	0.697854214	0.701468231	0.703752867	0.705198518	0.706863538	0.708643648	0.710570359	0.713460957	0.718875116	0.726305319	0.733592777	0.740064664	0.746191512	0.752623243	0.757960405	0.763320116	0.767633588	0.771920384	0.776526979	0.780617524	0.784913774	0.790330149	0.795669484	0.800108144	0.803658201	0.806011474	0.808536005
Rutland	0.766192523	0.769723391	0.773297051	0.777004638	0.780391624	0.783018585	0.785485478	0.788347669	0.790914093	0.793736539	0.796912236	0.799624972	0.801611266	0.803284303	0.805247748	0.807235453	0.809351235	0.811666315	0.813742727	0.815829699	0.818645412	0.821760251	0.825659232	0.829914781	0.833405086	0.836430478	0.839437886	0.842656108	0.845782867	0.849379258	0.8514898	0.852733752
Rwanda	0.27509719	0.276194698	0.277178171	0.276980133	0.272331258	0.271102227	0.271097922	0.272455861	0.274582551	0.277014387	0.280983454	0.286082055	0.29295543	0.299676918	0.306943916	0.314219578	0.321998519	0.329616591	0.337039226	0.344494633	0.351659416	0.35894034	0.366411821	0.373769682	0.381533179	0.389895415	0.398287959	0.406411475	0.414657912	0.423086727	0.429896596	0.435588706
Saga	0.75102028	0.754552146	0.758988687	0.763078633	0.767195485	0.771356713	0.774823474	0.777808464	0.780496425	0.783006033	0.785231708	0.787492154	0.790478224	0.793627053	0.796788131	0.799255142	0.800529497	0.802161972	0.803911309	0.805411665	0.807489315	0.809549957	0.811367665	0.813173673	0.815230927	0.817602748	0.820355282	0.823361971	0.826683869	0.83011189	0.832455576	0.834925899
Saint Kitts and Nevis	0.580685877	0.59025495	0.59918719	0.607235892	0.614514658	0.620716498	0.626207411	0.63127474	0.635539988	0.639713739	0.644353377	0.649226653	0.654593409	0.659925312	0.66756813	0.679145457	0.690078667	0.697727628	0.704141494	0.709499498	0.714460415	0.719324381	0.723436152	0.726706593	0.729530219	0.732220672	0.735566138	0.739470681	0.743736461	0.748152066	0.751568409	0.754987055
Saint Lucia	0.49629657	0.505975555	0.515368261	0.524234949	0.532731083	0.541479794	0.550242412	0.558293461	0.566138703	0.573428555	0.579788896	0.585087558	0.590167578	0.595675146	0.601625482	0.607239866	0.6127553	0.617994714	0.623273001	0.628169849	0.632782905	0.637439442	0.641567127	0.645153079	0.648743507	0.65215748	0.65565334	0.659341346	0.663086682	0.666840359	0.66972049	0.672509735
Saint Vincent and the Grenadines	0.475930186	0.481075658	0.485977871	0.490998791	0.496379132	0.50298609	0.509527158	0.515482619	0.521209679	0.527099552	0.53317329	0.539455712	0.546063616	0.552693724	0.558663543	0.563588116	0.568221748	0.572819052	0.577611145	0.582549107	0.587190384	0.590259096	0.592153908	0.594614075	0.598378672	0.603754135	0.61005921	0.616438473	0.622634944	0.628325986	0.632860904	0.637195963
Saitama	0.782473382	0.787026452	0.7919327	0.796062996	0.799950232	0.803740545	0.807022733	0.809773681	0.811852464	0.813468055	0.814842005	0.816047693	0.817675029	0.819751783	0.822182819	0.824367649	0.82602183	0.82767181	0.82943717	0.831084217	0.833090516	0.835249104	0.837197155	0.839248663	0.841282809	0.843350546	0.845603624	0.847958105	0.850461024	0.853007085	0.854594527	0.85637105
Salford	0.707740126	0.712145618	0.718390732	0.725411036	0.731641191	0.735455032	0.737696	0.740745454	0.745601195	0.75253971	0.759734519	0.765483161	0.769876783	0.773204342	0.776433961	0.779505268	0.782575351	0.785692024	0.78908628	0.792573243	0.795918834	0.799408117	0.804479518	0.810154795	0.813959968	0.816918301	0.820542217	0.824786789	0.828912525	0.833671744	0.836849261	0.838699172
Samburu	0.203841145	0.208472034	0.212419411	0.216068502	0.219785184	0.223259402	0.226828881	0.230249271	0.233745767	0.237228318	0.240700627	0.24433472	0.247983846	0.251693338	0.255598798	0.260053987	0.264927889	0.27031853	0.275773699	0.281672668	0.288237065	0.295159731	0.302378771	0.309885983	0.317590346	0.325839838	0.334464904	0.343087203	0.35205085	0.361237702	0.370004484	0.378312395
Samoa	0.487491428	0.490987146	0.494027448	0.497079264	0.499484836	0.502369735	0.505778026	0.509096382	0.512367566	0.51540905	0.518902327	0.522971626	0.52724267	0.531603736	0.536003276	0.540557908	0.544812068	0.549110752	0.553164596	0.556474015	0.559622905	0.562891574	0.565320388	0.567448536	0.569493661	0.571998983	0.575402051	0.578925435	0.582320661	0.586256695	0.590075296	0.593392769
San Luis Potos��	0.450145657	0.455178109	0.460865887	0.467886019	0.475908899	0.482813693	0.490262913	0.498007231	0.505981191	0.513788587	0.521069375	0.527813256	0.534464774	0.541379965	0.548081942	0.554161279	0.559641755	0.564862148	0.570231516	0.57481416	0.580103043	0.585996039	0.592324334	0.599207895	0.606449304	0.613519075	0.620142948	0.626334424	0.632144478	0.637675324	0.642343523	0.646651514
San Marino	0.813244888	0.818282513	0.822782758	0.827382324	0.831970983	0.836762726	0.841389495	0.845864865	0.850474771	0.855338613	0.859695363	0.863747757	0.865680592	0.867522009	0.869287134	0.870979596	0.87265215	0.874307253	0.875991881	0.877705228	0.879440814	0.881197518	0.882924531	0.884592627	0.885353694	0.884693365	0.884477665	0.884557607	0.885133516	0.88620066	0.886867937	0.888005474
Sandwell	0.674777822	0.678886945	0.684257203	0.690250227	0.69529774	0.698067871	0.700465198	0.703999554	0.707805314	0.712879546	0.718579451	0.722832161	0.725456062	0.727563042	0.730418188	0.733333103	0.735381719	0.736428916	0.737293459	0.738987154	0.741843398	0.746092794	0.753308922	0.761506262	0.76752487	0.77225644	0.776349578	0.780608145	0.784856711	0.789951722	0.793547271	0.795722297
Santa Catarina	0.547671627	0.552450808	0.556656648	0.560199304	0.56401257	0.567741304	0.57195993	0.576439366	0.580941199	0.585807915	0.591746435	0.597922213	0.604289267	0.610665478	0.617214841	0.6234999	0.62967057	0.636128908	0.642931181	0.648991456	0.655416994	0.661701053	0.667216351	0.672260907	0.676711863	0.680563382	0.683742632	0.687120541	0.690787866	0.694664641	0.698011774	0.701340701
S?o Paulo	0.564758448	0.568849951	0.5721516	0.575334285	0.578935322	0.583745835	0.588962422	0.594491028	0.599875602	0.605392837	0.611467261	0.617422241	0.623058688	0.62826422	0.633424686	0.638565992	0.64372872	0.649140918	0.654571401	0.65967818	0.665170021	0.670621058	0.675678991	0.680719106	0.685506191	0.689835142	0.693598484	0.697537018	0.701747137	0.706144563	0.709954062	0.713727597
Sao Tome and Principe	0.309542852	0.310601028	0.311515447	0.312743558	0.314261087	0.31584392	0.317729288	0.31979567	0.322519219	0.325651916	0.329460109	0.334484786	0.340302837	0.346851981	0.353722384	0.361105881	0.369413007	0.377813517	0.386688944	0.395821238	0.405530666	0.415783728	0.425721315	0.43559246	0.445146237	0.454051473	0.463230082	0.47217093	0.481098204	0.48983823	0.497861409	0.505413747
Saudi Arabia	0.538954515	0.549907717	0.561144266	0.572186913	0.582878871	0.593251423	0.603648418	0.613749116	0.623518214	0.632796447	0.642311774	0.651502092	0.660356856	0.669839577	0.679917856	0.690520852	0.701152613	0.711442141	0.721960205	0.731158488	0.740300669	0.749959451	0.759054935	0.767387864	0.775178133	0.782300802	0.788867882	0.794886288	0.800656985	0.806087841	0.810541861	0.815143493
Scotland	0.743972492	0.748220021	0.753417051	0.759543792	0.764809282	0.76863789	0.771395327	0.774650905	0.779539941	0.785256752	0.790404802	0.794830017	0.7984167	0.801177674	0.803716855	0.805954633	0.80752952	0.80918775	0.812059828	0.815659149	0.819369347	0.822449969	0.824857595	0.827589677	0.830944529	0.834109986	0.837431761	0.841140643	0.84476207	0.848638591	0.850787145	0.852061416
Sefton	0.718750428	0.724685208	0.73131607	0.737480071	0.742595906	0.745922692	0.748511595	0.751985561	0.756073253	0.760803623	0.765775157	0.769983999	0.773000896	0.775567172	0.77886283	0.781784567	0.784112471	0.786298296	0.78800487	0.789423362	0.791196082	0.79306048	0.796215479	0.800465642	0.803998119	0.807095845	0.810138665	0.813683706	0.817535947	0.821863859	0.824386421	0.825841895
Semnan	0.496089451	0.505579479	0.512703331	0.520769634	0.530215318	0.539840308	0.549412651	0.557994613	0.566637746	0.575727814	0.585268167	0.594267071	0.603598115	0.613394843	0.6230342	0.632501223	0.640801728	0.648054605	0.654184954	0.659857295	0.666145385	0.672690353	0.677498021	0.68199998	0.686875855	0.691776775	0.697728396	0.70432963	0.710302636	0.715287837	0.719537284	0.723926385
Senegal	0.238047613	0.244482178	0.250416532	0.255767964	0.260379997	0.264438773	0.268318965	0.272072875	0.275995656	0.280111918	0.283784903	0.287451899	0.291046288	0.294887172	0.298984521	0.303257209	0.30763391	0.312570298	0.317894089	0.323657726	0.329804072	0.336059897	0.342977114	0.350134004	0.357181573	0.364144496	0.371114525	0.378351477	0.386079666	0.394012316	0.401197516	0.408054193
Serbia	0.63051102	0.638016934	0.641971994	0.642096034	0.642223221	0.642739671	0.644846417	0.647162094	0.650245989	0.655534174	0.6607528	0.665407335	0.671511072	0.678334929	0.686819842	0.696097568	0.704945018	0.713242305	0.721505306	0.729965596	0.740091311	0.750072762	0.757105082	0.762170908	0.766043091	0.769842223	0.773654077	0.777460384	0.781494974	0.7857683	0.789183333	0.792416294
Sergipe	0.444644766	0.450327693	0.454549905	0.45810966	0.460630267	0.462694986	0.465478785	0.468966292	0.472533866	0.476130944	0.480224884	0.485254713	0.491006148	0.496766683	0.502822552	0.509108638	0.515785914	0.522832655	0.530178275	0.536583092	0.543581929	0.550450651	0.556748828	0.562649609	0.56800955	0.572738355	0.576710478	0.580707395	0.584819425	0.588990825	0.592438632	0.595840177
Seychelles	0.575526496	0.582698331	0.590052919	0.598044194	0.606041268	0.613853281	0.62213517	0.630697732	0.638438882	0.645339666	0.651551988	0.656490668	0.66090779	0.664162027	0.666461353	0.669264742	0.672149914	0.675077438	0.676590946	0.677847028	0.68016364	0.683681491	0.687629394	0.692525734	0.697114589	0.70172282	0.706183623	0.711027281	0.716407819	0.722073685	0.726663769	0.730150775
Sheffield	0.740870442	0.744939332	0.749592409	0.754683289	0.759741945	0.763734483	0.767149838	0.770746987	0.774813454	0.779963093	0.785631604	0.790716232	0.794503239	0.797512257	0.801113396	0.804709912	0.807941721	0.811603019	0.815804246	0.819595632	0.822836482	0.826136269	0.830254159	0.83426294	0.837077866	0.839457807	0.842176699	0.845270228	0.848192577	0.851587604	0.853609975	0.854890971
Shiga	0.792940745	0.798110131	0.80365653	0.808228355	0.812630828	0.816938757	0.820598571	0.823777408	0.826135886	0.828136198	0.829863692	0.831564272	0.834279033	0.837205083	0.840085544	0.842213465	0.843515438	0.84523639	0.846893081	0.848390553	0.850334822	0.852203572	0.854179806	0.856217905	0.858271854	0.860424971	0.862717276	0.865366727	0.868087684	0.870741428	0.872422839	0.874323368
Shimane	0.739553491	0.743602718	0.748040781	0.751888094	0.756163362	0.760864658	0.765509795	0.769777421	0.773586608	0.776878236	0.7796426	0.782327312	0.785563933	0.789111128	0.79279072	0.795524837	0.797480845	0.799616396	0.801438777	0.803065712	0.805321815	0.808324275	0.811489704	0.814509811	0.817199718	0.819955758	0.823256683	0.826534406	0.830029689	0.833621104	0.836085125	0.838672262
Shizuoka	0.780199834	0.784630605	0.789107265	0.792731175	0.796358359	0.800079048	0.803573974	0.806491752	0.808828856	0.810842339	0.812922473	0.814770533	0.817412214	0.820352735	0.823382083	0.825989141	0.82816662	0.830388863	0.832534333	0.83441062	0.836666216	0.839127543	0.841569601	0.844128451	0.846620653	0.849254156	0.852159253	0.855121969	0.85814927	0.861201347	0.863250756	0.865450452
Shropshire	0.72909223	0.733978943	0.739324288	0.7444821	0.749057252	0.751921113	0.754203631	0.757586414	0.761759383	0.767237234	0.773018221	0.777462842	0.780665832	0.783912621	0.787578851	0.790784338	0.793288862	0.795228136	0.796635562	0.798336178	0.801410392	0.805207767	0.810272262	0.815760258	0.819691291	0.822977941	0.826572567	0.830653046	0.834681072	0.83906667	0.841686065	0.843218762
Siaya	0.229809712	0.236939692	0.243607305	0.250120001	0.25651642	0.262582972	0.26846617	0.273755658	0.279084929	0.284349415	0.28932821	0.29424968	0.298974728	0.303832567	0.309184225	0.315460858	0.322478345	0.330290953	0.338246302	0.346839505	0.35642434	0.366632691	0.377254141	0.388136749	0.39915091	0.410297166	0.421719141	0.433062263	0.444516822	0.455912354	0.466632292	0.476524395
Sierra Leone	0.211569335	0.213013567	0.21422304	0.216089201	0.218277411	0.219822604	0.21996927	0.219089791	0.218584313	0.217943042	0.218492837	0.220391233	0.224585825	0.2292359	0.234131674	0.23954994	0.245647886	0.252523077	0.259781562	0.26705838	0.274270275	0.281673575	0.290338512	0.300736693	0.310348867	0.31699865	0.324091565	0.331213431	0.338341564	0.345770019	0.352412022	0.358665881
Sikkim	0.359388787	0.366314336	0.372374425	0.380431111	0.388166903	0.396089279	0.403998873	0.411979309	0.420143638	0.428250691	0.43654564	0.444801931	0.452586015	0.460010515	0.467677468	0.47510674	0.481875604	0.488916441	0.497117682	0.51126683	0.525114676	0.539315376	0.550703358	0.561971924	0.572690452	0.583203504	0.592668277	0.601127835	0.608800158	0.61567324	0.621132765	0.626560039
Sinaloa	0.51239837	0.515724538	0.519110064	0.523493293	0.529171679	0.533824543	0.539021242	0.545017962	0.551864493	0.558729337	0.565065735	0.570694201	0.576212372	0.58228089	0.588235413	0.59291479	0.59635723	0.599432775	0.602868433	0.60536385	0.608455891	0.612997256	0.618687811	0.6254509	0.632896913	0.640518414	0.647646773	0.654486312	0.661038187	0.667309471	0.672564729	0.677164972
Sindh	0.327061045	0.332559514	0.338170748	0.343712065	0.349423746	0.355314165	0.361355173	0.367341984	0.373442645	0.3796483	0.385785028	0.39154363	0.397097704	0.402757134	0.408706022	0.41484554	0.420845354	0.426343572	0.431269767	0.436063685	0.440975115	0.44624365	0.451541902	0.457063379	0.46304727	0.469235197	0.475786409	0.482793609	0.490243177	0.497751522	0.50498481	0.512574957
Singapore	0.686404444	0.695055558	0.703427834	0.712315204	0.721256797	0.729982231	0.739028235	0.747571898	0.754873204	0.760831136	0.76771737	0.774294657	0.77973577	0.784165555	0.789852774	0.796455751	0.803342694	0.810625304	0.818124162	0.824251516	0.83022216	0.833829608	0.837391807	0.840420178	0.842894538	0.845401857	0.847596999	0.849051518	0.850762729	0.852497338	0.85429601	0.856097766
Sistan and Baluchistan	0.308840734	0.326078692	0.338899321	0.351732463	0.366584876	0.381150014	0.393055912	0.401954761	0.410016208	0.419505526	0.4298579	0.438746889	0.447405678	0.456287808	0.465329905	0.474545646	0.480598769	0.482918404	0.483206592	0.483056918	0.484565321	0.487224362	0.488292343	0.488781317	0.490694759	0.495003133	0.502038435	0.51167765	0.52247451	0.532827625	0.54220697	0.551305977
Slough	0.772614527	0.777852952	0.783348505	0.789105341	0.79477329	0.799107234	0.803009866	0.807531049	0.811901035	0.815957412	0.819002653	0.8214746	0.82330758	0.82451084	0.825758598	0.826216748	0.825983746	0.825858964	0.826156592	0.828044614	0.831354863	0.835839705	0.842132062	0.848741236	0.853853348	0.858037019	0.862026526	0.865941874	0.869476047	0.873282531	0.876537297	0.878557248
Slovakia	0.653853505	0.658731402	0.665830111	0.675967937	0.688136477	0.697476536	0.704405003	0.71151321	0.719058766	0.726144173	0.73404624	0.741392554	0.746791142	0.75116727	0.755836694	0.761724185	0.767673036	0.772914153	0.7771974	0.78105226	0.786254422	0.791465382	0.795456216	0.797903723	0.799618796	0.80039418	0.80087821	0.802277317	0.804357302	0.806448457	0.808305966	0.81061053
Slovenia	0.727463928	0.732666986	0.737391552	0.741774172	0.746234861	0.750994975	0.756348987	0.762275292	0.767728526	0.773236192	0.77957801	0.786240776	0.791805569	0.796371531	0.80096224	0.805601248	0.809708595	0.813006319	0.81634725	0.81887856	0.821178486	0.823023561	0.824336563	0.825826275	0.827799246	0.829837071	0.831367915	0.833038139	0.835472481	0.838266782	0.840373846	0.842430731
Solihull	0.75697799	0.762336153	0.768332551	0.773961556	0.778524879	0.781575749	0.784494296	0.788254026	0.792430764	0.797823903	0.803605572	0.808278922	0.811374965	0.813800016	0.816467005	0.818826206	0.821062822	0.823433076	0.825588089	0.827159038	0.828629079	0.830999217	0.835342227	0.840597768	0.845159862	0.849339045	0.853280591	0.857609222	0.862207818	0.867196335	0.870260723	0.872079235
Solomon Islands	0.301217167	0.305830668	0.311431697	0.317151092	0.323300247	0.329968564	0.336208053	0.341835627	0.34713506	0.351867191	0.354799143	0.356626745	0.357910116	0.359424359	0.361290558	0.363580019	0.366443698	0.369827951	0.373764884	0.377821028	0.38271759	0.388055337	0.39300464	0.39790625	0.402244745	0.406233897	0.410406962	0.414676394	0.418889221	0.422736386	0.426112429	0.429360316
Somali	0.093590078	0.094118884	0.093758812	0.094108373	0.094380873	0.095260047	0.096930178	0.099120064	0.100596636	0.102567257	0.105173405	0.108761181	0.111945498	0.114508189	0.118730198	0.124399185	0.130917246	0.139047596	0.148040347	0.15757025	0.1676664	0.177880912	0.187800649	0.197750656	0.207670071	0.217529442	0.2270536	0.236208994	0.245143455	0.254025766	0.261652247	0.268253815
Somalia	0.048848564	0.049422382	0.050115531	0.050797999	0.051471696	0.052148606	0.052840548	0.053570967	0.054321527	0.055071838	0.055842063	0.056643165	0.057457612	0.05827215	0.059076945	0.059898539	0.060741484	0.061598151	0.062475387	0.063382225	0.064322128	0.065306811	0.066354879	0.067459486	0.068609299	0.069811521	0.071064047	0.072334776	0.073642248	0.074979811	0.07636337	0.077688109
Somerset	0.729813379	0.734663347	0.739871994	0.745266885	0.750237632	0.753664979	0.756291819	0.759357155	0.763015065	0.767910485	0.773030535	0.776980191	0.779409743	0.781458554	0.784004782	0.786259552	0.788072833	0.789491229	0.790525349	0.791907079	0.794720836	0.79856494	0.803822901	0.80964748	0.814347249	0.818787241	0.823408847	0.82842183	0.833355226	0.838465114	0.841563519	0.843404311
Sonora	0.546866387	0.549324775	0.552173274	0.55580514	0.560149323	0.563537758	0.567396802	0.572244411	0.578181096	0.584797789	0.59178041	0.597856953	0.603445271	0.609295405	0.614582729	0.618973689	0.622556468	0.625393801	0.628146267	0.629637533	0.631558168	0.63550766	0.64130954	0.648655569	0.657051011	0.666061785	0.675053347	0.683672603	0.691868679	0.69948653	0.705606926	0.710679605
South Africa	0.541571435	0.546921136	0.552066899	0.557198439	0.562448636	0.567905304	0.573453988	0.579099278	0.584437313	0.589407349	0.594093683	0.597884168	0.600921676	0.603515602	0.606262514	0.609989979	0.61501469	0.62060815	0.625948031	0.630645626	0.635268538	0.639991722	0.644715661	0.649430554	0.653964495	0.658417761	0.662642487	0.666622608	0.670335365	0.674041037	0.677166096	0.679626598
South Asia	0.319796517	0.325854134	0.331940961	0.338013384	0.344322901	0.350726453	0.357286569	0.363719215	0.370287576	0.376979322	0.383388457	0.389533341	0.395194069	0.400983424	0.407180554	0.413986658	0.421367361	0.429261848	0.437011859	0.445197355	0.454075792	0.463339273	0.473080558	0.483434269	0.494084362	0.504891461	0.515310997	0.525128437	0.534477408	0.543245696	0.550585566	0.557864657
South Asia	0.319796517	0.325854134	0.331940961	0.338013384	0.344322901	0.350726453	0.357286569	0.363719215	0.370287576	0.376979322	0.383388457	0.389533341	0.395194069	0.400983424	0.407180554	0.413986658	0.421367361	0.429261848	0.437011859	0.445197355	0.454075792	0.463339273	0.473080558	0.483434269	0.494084362	0.504891461	0.515310997	0.525128437	0.534477408	0.543245696	0.550585566	0.557864657
South Carolina	0.731363176	0.735334588	0.740915117	0.746431495	0.751163651	0.754990851	0.757648952	0.759363511	0.760937156	0.763031619	0.766526142	0.770765552	0.774503246	0.777292728	0.779207295	0.779607388	0.780104065	0.782910558	0.788009136	0.794432539	0.800910415	0.806182063	0.810480957	0.814246382	0.817508098	0.820668565	0.823885917	0.827142014	0.830279075	0.833612925	0.835806254	0.83771865
South Dakota	0.751220476	0.753878059	0.757773382	0.762220786	0.766643094	0.770649708	0.77477888	0.77838801	0.781724628	0.784752668	0.78803856	0.790771229	0.792338924	0.793450229	0.794231747	0.794218482	0.794357734	0.796857977	0.801127175	0.806159252	0.811311939	0.815537404	0.819136289	0.823215131	0.827704286	0.833016133	0.838669077	0.843754632	0.84799196	0.851839736	0.854053827	0.855720868
South East England	0.772790602	0.777244962	0.781939055	0.786728675	0.791151604	0.794546578	0.797511116	0.801016407	0.804897274	0.809591967	0.814535922	0.818668755	0.821734573	0.824171831	0.826765475	0.828992172	0.830941465	0.83305352	0.835171007	0.837193557	0.839606798	0.84249881	0.846531945	0.851079067	0.854774684	0.858124977	0.861580415	0.865248203	0.868772082	0.872533598	0.874728205	0.876066596
South Gloucestershire	0.77431501	0.778082843	0.782047764	0.786109976	0.789994211	0.793285599	0.796854367	0.801304921	0.805966637	0.811302141	0.816875631	0.821378582	0.824498108	0.827223744	0.830252572	0.833260022	0.836038404	0.838666265	0.841333469	0.843596734	0.845849249	0.84861734	0.853155506	0.85859109	0.863021034	0.866985675	0.870666364	0.87417854	0.877532672	0.881307358	0.883603797	0.884984764
South Kalimantan	0.4410948	0.450659333	0.460186271	0.469587689	0.478715406	0.487260019	0.495360632	0.50319087	0.50876176	0.513397467	0.517247588	0.520499496	0.523801673	0.527093162	0.530268675	0.533399137	0.536695497	0.540652203	0.545450823	0.550620237	0.556422071	0.562998037	0.569668107	0.576335177	0.582879302	0.589249781	0.595471527	0.601564795	0.607513836	0.613341893	0.618310461	0.623206076
South Khorasan	0.350446131	0.367440589	0.38062956	0.394002213	0.408852797	0.423488664	0.436553451	0.447312873	0.457270791	0.46779298	0.479008713	0.489629529	0.501065299	0.513428831	0.526061232	0.538834604	0.54973374	0.558797735	0.56611706	0.572613665	0.579819087	0.58729861	0.592793223	0.597619891	0.603048947	0.608988306	0.616346471	0.624767909	0.632970669	0.64027843	0.64672361	0.653125383
South Sudan	0.2066565	0.208932716	0.211199401	0.213416471	0.215612089	0.217920463	0.220399437	0.223037171	0.225788869	0.228648585	0.231730344	0.235014128	0.238341186	0.241797191	0.245462499	0.249280904	0.253300508	0.257491764	0.261740458	0.266179235	0.270572622	0.274719143	0.275066143	0.275813942	0.276311461	0.275833634	0.274455491	0.274387859	0.274987848	0.275706201	0.276787924	0.278371125
South Sulawesi	0.41327701	0.422717823	0.432096037	0.441230921	0.450205126	0.458776699	0.467112157	0.475422193	0.481601972	0.486907342	0.491639048	0.495941029	0.500368448	0.504825692	0.509234352	0.513644342	0.518364966	0.523951522	0.530707433	0.538061796	0.5461011	0.554615251	0.562834758	0.570714055	0.578224344	0.585400839	0.592225244	0.598734353	0.604977681	0.611023274	0.61614532	0.621135414
South Sumatra	0.456248761	0.465829716	0.474790255	0.48295831	0.490696948	0.497941212	0.505024074	0.512306214	0.517875345	0.522473583	0.526408004	0.529822475	0.53328289	0.53690512	0.540676675	0.544763338	0.549304001	0.554641094	0.560854314	0.567212125	0.574047631	0.581486893	0.588950072	0.596305	0.603324103	0.610156753	0.616681654	0.623004343	0.629151996	0.635213318	0.640410331	0.645536761
South Tyneside	0.674543573	0.678543978	0.683716248	0.689358644	0.694396754	0.698025126	0.701471242	0.705756197	0.710404589	0.716041346	0.721991767	0.726915635	0.730522724	0.733589751	0.737080441	0.740235184	0.742760907	0.745517892	0.748420801	0.750830253	0.753711715	0.757811442	0.763910283	0.770758985	0.77581579	0.779844319	0.783805944	0.787983013	0.792015872	0.796529018	0.79932541	0.801073026
South West England	0.747943254	0.752830357	0.757839338	0.762930652	0.767653174	0.77118217	0.77424567	0.778030724	0.782430638	0.787870311	0.793436971	0.797868344	0.801046338	0.803681793	0.806525756	0.809004253	0.8111514	0.81334646	0.815632009	0.817788616	0.820449088	0.823678966	0.828209506	0.833313039	0.837517074	0.841351033	0.845232202	0.849369624	0.85337881	0.857594353	0.860009885	0.861467015
Southampton	0.759131491	0.764184185	0.769582897	0.775357415	0.780772518	0.785228459	0.789500375	0.794431093	0.799486349	0.804825417	0.810150229	0.814751289	0.818510828	0.821644155	0.82455951	0.826937006	0.829068171	0.831368611	0.833849752	0.835651537	0.836889524	0.838285073	0.840582564	0.843309487	0.845349027	0.847251511	0.849610473	0.852434281	0.855177649	0.85828484	0.860100186	0.861349084
Southeast Asia	0.46410364	0.471749871	0.479490406	0.487349418	0.495348107	0.50335114	0.511232528	0.518664155	0.52443938	0.529667781	0.534566608	0.539010433	0.543478548	0.548051006	0.552707418	0.557391298	0.562302171	0.567654259	0.573208389	0.578497394	0.58426847	0.590414618	0.596780286	0.60314492	0.609438681	0.615689065	0.621839858	0.627978129	0.634095876	0.640106755	0.645069663	0.649777295
Southeast Asia, East Asia, and Oceania	0.471036942	0.479318189	0.487345622	0.49528092	0.502971282	0.511167456	0.520513218	0.529602631	0.53725808	0.54471189	0.551286754	0.556468474	0.562479429	0.569543561	0.577065736	0.58501175	0.593528725	0.602226266	0.610408078	0.618390416	0.628143532	0.636360524	0.641725375	0.647351187	0.652750402	0.656819032	0.661605599	0.668919875	0.676603325	0.684704677	0.69221505	0.698849901
Southeast Sulawesi	0.386931522	0.397433053	0.407674437	0.417535343	0.427348765	0.43685672	0.446111545	0.455278285	0.462217344	0.468035766	0.473014156	0.477524073	0.482318105	0.487364286	0.492611183	0.498320634	0.504583439	0.511835478	0.520301018	0.529039547	0.538055432	0.547405291	0.556473911	0.565102723	0.573186206	0.58073303	0.587589402	0.593943409	0.599972037	0.605796318	0.610617761	0.615325868
Southend-on-Sea	0.710768644	0.714455755	0.718963861	0.724101622	0.729301332	0.733065945	0.735870203	0.739467426	0.74388285	0.749656346	0.755767574	0.760872727	0.765072078	0.768484028	0.771741697	0.774015818	0.775534058	0.777425741	0.779667458	0.782494943	0.785759326	0.788706662	0.792478932	0.79723967	0.801283697	0.804525877	0.807862453	0.811934395	0.816279642	0.821165159	0.824137028	0.825801394
Southern Latin America	0.587308121	0.592118694	0.598079761	0.603588571	0.609392016	0.614372849	0.619260048	0.624756487	0.630349086	0.635748461	0.641237434	0.646040371	0.649825844	0.652552403	0.655718876	0.660519129	0.664386241	0.6673925	0.670688619	0.67415239	0.678761222	0.684134275	0.688427908	0.691715992	0.696039552	0.703287229	0.710787735	0.717548418	0.724952157	0.731133817	0.733963357	0.735984717
Southern Nations, Nationalities, and Peoples with Sidama and South West Regions	0.132426296	0.13344635	0.133144737	0.133851279	0.134522203	0.136105734	0.138925428	0.14251578	0.145163238	0.148526634	0.152734813	0.158312815	0.163249936	0.167281943	0.173641111	0.181969304	0.191369588	0.202856322	0.21523697	0.228044157	0.24140239	0.254725107	0.267268804	0.279402183	0.291027273	0.302356072	0.313064228	0.32310623	0.332605836	0.341874098	0.349338891	0.355521531
Southern Sub-Saharan Africa	0.506946633	0.512377786	0.517569473	0.522772503	0.528063317	0.533379781	0.538780402	0.544134279	0.549141665	0.553884659	0.558490622	0.562511271	0.56604984	0.569215186	0.572389699	0.576115686	0.580684833	0.585672998	0.590405319	0.594585068	0.598835553	0.603346853	0.60803777	0.612843814	0.617452594	0.62183758	0.625919059	0.629761503	0.633410656	0.63694019	0.639881827	0.642200282
Southwark	0.797907534	0.803926439	0.810137544	0.816098289	0.821544009	0.825849944	0.829764819	0.834456408	0.839649071	0.845546146	0.85185331	0.857230683	0.861269303	0.864736199	0.867536763	0.869900661	0.872527573	0.875686653	0.879263889	0.883064359	0.887097401	0.891620598	0.896426382	0.900778404	0.903809107	0.906064807	0.908359882	0.910951805	0.913457165	0.916052895	0.918164679	0.919509828
Spain	0.636673166	0.644130745	0.651597597	0.658637569	0.665321549	0.671576034	0.677088943	0.682429497	0.687490717	0.692245197	0.697056031	0.70172607	0.706309655	0.710678584	0.71488623	0.718717289	0.721970128	0.725211443	0.729411041	0.733956055	0.738352055	0.74209645	0.745181867	0.747651982	0.749800929	0.752269823	0.754757939	0.757663276	0.760659575	0.763942918	0.766506025	0.769283698
Sri Lanka	0.522622553	0.528239203	0.533345535	0.538891102	0.545124551	0.551744058	0.558938888	0.566128422	0.572326187	0.577630048	0.582942638	0.587556599	0.592359127	0.597410284	0.602250062	0.606906656	0.611807083	0.616979265	0.622414317	0.62814963	0.634263123	0.640799571	0.648049816	0.655435838	0.662782434	0.669760292	0.676277441	0.682405274	0.688125858	0.693516063	0.697648535	0.701534935
St Helens	0.694233681	0.69856037	0.704405114	0.710740518	0.71592096	0.718794057	0.721045314	0.723957516	0.727473651	0.732620088	0.738580068	0.74341145	0.746254479	0.74828049	0.751073309	0.753413074	0.755518714	0.758137633	0.760877168	0.763978505	0.767673701	0.771753897	0.777292503	0.783570976	0.788046363	0.791189803	0.794210811	0.79810586	0.802505867	0.807404778	0.810420074	0.8122146
Staffordshire	0.723512602	0.728904975	0.734918802	0.740985181	0.74579796	0.748529298	0.750866348	0.754092905	0.75817765	0.763618739	0.769074373	0.773295701	0.775829753	0.777541421	0.779900739	0.782473421	0.784658583	0.78686557	0.789367177	0.791667665	0.794200202	0.797156213	0.801454848	0.806136424	0.80949591	0.812158109	0.814747387	0.817858166	0.821129742	0.825175255	0.827769573	0.829320238
Stockholm	0.828649292	0.832525028	0.837056407	0.841511909	0.846125387	0.850654749	0.854868259	0.858962185	0.862507239	0.865644835	0.86874746	0.871699893	0.874281664	0.876706566	0.879256399	0.881626909	0.883851426	0.886249494	0.888863855	0.891152891	0.8943043	0.897493993	0.900238956	0.902345396	0.90437172	0.906359995	0.908308393	0.910042557	0.911931497	0.91388968	0.915448181	0.916622714
Stockport	0.751620973	0.757002826	0.763161137	0.769049941	0.773894448	0.777004091	0.779429439	0.782650547	0.786493222	0.791417208	0.796903838	0.801480978	0.804775277	0.807042857	0.809342833	0.81152974	0.813567198	0.81570169	0.817616656	0.819441774	0.82200484	0.825237167	0.830016178	0.835601339	0.839979958	0.843625218	0.847332112	0.851176959	0.854776689	0.858492733	0.860522249	0.861719713
Stockton-on-Tees	0.716320949	0.721109506	0.727228349	0.734102101	0.740372526	0.744452093	0.747815414	0.751862566	0.75599085	0.760936797	0.765919021	0.769334213	0.771376739	0.772840828	0.774613645	0.776208773	0.778166817	0.780183261	0.781800591	0.783969216	0.787353426	0.791767172	0.797836441	0.804118216	0.80850829	0.811700648	0.8149351	0.818426863	0.821877617	0.826308399	0.829310547	0.83098489
Stoke-on-Trent	0.682717867	0.688223883	0.6937868	0.699181327	0.704248652	0.707532771	0.710120289	0.713765953	0.717625826	0.722274839	0.727149756	0.730272244	0.731569975	0.731857774	0.732529049	0.733420289	0.734041565	0.734899914	0.737228396	0.74076156	0.744676523	0.748926302	0.75520015	0.762563778	0.768503545	0.773377806	0.777866492	0.782393123	0.786806823	0.79227991	0.796083385	0.798242518
Sub-Saharan Africa	0.297147968	0.30063245	0.303873882	0.306848923	0.309705038	0.312728678	0.316139229	0.319699114	0.323309973	0.327028574	0.330901959	0.334963282	0.339353466	0.344034375	0.349248417	0.355021813	0.361074742	0.367561611	0.374100635	0.380555193	0.387310016	0.394121758	0.40091964	0.407758129	0.414670486	0.421433007	0.427886948	0.43425414	0.440672802	0.44717187	0.45311872	0.458587301
Sudan	0.292178643	0.296473446	0.300863677	0.305409326	0.31009643	0.315208259	0.320680229	0.326761462	0.333087761	0.339754884	0.346875809	0.354215515	0.361728237	0.369693653	0.377920656	0.386685712	0.396151374	0.406079992	0.4160876	0.425975917	0.436171097	0.447239442	0.456790265	0.466435995	0.476362135	0.486549437	0.496848219	0.506883534	0.516214086	0.525009122	0.533455422	0.541949735
Suffolk	0.728635207	0.734038687	0.73963033	0.74494139	0.749561717	0.752729101	0.755145422	0.758265898	0.76219203	0.767158916	0.7723517	0.776420292	0.778871405	0.780547712	0.782982911	0.785366662	0.787307902	0.789178716	0.791208359	0.793531455	0.796429607	0.799990491	0.804967479	0.810596065	0.814992072	0.8187038	0.822460607	0.826718272	0.831140021	0.836167666	0.839325164	0.841151028
Sunderland	0.693436907	0.697931364	0.704371173	0.711319643	0.717271466	0.721360113	0.724995257	0.729357509	0.734016404	0.739538447	0.745358267	0.749970409	0.753294074	0.75609381	0.759041443	0.761348916	0.763720521	0.766614451	0.769615273	0.772412295	0.775500642	0.779478282	0.784977472	0.790780202	0.795064335	0.798394812	0.801673547	0.805482239	0.809538529	0.814268145	0.817309606	0.819164125
Suriname	0.502054305	0.506655795	0.510959772	0.514419437	0.517650245	0.521002622	0.525059318	0.529750812	0.534599696	0.538932791	0.543660023	0.548683524	0.553879432	0.559418373	0.565109708	0.570462186	0.575647048	0.580654574	0.585644825	0.590512805	0.595469745	0.600356336	0.60474187	0.608910612	0.612704423	0.616097315	0.618868088	0.62168418	0.624708011	0.627896781	0.630683705	0.633665739
Surrey	0.809241765	0.813218803	0.81740927	0.821597713	0.825347581	0.828574383	0.831625334	0.835056831	0.839083767	0.844177461	0.849501381	0.853985687	0.857289362	0.859941511	0.862466195	0.864453156	0.866073865	0.867884821	0.869703675	0.871325979	0.873267404	0.875482917	0.878778277	0.882605379	0.885886345	0.889046625	0.892281431	0.895537743	0.898748168	0.902084102	0.903829646	0.904859403
Sutton	0.745539692	0.750322856	0.755413986	0.760752139	0.76603767	0.770410677	0.774311397	0.778686753	0.783260471	0.788775107	0.794821411	0.799725587	0.803264865	0.806048382	0.80871934	0.81083275	0.812660097	0.814678049	0.816762697	0.818754559	0.821181816	0.824332169	0.828959736	0.834131452	0.838360085	0.841903925	0.845245326	0.848536334	0.851572536	0.855036272	0.85711221	0.858421577
Sweden	0.785535792	0.790096441	0.795431458	0.801009522	0.806700264	0.812244654	0.817227025	0.821694059	0.825731995	0.829487099	0.833028112	0.835956398	0.838741527	0.841663138	0.844506882	0.846876344	0.849115871	0.851420847	0.853705851	0.855702748	0.858727941	0.861892379	0.864706672	0.867383768	0.869923325	0.872388515	0.874661655	0.877120611	0.879888912	0.882984116	0.88506201	0.886880299
Sweden except Stockholm	0.774127452	0.778841201	0.784342898	0.790150522	0.796045895	0.801770911	0.806862729	0.811330613	0.815395871	0.819215685	0.822787128	0.825651241	0.828445536	0.831456241	0.834336315	0.83666605	0.838858151	0.841067317	0.843179317	0.844988591	0.847857593	0.850890332	0.853589272	0.856164537	0.858583637	0.860863648	0.862929154	0.865303073	0.868031892	0.871181143	0.873303472	0.87515115
Swindon	0.763337469	0.768908604	0.774454839	0.779791493	0.784518226	0.787462164	0.78949609	0.792243574	0.795621411	0.8002938	0.805265289	0.809135874	0.81160586	0.813267347	0.814877514	0.815930853	0.816499473	0.817313657	0.818551293	0.82002005	0.822941591	0.827164702	0.832998398	0.839087817	0.84340154	0.846891126	0.850662363	0.854967259	0.85914119	0.863470405	0.866058344	0.867545906
Switzerland	0.862766844	0.864796867	0.867736079	0.870863558	0.873140871	0.874835331	0.876640557	0.878485545	0.880035152	0.882045586	0.885243531	0.888445951	0.890902811	0.892780807	0.894909812	0.89727263	0.899962305	0.902913413	0.905778454	0.908049998	0.910530522	0.913276573	0.915714893	0.917955006	0.919994182	0.921832991	0.923930598	0.926202291	0.92855059	0.930682102	0.932027645	0.933059111
Syrian Arab Republic	0.430492643	0.437907493	0.445904236	0.45414786	0.462437298	0.470692043	0.478743085	0.48623235	0.493707992	0.500474869	0.507143686	0.513850111	0.521309744	0.528935756	0.538084469	0.549750449	0.560484761	0.57002812	0.578990493	0.587789118	0.595967764	0.601524456	0.602872601	0.602410134	0.60223576	0.602282914	0.602911181	0.604896366	0.608507164	0.613336836	0.617727593	0.623004075
Tabasco	0.463410559	0.469836195	0.476814745	0.483912394	0.490924045	0.497132636	0.504137673	0.511622806	0.519274266	0.526820229	0.533891401	0.539806776	0.545232731	0.550867139	0.556198718	0.560900704	0.564831209	0.568456563	0.572242472	0.575436171	0.579541169	0.585036911	0.591667373	0.598803513	0.606364088	0.613994159	0.621142358	0.627859811	0.634108399	0.639853147	0.644601541	0.648728024
Taita Taveta	0.343602499	0.349733192	0.355083819	0.359999178	0.364840536	0.369378824	0.374013622	0.378267827	0.382338517	0.386231377	0.389798972	0.3935252	0.397215975	0.400920752	0.404927037	0.409592214	0.415158212	0.421705986	0.428400659	0.435441981	0.443333362	0.451730134	0.460397496	0.469267546	0.47814447	0.487264416	0.496562093	0.505716641	0.514986961	0.524269243	0.532768711	0.540980982
Taiwan (Province of China)	0.667633854	0.676537237	0.684803636	0.69292413	0.70107875	0.709626821	0.719128415	0.729145497	0.738125787	0.745338399	0.752926841	0.760829809	0.769008984	0.776955803	0.784677978	0.792445129	0.800174675	0.808137694	0.815400691	0.821432279	0.827226752	0.832064074	0.836677665	0.841280463	0.84569556	0.850055269	0.854466038	0.858888019	0.863158361	0.86741185	0.871247947	0.874747053
Tajikistan	0.466155413	0.472342173	0.475745195	0.478238813	0.478726011	0.477586868	0.474346027	0.470274796	0.465341742	0.460505616	0.457061333	0.456256513	0.45880778	0.463329706	0.469154214	0.474637786	0.479651831	0.484211156	0.488441136	0.492064041	0.495893964	0.499869804	0.503953885	0.507970676	0.511989518	0.515783245	0.519897002	0.524492607	0.529153916	0.533769951	0.537690531	0.541511187
Tamaulipas	0.538947104	0.544638461	0.549815236	0.555307892	0.560934086	0.566102025	0.572559594	0.578748304	0.584483131	0.588908393	0.592208153	0.595028793	0.597789247	0.600775706	0.603452249	0.605472662	0.607218691	0.609296972	0.612003718	0.613732134	0.615760832	0.619319504	0.624105707	0.630000658	0.636708169	0.643909786	0.651241453	0.658314794	0.665132558	0.671697841	0.677236215	0.682086111
Tameside	0.690169822	0.694965954	0.701117587	0.707610216	0.713230143	0.716889481	0.720061883	0.723720255	0.727376926	0.732192994	0.737502819	0.741927754	0.744986666	0.7468947	0.749097837	0.750656373	0.751434367	0.752362378	0.753117446	0.754404371	0.756896912	0.760465288	0.766338054	0.773030268	0.777914016	0.781579501	0.78478989	0.78811133	0.791369027	0.795733717	0.798749192	0.800546694
Tamil Nadu	0.368558921	0.374943022	0.381797566	0.390062393	0.398740426	0.407443962	0.416108233	0.424963961	0.433933011	0.442762641	0.451384511	0.459157137	0.466129178	0.473066191	0.480840174	0.488888911	0.497226541	0.505222645	0.512480835	0.520464813	0.529408881	0.538881755	0.547915764	0.558423489	0.569384053	0.580308808	0.590388128	0.599824542	0.608722232	0.616922908	0.623609577	0.630219304
Tana River	0.231789736	0.236304822	0.240055184	0.24317251	0.246068031	0.248472631	0.250663384	0.252335202	0.253672818	0.254820981	0.255689154	0.256498305	0.257284349	0.258056216	0.259220653	0.261261307	0.264326045	0.268385922	0.27277766	0.277835521	0.284083465	0.291098798	0.29868733	0.306908499	0.315400595	0.324503219	0.334024478	0.34367519	0.353528431	0.363559442	0.373453015	0.382845346
Tehran	0.587612685	0.597405602	0.605000433	0.613073986	0.622138665	0.631118522	0.639506955	0.646425935	0.652979878	0.659879899	0.667358544	0.674300593	0.681493625	0.689017548	0.696495394	0.703899522	0.710327304	0.715895129	0.720418636	0.724430139	0.728984653	0.733628395	0.736904652	0.73985661	0.743224805	0.746904882	0.751863904	0.757620713	0.763004575	0.767649705	0.771743291	0.776032454
Telangana	0.281969955	0.288773281	0.295126911	0.302403055	0.310178267	0.31815891	0.326152536	0.33374361	0.341993534	0.350429917	0.35925258	0.368133804	0.37657911	0.385167513	0.393817072	0.403234541	0.413240856	0.423989233	0.434854767	0.445350657	0.457025695	0.469417427	0.480571075	0.49215269	0.503873258	0.51559443	0.526694601	0.536909526	0.546128519	0.554504236	0.561305544	0.567956581
Telford and Wrekin	0.716348041	0.721031078	0.726515931	0.732272613	0.737756079	0.741501812	0.744657839	0.748356888	0.752034519	0.757024051	0.76241506	0.766026485	0.767944599	0.768625174	0.769621259	0.770690612	0.771584473	0.772718107	0.773656016	0.774521611	0.776453077	0.779904058	0.786219311	0.793378906	0.798714526	0.802632214	0.806386526	0.810912259	0.81586187	0.82163784	0.825355976	0.827341561
Tennessee	0.73014798	0.732744426	0.736784404	0.740865341	0.74467146	0.748223265	0.751039118	0.753174397	0.755385064	0.75781867	0.761073113	0.764320771	0.766492124	0.767616579	0.768073237	0.767538474	0.767671024	0.770573447	0.775976647	0.782740853	0.789257597	0.794240586	0.798369958	0.802482236	0.806651253	0.811496038	0.816472333	0.820852394	0.82464378	0.828414504	0.830911729	0.833033239
Texas	0.728266043	0.729424929	0.731642933	0.733962991	0.736074692	0.738228462	0.740187744	0.741934487	0.743758711	0.745750934	0.749034838	0.752995721	0.756436178	0.759118112	0.761172208	0.762034184	0.763265498	0.766925947	0.772872036	0.779705582	0.786698439	0.792425847	0.79736383	0.802334011	0.807471581	0.81284725	0.818012074	0.822857899	0.826873539	0.830586686	0.832882686	0.834783278
Thailand	0.506644861	0.515911466	0.525161869	0.534303709	0.543325547	0.552452209	0.561302487	0.568449492	0.573817902	0.578854168	0.583500917	0.587661561	0.591759098	0.59604892	0.600520665	0.605040775	0.610356678	0.616368591	0.621067543	0.62432907	0.62858944	0.633226728	0.638410972	0.643672916	0.648772057	0.654015623	0.659369303	0.664804134	0.670225587	0.675273901	0.679119989	0.682547933
Tharaka Nithi	0.311294385	0.318161516	0.324406452	0.330220761	0.336010206	0.341489728	0.346834873	0.351980976	0.357078214	0.362093357	0.366891834	0.371626476	0.37651194	0.381639324	0.387082792	0.393240832	0.400031862	0.407434404	0.414820355	0.42269232	0.431431702	0.440456761	0.449555707	0.458782033	0.467930687	0.477151694	0.486385134	0.495395098	0.504444614	0.513492735	0.521789972	0.529680112
Thurrock	0.714583085	0.71931345	0.724233006	0.72995803	0.7359403	0.740257075	0.743684038	0.747559204	0.75183529	0.756916493	0.761798399	0.765080554	0.766925778	0.768085682	0.769558358	0.770781434	0.771561929	0.772446085	0.774190365	0.776873075	0.780155048	0.783491759	0.787488529	0.792094183	0.79558483	0.798345889	0.801489257	0.805430572	0.809719713	0.814642388	0.817763511	0.819597724
Tigray	0.132771026	0.134682067	0.135957655	0.138249694	0.140704188	0.143957874	0.148141461	0.153040465	0.157343997	0.162224438	0.167870485	0.174690342	0.181381976	0.187632189	0.195772677	0.205581037	0.216403196	0.229047416	0.242563629	0.256376216	0.270216709	0.283424294	0.295751997	0.307762299	0.319430021	0.330726337	0.341332687	0.351135099	0.360330549	0.369232352	0.376346687	0.382183506
Timor-Leste	0.262468083	0.270943349	0.27991676	0.289266629	0.298763189	0.308018684	0.31758875	0.326705374	0.334894497	0.33925214	0.343793649	0.34949032	0.35416202	0.358440025	0.362687998	0.366913584	0.370654092	0.375390768	0.381227528	0.387944823	0.394887019	0.401872356	0.4089103	0.415217878	0.421155538	0.42638362	0.431207272	0.434519734	0.437018663	0.440195845	0.442349336	0.444667619
Tlaxcala	0.467929212	0.475615886	0.483461998	0.491556131	0.499593393	0.505981625	0.512412878	0.519057294	0.525890662	0.532981824	0.540011329	0.546454115	0.55282779	0.559260866	0.565431352	0.570556345	0.574856425	0.578762877	0.582753815	0.585897616	0.589621306	0.594073324	0.599160925	0.604872999	0.610916335	0.617105246	0.623161938	0.628896509	0.634275651	0.639374008	0.64374855	0.64782243
Tocantins	0.385988031	0.388290427	0.389253254	0.390525148	0.392989216	0.398731675	0.404750399	0.411020436	0.417674795	0.424378506	0.432208134	0.441485903	0.451219715	0.461555838	0.471888203	0.481870045	0.491620765	0.501862965	0.512509138	0.522696004	0.533028979	0.542528971	0.551320706	0.559617279	0.567321275	0.574402592	0.580658462	0.586816475	0.592878645	0.598840601	0.603864483	0.608587676
Tochigi	0.772234384	0.776753976	0.781631541	0.785867332	0.789941714	0.794094128	0.797501856	0.800171508	0.802235255	0.80389371	0.805408653	0.807151779	0.809633605	0.812456105	0.815567088	0.818243669	0.820391222	0.822630004	0.824766727	0.827014679	0.829701956	0.832312553	0.834704501	0.837131494	0.839901112	0.843084967	0.846434564	0.849703273	0.853133891	0.856527338	0.858795379	0.861186498
Togo	0.269692273	0.274530568	0.27878931	0.281224631	0.284653387	0.288536692	0.292606677	0.296947835	0.300022333	0.303020232	0.305472963	0.307828258	0.31046991	0.313792064	0.316687944	0.31902558	0.32165939	0.324382497	0.327743136	0.331558542	0.335899583	0.34077726	0.346320495	0.352278605	0.358661442	0.365600169	0.372910028	0.380336231	0.387921229	0.395667269	0.402356922	0.408533695
Tokelau	0.521942386	0.526628473	0.53130785	0.535935005	0.540523665	0.545295634	0.550282652	0.555631326	0.561047611	0.566415406	0.57181437	0.576915597	0.581858317	0.586854346	0.592342442	0.598176117	0.60442939	0.611163237	0.617940247	0.624070078	0.63017554	0.636016518	0.641611991	0.647966148	0.653231999	0.658798995	0.663974319	0.669054134	0.674179514	0.679247839	0.682937378	0.686425621
Tokushima	0.7538988	0.758620934	0.763702302	0.767994545	0.772177487	0.776639766	0.780695318	0.784247331	0.787488054	0.790802494	0.793971708	0.797258714	0.801143463	0.805463391	0.809635324	0.812775192	0.815075531	0.817124333	0.819272353	0.821440752	0.824230535	0.827206815	0.829994667	0.832757357	0.83565784	0.838642974	0.841951621	0.845474429	0.849173842	0.852723549	0.855060563	0.85748626
T��ky��	0.866280939	0.870778848	0.875074043	0.878657556	0.881894869	0.885104598	0.887853602	0.890256549	0.892409102	0.894271154	0.896011699	0.897695304	0.899484786	0.901254645	0.903007849	0.904519595	0.905859577	0.907249257	0.908795113	0.910613377	0.912389001	0.914245227	0.915901243	0.917402279	0.918882985	0.920275888	0.921719523	0.923100582	0.924571878	0.926065613	0.9274607	0.928810109
Tonga	0.49180684	0.498166205	0.503659848	0.50890445	0.514207835	0.52021502	0.525808135	0.531009092	0.536172314	0.54131702	0.546303195	0.551054251	0.556008345	0.560736066	0.564806379	0.568449169	0.571619868	0.57435151	0.577305415	0.57917075	0.580657299	0.582656723	0.58477088	0.587351141	0.590826853	0.594965748	0.600343669	0.606243592	0.611953942	0.617324063	0.622104456	0.626349936
Torbay	0.708212902	0.712970993	0.718010472	0.723061826	0.727404081	0.730273039	0.732910662	0.736375272	0.74010756	0.745153112	0.750308514	0.753381461	0.754388112	0.754903002	0.756464687	0.75815326	0.759624249	0.76116012	0.763021878	0.764741518	0.766408812	0.768474084	0.772549303	0.777851635	0.782366044	0.786669013	0.791305292	0.796524157	0.801813216	0.807399566	0.810951699	0.813038477
Tottori	0.757802249	0.761596984	0.766011272	0.769773137	0.773845827	0.778242264	0.782119283	0.785438087	0.788207078	0.790690858	0.7927611	0.794763592	0.797045297	0.799434447	0.802000403	0.803886239	0.805303679	0.806679324	0.807970557	0.809196932	0.810384996	0.811884483	0.81345937	0.815162517	0.817126781	0.819337393	0.821839839	0.824656271	0.827927541	0.831309178	0.833576472	0.835956957
Tower Hamlets	0.765109358	0.771711626	0.778966354	0.786159164	0.792573377	0.797321441	0.802062544	0.807837588	0.813677375	0.81971193	0.825601011	0.830492016	0.834775637	0.839143327	0.844292365	0.849343432	0.853982287	0.858413384	0.86236273	0.866672637	0.87145478	0.876244382	0.88124895	0.886032761	0.889448237	0.891959749	0.894271385	0.896664014	0.89879702	0.901051033	0.903082005	0.904488141
Toyama	0.776809557	0.781820272	0.786683387	0.790791202	0.794681022	0.798741596	0.802895812	0.806275928	0.809217162	0.811903678	0.814595298	0.817152056	0.819992044	0.823170006	0.826396892	0.829120465	0.830974129	0.832827695	0.834714939	0.83622232	0.83836985	0.840622847	0.842672029	0.844835451	0.847124857	0.849541744	0.852210744	0.854938254	0.857850987	0.860840668	0.862880011	0.865181131
Trafford	0.781976839	0.78671279	0.792185092	0.797857675	0.802838184	0.806303374	0.80907728	0.812217293	0.815846012	0.82081479	0.826354235	0.83102853	0.834705715	0.837765499	0.841002981	0.843814355	0.846218967	0.848329943	0.849820753	0.85138938	0.854090014	0.857502815	0.862227852	0.867785323	0.872544364	0.876876091	0.881017394	0.885201626	0.889292461	0.893322381	0.895506133	0.896753779
Trans Nzoia	0.326157148	0.334040233	0.341036141	0.347356539	0.353497308	0.359018313	0.364477075	0.369464613	0.374460727	0.379496401	0.384420503	0.38957093	0.39475898	0.400220196	0.405896966	0.411986738	0.418460722	0.425549179	0.432679349	0.440110338	0.448184709	0.456627428	0.46527019	0.474087026	0.483016789	0.492316277	0.501899767	0.51136886	0.521046626	0.53079554	0.539869686	0.54850455
Trinidad and Tobago	0.62397015	0.628758918	0.634039552	0.639191914	0.64424291	0.649220055	0.654169455	0.659293633	0.664507714	0.670244574	0.676683835	0.682763494	0.688872271	0.695828341	0.702610809	0.708520985	0.71460021	0.720196417	0.725720702	0.729538892	0.733237077	0.736802405	0.739999073	0.743593955	0.747338963	0.751510682	0.754953348	0.758226988	0.761241991	0.764169599	0.766422081	0.768763254
Tripura	0.35385039	0.357591163	0.360984559	0.366550662	0.37150795	0.377327771	0.383846363	0.390895722	0.398211363	0.406768035	0.415484943	0.424222911	0.431541488	0.438370007	0.445122864	0.451340106	0.457100913	0.462396695	0.467346706	0.47258203	0.47820105	0.482988522	0.487692024	0.494360786	0.501668777	0.510725838	0.519634034	0.528393112	0.537001439	0.545250654	0.552125138	0.559154965
Troms og Finnmark	0.77581152	0.780265229	0.7853149	0.790702564	0.796009998	0.80143653	0.807533278	0.813683372	0.818758455	0.822973826	0.82812721	0.833782263	0.838579848	0.842143187	0.845136134	0.847215525	0.848801574	0.850225116	0.852223375	0.8556188	0.860948699	0.866780601	0.872349762	0.877347845	0.881473764	0.8853693	0.889548167	0.893369864	0.896972481	0.900550473	0.903265075	0.905163204
Tr?ndelag	0.784941155	0.790034372	0.795463405	0.800889108	0.805914648	0.810700901	0.816224863	0.822159304	0.827407436	0.8320705	0.837515718	0.843442199	0.848495926	0.852433072	0.85574463	0.858546848	0.860966125	0.863389024	0.86648419	0.870473186	0.875594833	0.880727641	0.8855232	0.890174387	0.893985844	0.89755853	0.901327842	0.904938475	0.908326408	0.911706699	0.914235528	0.915977587
Tropical Latin America	0.499587794	0.504290478	0.508056827	0.511622219	0.515330113	0.519290875	0.523498539	0.527841481	0.532164921	0.536658546	0.541715646	0.546931515	0.552364618	0.557691442	0.563268657	0.568897321	0.574720306	0.580915353	0.587353638	0.593303117	0.599646005	0.605956975	0.61178731	0.617401724	0.622646118	0.627399632	0.631533364	0.635765178	0.640179901	0.644693634	0.648602851	0.652442394
Tunisia	0.471138521	0.479543057	0.488285281	0.496852039	0.505564882	0.51419694	0.523294274	0.532064044	0.540498161	0.548724563	0.55667265	0.56442101	0.571719534	0.578882669	0.586032594	0.592937759	0.599758513	0.606696784	0.613529322	0.620106833	0.626432774	0.63201984	0.637578345	0.643008512	0.648297395	0.653413538	0.658353517	0.663222845	0.668218997	0.673170552	0.677615148	0.682432216
Turkana	0.17963154	0.184595301	0.189320069	0.194012228	0.198911833	0.203689386	0.208625628	0.213444575	0.218359032	0.223219564	0.22786553	0.232581778	0.237288461	0.24207306	0.246848011	0.251951295	0.257322388	0.263121618	0.268957893	0.275347963	0.282535371	0.290188798	0.298098165	0.306283306	0.314715435	0.323414647	0.332280261	0.340970367	0.349581677	0.357978624	0.365914713	0.373434245
T��rkiye	0.461606984	0.469244066	0.476814569	0.48465697	0.49161995	0.49882484	0.506238546	0.513933356	0.521509898	0.528512416	0.535866331	0.54235913	0.549023644	0.556102527	0.564024	0.572495886	0.581383179	0.590442387	0.599212061	0.607104618	0.615597228	0.624787211	0.634097092	0.643723823	0.653388835	0.662971739	0.671948148	0.681096272	0.689895867	0.698263774	0.705799744	0.712692673
Turkmenistan	0.563126887	0.564939386	0.565587505	0.567174449	0.567288976	0.567198635	0.567061261	0.565623084	0.564405264	0.564716006	0.567421033	0.571043819	0.575596166	0.580820126	0.586712349	0.593388895	0.599896069	0.606042198	0.611923309	0.617652905	0.623234589	0.629233722	0.635263183	0.641361893	0.647542417	0.65335279	0.658945613	0.664284692	0.669433599	0.674303536	0.67829818	0.682160776
Tuvalu	0.406247566	0.414819937	0.42290198	0.43051826	0.438563051	0.444962242	0.44980498	0.455368428	0.462454678	0.468845802	0.474956823	0.480850886	0.487252252	0.492754711	0.497692152	0.50185131	0.505975411	0.510504301	0.515611601	0.519870566	0.52345551	0.527744245	0.531203235	0.535166235	0.539122244	0.54404788	0.549173928	0.55446648	0.559859395	0.566045489	0.571666102	0.576620529
Uasin Gishu	0.351121368	0.358988709	0.365838113	0.371976508	0.378017822	0.38359007	0.389104903	0.394281318	0.399377787	0.404554879	0.409643792	0.414851272	0.420143704	0.425628597	0.431295437	0.43744848	0.444005763	0.451033801	0.457933808	0.465146264	0.472964516	0.48106746	0.48936919	0.497840532	0.506386415	0.515174206	0.524117776	0.532968344	0.541952861	0.550969586	0.559345775	0.567345589
Uganda	0.187001096	0.188924156	0.191003433	0.193557456	0.197293193	0.201835423	0.207080731	0.213091696	0.219712442	0.226916945	0.234323225	0.242186388	0.250552388	0.259164883	0.268004611	0.277369193	0.287030583	0.29674042	0.306748843	0.316731153	0.326543661	0.336217716	0.345364515	0.354381615	0.363430903	0.372537986	0.381312226	0.390082259	0.399117777	0.408431557	0.416846079	0.423261181
Ukraine	0.647461466	0.651950021	0.657600333	0.662867405	0.665506375	0.666950167	0.668104744	0.669207846	0.670322301	0.670642905	0.671095001	0.67246782	0.674543221	0.678614636	0.685380936	0.692023301	0.698093383	0.704202308	0.710980184	0.716185465	0.72101987	0.724891957	0.7288172	0.734033573	0.739883557	0.743790863	0.746857989	0.750593324	0.754451727	0.757980081	0.759929872	0.760773913
United Arab Emirates	0.644412271	0.660739899	0.675926211	0.689463801	0.701656792	0.713138288	0.724181976	0.734723175	0.744476623	0.753253916	0.760969094	0.767858793	0.774346424	0.781143992	0.788525951	0.796428086	0.805537023	0.814870878	0.822793435	0.828304165	0.831284254	0.832912804	0.83358611	0.833803818	0.833858727	0.834175498	0.83522071	0.837213553	0.83990014	0.842985326	0.846151976	0.849317734
United Kingdom	0.744334126	0.749148231	0.754556689	0.76015435	0.7651646	0.768656864	0.771576484	0.775050122	0.779057165	0.784036475	0.78921896	0.793513165	0.79665556	0.799186111	0.80195087	0.804489194	0.806817046	0.809352772	0.812039287	0.814793642	0.818033994	0.821718995	0.826453754	0.831508668	0.835516642	0.838951919	0.842460233	0.846263618	0.849969788	0.854130573	0.85692029	0.859000182
United Republic of Tanzania	0.259306074	0.262416238	0.264989448	0.267254915	0.269417204	0.272078202	0.275507909	0.279259184	0.28315261	0.287381679	0.291827265	0.296715645	0.301983995	0.307615488	0.313772983	0.320437339	0.327234002	0.334313237	0.34135263	0.348378035	0.355567563	0.36303632	0.370412488	0.377963171	0.385974579	0.394277757	0.402879308	0.411824974	0.420985364	0.430225379	0.438747238	0.446568273
United States of America	0.76364769	0.766044295	0.769595492	0.773103517	0.776368588	0.779410254	0.78193477	0.783979278	0.786076332	0.788544535	0.79231665	0.796676793	0.800403318	0.803228025	0.805304692	0.80603308	0.806783583	0.80968805	0.814577102	0.820294574	0.825884658	0.830266388	0.833958192	0.837412988	0.840746528	0.844370336	0.848015521	0.851630299	0.855049193	0.858578065	0.860792773	0.862448354
United States Virgin Islands	0.655160856	0.664018659	0.671081871	0.676872745	0.681982223	0.686730211	0.691247699	0.695598204	0.699768686	0.703949342	0.708436565	0.713751115	0.724398272	0.73460985	0.744613598	0.754267558	0.763447496	0.772180593	0.780342623	0.787055146	0.793219696	0.798071698	0.801092851	0.803405789	0.805641378	0.807889245	0.810199044	0.812405172	0.81482544	0.817429008	0.819601712	0.821830853
Uruguay	0.581921855	0.586156118	0.589822355	0.592295025	0.595188424	0.596825409	0.599775104	0.605665051	0.612700815	0.619009271	0.623208291	0.625796068	0.6282858	0.631437774	0.634216906	0.63697577	0.640590696	0.646331714	0.653525522	0.660321135	0.666099135	0.667079733	0.665802192	0.668228361	0.67333426	0.680595506	0.689816733	0.699189456	0.70690493	0.712536588	0.716169766	0.719283445
Utah	0.744547789	0.747423518	0.75088115	0.754103143	0.756690593	0.759085491	0.761724198	0.764769513	0.768070193	0.771590884	0.775903528	0.780096634	0.78341518	0.785835951	0.787422594	0.787949727	0.7888842	0.792358526	0.798076728	0.804807247	0.811328069	0.816564662	0.820788054	0.824767847	0.828662233	0.833072591	0.837659888	0.842095256	0.846219618	0.850130104	0.852569054	0.854616788
Uttar Pradesh	0.294183736	0.300420245	0.306083253	0.311285771	0.316516603	0.321677179	0.32742598	0.332663352	0.337858412	0.343159836	0.348098973	0.352751144	0.357065016	0.361384469	0.366173837	0.371664715	0.378106737	0.385564117	0.393516646	0.402616965	0.412586129	0.422874456	0.433068803	0.444908714	0.456892971	0.469039946	0.480463904	0.490885331	0.500730774	0.509957037	0.517489399	0.52507026
Uttarakhand	0.371261079	0.376829748	0.382577924	0.388409821	0.394823157	0.401697755	0.409024242	0.416450385	0.424510814	0.433149354	0.442267693	0.45189265	0.461447888	0.471345039	0.481527058	0.492325756	0.503961842	0.516232416	0.528006135	0.540140566	0.552723335	0.564370056	0.575162727	0.586911698	0.598536303	0.609749842	0.620108187	0.62952573	0.638360378	0.646569115	0.653165566	0.659725583
Uzbekistan	0.500241735	0.501544609	0.502905194	0.506556615	0.511018525	0.516986264	0.52439291	0.532686328	0.541279069	0.549739391	0.557522311	0.564803383	0.571690143	0.578006538	0.583942986	0.589530777	0.594498057	0.599628055	0.604889158	0.610351745	0.616097907	0.621344619	0.626202125	0.630796403	0.63525705	0.639805639	0.644230597	0.648119347	0.651918144	0.655836959	0.659124204	0.662621694
Vanuatu	0.353100252	0.357005379	0.360893296	0.364444155	0.368501002	0.372479126	0.376460885	0.380667171	0.384690196	0.388300526	0.392158349	0.395325055	0.397723782	0.400396456	0.403226097	0.406488572	0.410501729	0.414915578	0.419853237	0.42485465	0.429658049	0.434283044	0.438661998	0.442720176	0.446687298	0.450329861	0.454072763	0.458016834	0.462080221	0.466276162	0.470038391	0.473100706
Venezuela (Bolivarian Republic of)	0.516891218	0.522272296	0.529517991	0.536279978	0.541866058	0.546348234	0.548649226	0.552364437	0.557243117	0.560277999	0.56350626	0.565458381	0.562604461	0.555212224	0.550972256	0.553941679	0.56333419	0.575367174	0.586184887	0.593288422	0.599127923	0.604823484	0.610187465	0.614441024	0.614686806	0.610675357	0.606993213	0.605160131	0.604068247	0.602313887	0.600034781	0.596513059
Veracruz de Ignacio de la Llave	0.457310627	0.460899618	0.46549269	0.47103541	0.477123296	0.481811683	0.486716706	0.492450681	0.498808516	0.504983565	0.510222177	0.514760744	0.519493771	0.525066464	0.530785483	0.5355783	0.539599456	0.54351481	0.547835221	0.551545019	0.555915035	0.561465291	0.568118918	0.575400903	0.58309252	0.591075796	0.598822571	0.606077278	0.612787972	0.618952266	0.623884762	0.628136965
Vermont	0.795613598	0.799050645	0.802863714	0.80640126	0.809688005	0.812681885	0.815343961	0.818030649	0.821075338	0.824411585	0.828172219	0.83198085	0.835513041	0.83878558	0.841896018	0.844014853	0.84594287	0.848651899	0.851971969	0.855319187	0.858728951	0.861890181	0.864858756	0.867983835	0.871252071	0.874819639	0.878336831	0.881587698	0.884522352	0.887223145	0.888677239	0.8899999
Vestfold og Telemark	0.790051833	0.794780111	0.79954847	0.804272723	0.808580434	0.812995348	0.818342689	0.824152521	0.829269348	0.833812082	0.839065149	0.844660797	0.849336148	0.852737252	0.85557901	0.857912257	0.85977761	0.861489776	0.863615603	0.866416019	0.870241561	0.874170437	0.878117669	0.882056846	0.885721403	0.889436049	0.893194565	0.896913898	0.900492293	0.90394682	0.905871187	0.907307419
Vestland	0.789791575	0.79490379	0.800378133	0.806037267	0.811382054	0.816491018	0.822167287	0.827889616	0.832915531	0.837348232	0.842763132	0.848633203	0.853474418	0.857169642	0.860512058	0.863399231	0.865922343	0.868416896	0.871689771	0.875811054	0.880068098	0.88446835	0.888599361	0.892643882	0.896251247	0.899842261	0.903706572	0.907358501	0.910648846	0.913675529	0.91595896	0.917596286
Viet Nam	0.407630048	0.41321725	0.419781657	0.427072185	0.435106272	0.443858785	0.45310241	0.462853518	0.472478892	0.481445774	0.489802045	0.497630349	0.505453447	0.513367511	0.52122939	0.528956332	0.536300653	0.543342652	0.550127119	0.556455944	0.562768571	0.568945458	0.575078672	0.581029215	0.586913815	0.592849573	0.598849485	0.605019421	0.611351406	0.617733815	0.62309032	0.627933721
Vihiga	0.292847673	0.300805202	0.308182414	0.315385132	0.322616471	0.329540915	0.336348736	0.342660257	0.348901362	0.355161749	0.361181597	0.367230143	0.373082587	0.378844105	0.384682484	0.391126762	0.398066683	0.405598107	0.412821795	0.420276752	0.428488618	0.436932985	0.445452065	0.454147368	0.462687227	0.471450792	0.480428633	0.489259117	0.498209093	0.50720557	0.515325056	0.523089788
Viken	0.811900165	0.816358577	0.821078772	0.825920984	0.830499396	0.835018647	0.840030512	0.845170776	0.849684467	0.853773523	0.858471481	0.863279251	0.867148115	0.870061564	0.872678402	0.874849383	0.876424804	0.876736851	0.87764793	0.8798049	0.883116601	0.886541008	0.889863533	0.893226632	0.89630876	0.899291858	0.902539065	0.905645805	0.908547881	0.911226761	0.913234341	0.914692607
Virginia	0.785556276	0.788297264	0.791798398	0.795226744	0.798412739	0.801287236	0.803612093	0.805400288	0.806999575	0.809009858	0.812194756	0.815900619	0.819331879	0.822507738	0.825396401	0.827585424	0.829953818	0.83381356	0.838714689	0.844106207	0.849388711	0.85368094	0.857208438	0.860242162	0.862822636	0.865347099	0.868029261	0.87085374	0.873697324	0.87680399	0.878660604	0.880119901
Wajir	0.114632781	0.117329999	0.120087561	0.122832208	0.125758988	0.128681816	0.131747473	0.134866156	0.138041871	0.141228778	0.144359057	0.147636667	0.151065872	0.154658264	0.158474886	0.162597059	0.16714514	0.172108369	0.177130107	0.182440532	0.188210003	0.194272432	0.20030946	0.206341445	0.212296473	0.218211943	0.224072098	0.229761026	0.23551673	0.241298242	0.246768022	0.252050106
Wakayama	0.753739111	0.757745147	0.76215474	0.766116135	0.769938364	0.773914914	0.777687657	0.780840732	0.78355184	0.786085234	0.788608259	0.791184093	0.794061798	0.797106859	0.800368643	0.803396044	0.805908732	0.808220465	0.810480139	0.812550369	0.815357274	0.818685888	0.822005337	0.825122793	0.828111746	0.830917363	0.833898196	0.836723197	0.839654018	0.842731874	0.844761276	0.847037481
Wakefield	0.692436467	0.69653247	0.701823136	0.707800514	0.713152829	0.716363594	0.719061388	0.722368367	0.725655502	0.730279377	0.735798563	0.739886213	0.741830107	0.742916791	0.744988366	0.747007185	0.748426089	0.749436526	0.750027971	0.751652934	0.75497844	0.759731131	0.767052498	0.775248822	0.780873551	0.784680304	0.78832109	0.792547543	0.796583195	0.801441213	0.804744713	0.806811491
Wales	0.710140734	0.715478036	0.721407686	0.727533596	0.733105415	0.73695851	0.74048567	0.744775328	0.7493989	0.755031994	0.760996809	0.765843408	0.76943011	0.772096119	0.775060178	0.777793105	0.780192749	0.782691394	0.785148785	0.787624313	0.790656664	0.794194949	0.799118219	0.804921906	0.809416942	0.813151383	0.816818185	0.820508402	0.824617063	0.8297892	0.832714295	0.834278536
Walsall	0.67868011	0.681778926	0.686454909	0.692208265	0.696833385	0.698847612	0.699530532	0.70106263	0.704017822	0.708980276	0.714607176	0.718867494	0.721266268	0.723058637	0.725481795	0.727927054	0.730592779	0.73319739	0.735083915	0.737555208	0.741381517	0.745818998	0.751947961	0.758620152	0.763666232	0.767774886	0.771618493	0.776018231	0.780619588	0.786272093	0.790212752	0.792529439
Waltham Forest	0.716668274	0.72145392	0.727050373	0.733124582	0.738929149	0.743403588	0.747381584	0.751791267	0.756269456	0.76142493	0.766923015	0.771588189	0.77497571	0.777633641	0.780520142	0.782972952	0.784907508	0.786786017	0.78857743	0.790421126	0.793057618	0.796828937	0.802519656	0.809104344	0.814502386	0.81900025	0.823304672	0.827785924	0.832043458	0.836442839	0.83902216	0.840509602
Wandsworth	0.820916201	0.825894317	0.831010381	0.836144422	0.84099764	0.845261428	0.849505433	0.85423898	0.858944733	0.86399287	0.869303621	0.874076766	0.878067327	0.881463943	0.884724892	0.887652111	0.890511556	0.893444078	0.896206385	0.898373803	0.900524981	0.902869921	0.905725139	0.908819701	0.911294986	0.913467326	0.915719805	0.918062236	0.920335562	0.922738996	0.923703881	0.924241493
Warrington	0.757425219	0.762524405	0.768492764	0.774199848	0.778864593	0.781605683	0.783694627	0.786230134	0.78928744	0.794297245	0.800427615	0.805528013	0.80924165	0.812293769	0.815764744	0.819001128	0.821219822	0.822990028	0.824672705	0.826804037	0.830447786	0.835116805	0.84105702	0.847393535	0.852495778	0.857010575	0.861506735	0.865948965	0.870099593	0.874597793	0.877257419	0.878756212
Warwickshire	0.753085339	0.758705831	0.764235811	0.769224656	0.773814492	0.777157593	0.78000855	0.783515693	0.787519487	0.792720704	0.798307509	0.802705911	0.805673688	0.807703357	0.810017159	0.812270517	0.814557195	0.817143078	0.819860344	0.822565395	0.825789364	0.829590471	0.834440759	0.839707435	0.843788548	0.847231009	0.850977317	0.854931018	0.858547072	0.862573675	0.865129865	0.866672661
Washington	0.781101794	0.783192157	0.786443145	0.789887398	0.793226943	0.796465958	0.799622268	0.80278059	0.806271493	0.810109375	0.814635753	0.818988206	0.822602361	0.825375051	0.827580684	0.828453702	0.829319568	0.831703984	0.835316854	0.839438851	0.84369776	0.847318357	0.850781789	0.854267806	0.857750077	0.861346597	0.86494843	0.868573193	0.871884538	0.874936929	0.876491156	0.877584845
West Azarbayejan	0.37997815	0.394902017	0.406170759	0.417408542	0.429901147	0.442058721	0.452581184	0.460986464	0.469157741	0.47852181	0.488786111	0.498362554	0.50842601	0.519123347	0.530007962	0.540873083	0.549728232	0.556244352	0.560902989	0.564837957	0.569474614	0.57442046	0.57758425	0.580098128	0.583251678	0.587339769	0.59304459	0.600206352	0.607620436	0.614484871	0.620732482	0.627112463
West Bengal	0.349244078	0.353420137	0.357335248	0.361762751	0.366501458	0.371755073	0.377032663	0.382864756	0.389201366	0.395730534	0.401809998	0.407753569	0.413085334	0.41847449	0.423646097	0.428882658	0.434512077	0.440608071	0.446558699	0.453159881	0.46019426	0.466839506	0.473510955	0.481979059	0.49104348	0.500796482	0.510506358	0.520222368	0.529612326	0.538622099	0.546310249	0.554094043
West Berkshire	0.805550058	0.810452711	0.815744156	0.820928839	0.825327085	0.828370424	0.830796334	0.833740327	0.837243331	0.841790163	0.846819868	0.85087726	0.853476018	0.85414895	0.854778966	0.854821244	0.854399691	0.854041077	0.854250282	0.855786905	0.85834418	0.861880374	0.866856452	0.872264683	0.87666497	0.88025107	0.88359419	0.887025363	0.890218579	0.893450611	0.896086136	0.897757011
West Java	0.453362331	0.462900417	0.472227416	0.481260302	0.490077931	0.498420828	0.50635713	0.51402432	0.519463845	0.523829587	0.527555116	0.530723862	0.533932301	0.537219636	0.54068547	0.544558242	0.548987834	0.55426903	0.560516379	0.567007559	0.573938972	0.581443237	0.588783562	0.595974101	0.602831345	0.609430098	0.615769647	0.621953187	0.62798418	0.633863396	0.638841358	0.643676633
West Kalimantan	0.392420939	0.403546934	0.414559711	0.425181012	0.435596831	0.445592807	0.455135464	0.464363134	0.471289924	0.476975088	0.481438069	0.484997385	0.488390089	0.491657658	0.494746457	0.497557396	0.500436298	0.50407497	0.508614669	0.513617603	0.5193251	0.525779882	0.532523628	0.539333417	0.545941462	0.552374557	0.558607119	0.564666542	0.570581784	0.576362347	0.581289351	0.586121672
West Midlands	0.712229751	0.717294817	0.722991462	0.728771674	0.73384891	0.737082996	0.73977625	0.743457914	0.747776577	0.753376821	0.759401986	0.764194931	0.767392117	0.769902529	0.772965911	0.776022184	0.778765345	0.781588429	0.784605518	0.787625943	0.790933208	0.794735154	0.800225851	0.806279667	0.81090038	0.814669794	0.818336808	0.822459817	0.826556355	0.831192891	0.834122604	0.835865141
West Nusa Tenggara	0.337279768	0.348596437	0.360281417	0.3721195	0.383887897	0.395203377	0.406173953	0.416987393	0.425463443	0.433193111	0.440705527	0.447987762	0.455251195	0.462408148	0.469621993	0.476757439	0.483833614	0.491206004	0.498897461	0.506536972	0.514042282	0.521937265	0.529664329	0.537174668	0.544414464	0.551393396	0.558092789	0.564539028	0.570784472	0.576865896	0.582015196	0.587034621
West Papua	0.457306637	0.466233925	0.475295762	0.484221157	0.492996739	0.501069789	0.508700871	0.516041171	0.521316627	0.525568147	0.528854185	0.531531734	0.534331325	0.537432633	0.540799122	0.544722823	0.549525408	0.55578751	0.563940756	0.57329506	0.584217781	0.596487163	0.607721069	0.618038433	0.627409894	0.635997196	0.643877305	0.651159328	0.657959065	0.664400303	0.669829389	0.675125644
West Pokot	0.215643183	0.22239318	0.228657488	0.234625908	0.240556788	0.24610384	0.251641623	0.256799193	0.261983743	0.267220236	0.272461513	0.277802921	0.283210973	0.288805767	0.294635927	0.301135742	0.307981464	0.315363154	0.322748175	0.330513501	0.338966876	0.347829012	0.357062523	0.366574394	0.376245514	0.386194704	0.396256392	0.406139523	0.416058663	0.426002684	0.435325732	0.444120899
West Sulawesi	0.388169169	0.396456145	0.404603634	0.412332862	0.419839087	0.426883335	0.433684845	0.44045657	0.444978373	0.448429021	0.450863688	0.452648868	0.454577399	0.456679678	0.458984687	0.461742845	0.465298754	0.470215932	0.476854961	0.484306447	0.49271753	0.501942748	0.511091619	0.519918389	0.528304505	0.536275541	0.543781967	0.55095746	0.557861768	0.564530581	0.570184707	0.57565685
West Sumatra	0.465210234	0.474324214	0.483333039	0.492277723	0.501058181	0.509330998	0.517298811	0.525176518	0.530886205	0.535735015	0.539886646	0.54357323	0.547454891	0.551496864	0.555708188	0.560237942	0.565251968	0.571087098	0.577808789	0.584755505	0.592201612	0.600186895	0.608067951	0.6157333	0.623009563	0.630032184	0.636701359	0.643146231	0.649369733	0.655481061	0.660658938	0.665763664
West Sussex	0.762071928	0.766742633	0.771673315	0.776482782	0.780726888	0.783815722	0.786408682	0.789594608	0.793359433	0.798066328	0.80303899	0.807279054	0.810319563	0.812483034	0.814960956	0.817071906	0.818834655	0.820587246	0.82211726	0.823584136	0.825900887	0.829013534	0.833474469	0.838651426	0.842910214	0.846594332	0.850143095	0.853809119	0.857333807	0.86114164	0.863390071	0.864792147
West Virginia	0.725935457	0.72805707	0.7316111	0.735513184	0.739303585	0.742828588	0.745902371	0.748529084	0.750992443	0.753469156	0.756723408	0.759940466	0.762297992	0.763739376	0.764472457	0.764040711	0.763665988	0.764966911	0.768011671	0.772395493	0.777025268	0.780692544	0.783816863	0.787432975	0.791469578	0.795917586	0.800419978	0.80464921	0.808610815	0.812844076	0.815637625	0.817713511
Western Cape	0.630621788	0.633124877	0.635137853	0.636892409	0.638716432	0.640890698	0.643456189	0.646366031	0.649109334	0.651688918	0.6541842	0.656129731	0.657741841	0.659297807	0.661265739	0.664078203	0.667881468	0.672027656	0.675915486	0.67938032	0.682948924	0.686707047	0.690460724	0.694167939	0.697676218	0.701073811	0.704319599	0.707544148	0.7106979	0.713880998	0.716514641	0.718532896
Western Europe	0.746400479	0.751670034	0.757021934	0.762056783	0.766693114	0.770621721	0.774079855	0.777577691	0.780866892	0.784019197	0.787400011	0.790904403	0.794165178	0.796961505	0.79971572	0.802414038	0.80506685	0.807723334	0.810484377	0.813110222	0.816142165	0.819375239	0.822633726	0.825786901	0.828609513	0.831321799	0.834216019	0.837522174	0.84083355	0.844212109	0.846550359	0.848726316
Western Sub-Saharan Africa	0.273700004	0.277410732	0.281024681	0.284431723	0.287699583	0.2909832	0.294618466	0.298302443	0.302025797	0.305809779	0.309780958	0.314028092	0.318880999	0.324232893	0.330228268	0.336779707	0.343248175	0.350040166	0.356716457	0.363491543	0.370608753	0.377609144	0.384753386	0.391890443	0.39916209	0.406238201	0.412927287	0.419615019	0.426437347	0.433383889	0.439822327	0.446022979
Westminster	0.860957245	0.864667843	0.86896405	0.873169724	0.876962898	0.879974952	0.882941481	0.885943119	0.888570465	0.891199613	0.893950243	0.896558965	0.898616696	0.900460189	0.902514709	0.904645511	0.907035241	0.909662413	0.912355807	0.914728286	0.916429199	0.918391465	0.921137933	0.923914956	0.925955012	0.927561927	0.929279663	0.931141661	0.932865986	0.934622267	0.936117972	0.937198627
Wigan	0.69385144	0.698265316	0.703972367	0.710030694	0.7151698	0.718306821	0.720969646	0.724216723	0.727230537	0.731261727	0.736562437	0.741057771	0.743569203	0.744721411	0.746555181	0.749067247	0.751463927	0.753064367	0.754269267	0.756390539	0.760195877	0.765184807	0.771412509	0.777457071	0.781781458	0.785499107	0.789440132	0.793911138	0.798191322	0.802569612	0.805200084	0.80685214
Wiltshire	0.751135505	0.755451157	0.759884685	0.764427612	0.768893382	0.77224644	0.774881797	0.778147472	0.782047535	0.787235972	0.79261431	0.796721433	0.799589586	0.801972665	0.804750599	0.806772535	0.807979797	0.808488816	0.80853481	0.809256053	0.811888722	0.815869405	0.821393499	0.827251456	0.831994693	0.836522546	0.841232024	0.84609662	0.850598018	0.855158959	0.85786894	0.859466242
Windsor and Maidenhead	0.818140871	0.82161379	0.825335136	0.829300668	0.833100456	0.83615734	0.838814994	0.842056621	0.845764989	0.850320792	0.855261344	0.859475538	0.862981586	0.866000205	0.868865983	0.871171982	0.873010755	0.874888711	0.876646829	0.878021485	0.879898647	0.882329264	0.886039945	0.890857911	0.89511708	0.898810609	0.902350869	0.905902704	0.909291748	0.912848892	0.914738041	0.91581805
Wirral	0.706506429	0.711299157	0.71684603	0.722583903	0.727889248	0.731471658	0.734278981	0.737502235	0.740843839	0.745220385	0.750337652	0.754471063	0.756932172	0.75855582	0.760945164	0.763330473	0.765487295	0.767513629	0.769416773	0.771316129	0.773929551	0.777438613	0.783056317	0.789561711	0.794585613	0.79886987	0.80294669	0.807228539	0.81120829	0.815329448	0.817782465	0.819316291
Wisconsin	0.784207391	0.786860748	0.790207111	0.793541709	0.796764779	0.799800129	0.802553387	0.80497178	0.80727955	0.809696788	0.812823347	0.816199508	0.81920468	0.82161328	0.823417104	0.824283809	0.825150038	0.82724699	0.830491655	0.834526077	0.838754514	0.842405297	0.845668185	0.848959525	0.852244397	0.855673483	0.859091933	0.86235081	0.865378715	0.868434573	0.870237461	0.871726096
Wokingham	0.82484241	0.829020445	0.83302523	0.836971846	0.840701088	0.843846097	0.846792561	0.850285993	0.85408238	0.858443204	0.863062582	0.867108607	0.870407601	0.873114573	0.875894292	0.878347065	0.880284856	0.882139737	0.884006565	0.885252182	0.886109883	0.887270311	0.889972209	0.893653298	0.896659728	0.89922274	0.901731391	0.904247613	0.906513571	0.909188749	0.910727479	0.911658755
Wolverhampton	0.692133664	0.696834259	0.702632522	0.709165938	0.715134949	0.718299619	0.720305573	0.7235514	0.727692618	0.73356159	0.739908622	0.744865582	0.747704087	0.74969265	0.752372351	0.754941499	0.757178976	0.759717518	0.762225351	0.764185098	0.76655327	0.769970314	0.775229815	0.780941242	0.785448141	0.78948146	0.793602406	0.798315867	0.802766114	0.807488073	0.81054331	0.812389843
Worcestershire	0.731756994	0.736468614	0.741498891	0.746667055	0.751165511	0.754157486	0.756841299	0.76053245	0.76511163	0.771225385	0.777658804	0.782601726	0.785656516	0.787881831	0.79043604	0.793067151	0.795464655	0.797614858	0.799252409	0.800335848	0.802171746	0.804940638	0.809378941	0.81463709	0.818905026	0.822682238	0.826431276	0.830706067	0.834897769	0.839321589	0.842016969	0.843611304
Wyoming	0.750880744	0.753215731	0.756800183	0.76077982	0.764501193	0.768054327	0.771234146	0.77449507	0.778014938	0.781583393	0.785653346	0.789883005	0.793696585	0.79716501	0.800017544	0.801824217	0.804022475	0.807852352	0.813310959	0.818741347	0.824282071	0.828788638	0.832510567	0.836013441	0.839641542	0.843439015	0.847264337	0.851059167	0.854693318	0.858338343	0.860520845	0.862148722
Yamagata	0.746246131	0.750074468	0.754225012	0.757638499	0.761162835	0.764952999	0.768540479	0.771656499	0.774287768	0.776609157	0.778635343	0.780593138	0.783366568	0.786464293	0.789853806	0.792823143	0.795371298	0.798156114	0.800468521	0.802631004	0.80530324	0.808059422	0.810785405	0.813663335	0.816524034	0.81960797	0.822985563	0.826340218	0.829759981	0.833160261	0.835456309	0.837933155
Yamaguchi	0.770512746	0.774213385	0.778637263	0.782122399	0.785735172	0.789678824	0.793129836	0.796171204	0.798722798	0.800975841	0.803161598	0.805353955	0.808280787	0.811210207	0.81415528	0.816559685	0.818182261	0.820068132	0.822086832	0.824120996	0.826831876	0.829798262	0.832547214	0.83524197	0.837772249	0.839893531	0.842479904	0.845387567	0.84859169	0.851797934	0.853962511	0.856255885
Yamanashi	0.777354522	0.781500795	0.785662771	0.78921375	0.792929522	0.796882169	0.800258994	0.803108456	0.805065438	0.806818886	0.808638418	0.810422395	0.812572074	0.815050876	0.817920438	0.820471732	0.823198084	0.826019186	0.828514097	0.830194394	0.832723126	0.835465036	0.83777821	0.839849449	0.841965894	0.844199011	0.846499725	0.848750205	0.851177127	0.853882078	0.85570176	0.857782852
Yazd	0.454227587	0.468809771	0.479870146	0.491575953	0.505026011	0.518510439	0.530704079	0.540959313	0.550735949	0.561282626	0.572302283	0.582162398	0.592025049	0.601983517	0.611807591	0.621710339	0.630176569	0.637190268	0.642666088	0.647579726	0.653190986	0.659124931	0.663136315	0.666468064	0.670281658	0.674857755	0.681070046	0.688462043	0.695673304	0.70205677	0.707697596	0.713344284
Yemen	0.215664586	0.222885409	0.230415046	0.238025246	0.245879426	0.253962572	0.262278613	0.270782536	0.279500507	0.288261301	0.297145157	0.306112424	0.315065023	0.324081689	0.333371285	0.343462562	0.353472947	0.363301218	0.373140288	0.382762252	0.392936641	0.401471801	0.409561349	0.417642405	0.425189667	0.430197789	0.434232983	0.437549155	0.440727991	0.4440014	0.446893069	0.450376375
Yogyakarta	0.463588443	0.473680778	0.484262987	0.495513713	0.506926164	0.517913177	0.528175512	0.537648885	0.544056497	0.549395041	0.553914174	0.557779636	0.561647556	0.565581872	0.569673465	0.574038039	0.578881552	0.584569879	0.591113861	0.597928843	0.605234562	0.613075874	0.620744175	0.628167845	0.635211665	0.641952194	0.648316783	0.654442068	0.660364272	0.666132809	0.670861084	0.675429917
York	0.787154023	0.792373666	0.797581364	0.802250845	0.806402138	0.809928483	0.813354821	0.817286745	0.821463734	0.826269566	0.831259391	0.835850847	0.839703692	0.842932373	0.846272963	0.849473273	0.852529937	0.855591023	0.858598213	0.861261994	0.863791142	0.866373361	0.869462602	0.872594995	0.874956754	0.877158553	0.879473931	0.881852205	0.884101627	0.8865909	0.887811277	0.888738932
Yorkshire and the Humber	0.71744891	0.721942348	0.727224023	0.732715226	0.7376591	0.741090229	0.744213656	0.748039192	0.752248852	0.757564663	0.763224901	0.767823157	0.77092397	0.773168847	0.775854923	0.778524477	0.781082793	0.783776479	0.786470004	0.789423343	0.793000001	0.797154483	0.802732454	0.808730122	0.813009261	0.816418476	0.819998903	0.824127659	0.828232043	0.832925305	0.835780283	0.837459877
Yucat��n	0.469101155	0.474451956	0.480864076	0.488652617	0.497235252	0.504223762	0.511318755	0.518418074	0.525292033	0.531390302	0.536690848	0.54134838	0.545732079	0.551110792	0.55712125	0.562705424	0.567892184	0.573015048	0.578311588	0.582671335	0.587482585	0.593105684	0.599330714	0.606036724	0.61308507	0.620080592	0.626493436	0.632566043	0.638357183	0.643936744	0.648671616	0.653050809
Zacatecas	0.482045818	0.48758905	0.49321387	0.498885367	0.504545124	0.508949999	0.51353475	0.518745791	0.524468712	0.530542762	0.536712192	0.542570642	0.548497394	0.554239571	0.559473843	0.563412523	0.566561093	0.56944972	0.572571967	0.574471258	0.576589213	0.579950064	0.584363277	0.589726705	0.595650477	0.601934202	0.608260972	0.614309889	0.620036873	0.625543402	0.630338787	0.634773655
Zambia	0.304008549	0.30584236	0.307316277	0.308780208	0.309223449	0.309995813	0.311326691	0.31308733	0.314926435	0.317396437	0.320625322	0.324401368	0.328680122	0.333721398	0.339488917	0.346048864	0.353540709	0.362450967	0.371688496	0.381667118	0.392470989	0.403475629	0.414574501	0.425492302	0.436244006	0.446744719	0.457122596	0.467532631	0.477887712	0.487911523	0.497485561	0.505948954
Zanjan	0.391316094	0.4088901	0.420937843	0.432099645	0.444346897	0.456107387	0.465850585	0.473262332	0.47968483	0.486947981	0.495135641	0.503431287	0.513485073	0.525359755	0.538357345	0.552207764	0.564924509	0.575775942	0.584344188	0.591526484	0.598891826	0.606247989	0.61159146	0.616034488	0.620636349	0.625474775	0.631612155	0.638661586	0.645468803	0.651408578	0.656539511	0.661729132
Zimbabwe	0.398559341	0.406052877	0.412083826	0.4179742	0.424051564	0.42892904	0.434187192	0.438141988	0.441093135	0.443246604	0.444841402	0.446354681	0.446970895	0.446002182	0.443696404	0.439651657	0.434405758	0.42916514	0.422448974	0.418330613	0.417305357	0.419729695	0.42574852	0.432881888	0.439997226	0.446552872	0.452473037	0.458424984	0.464379262	0.468384438	0.471573171	0.473819486
