# Supplementary material for: Global burden of viral skin diseases from 1990 to 2021: a systematic analysis for the global burden of disease study 2021
Source: Front Public Health. 2025 Feb 19;13:1464372. doi: 10.3389/fpubh.2025.1464372 (PMC11879981; doi:10.3389/fpubh.2025.1464372)
Supplement: Supplementary file 1 [file Data_Sheet_1.zip › 1464372_SupMaterial/Incidence.CSV]

	Num_1990	ASR_1990	Num_2021	ASR_2021	EAPC_CI
Global	64056940 (61929307-66305790)	1134.25 (1097.73-1172.94)	84730445 (82132966-87586946)	1126.25 (1090.92-1165.91)	-0.03 (-0.03--0.03)
Sex
Female	31348892 (30292055-32456467)	1127.65 (1091.06-1165.69)	41305808 (40031577-42681949)	1120.03 (1083.85-1158.68)	-0.03 (-0.04--0.03)
Male	32708048 (31644308-33822727)	1140.68 (1105.11-1178.78)	43424637 (42076603-44835509)	1133.24 (1097.43-1171.22)	-0.02 (-0.03--0.02)
Age
<5 years	14662641 (13856426-15515370)	2365.18 (2235.13-2502.73)	16255029 (15349130-17231438)	2469.72 (2332.09-2618.08)	0.1 (0.07-0.13)
5-9 years	16148535 (15113522-17185020)	2767.38 (2590.01-2945.01)	19489684 (18234986-20799099)	2836.71 (2654.08-3027.29)	0.06 (0.05-0.07)
10-14 years	6930993 (6459512-7479452)	1293.86 (1205.85-1396.25)	8725514 (8139838-9429367)	1308.89 (1221.03-1414.47)	0.03 (0.02-0.03)
15-19 years	4309499 (3877284-4744993)	829.67 (746.46-913.51)	5016676 (4516389-5519174)	803.98 (723.8-884.51)	-0.08 (-0.09--0.06)
20-24 years	4045588 (3665420-4504038)	822.13 (744.87-915.29)	4627021 (4184803-5142235)	774.84 (700.79-861.12)	-0.15 (-0.17--0.12)
25-29 years	3495163 (3150237-3867348)	789.65 (711.73-873.74)	4387644 (3964443-4855845)	745.76 (673.83-825.34)	-0.19 (-0.21--0.16)
30-34 years	2529491 (2265532-2821768)	656.29 (587.8-732.12)	3817379 (3416794-4259333)	631.51 (565.25-704.63)	-0.18 (-0.2--0.15)
35-39 years	2282660 (2015467-2541303)	648.03 (572.18-721.46)	3468242 (3053000-3856577)	618.37 (544.34-687.61)	-0.17 (-0.19--0.14)
40-44 years	2271105 (2052432-2511097)	792.76 (716.43-876.53)	3721324 (3345034-4125154)	743.89 (668.67-824.62)	-0.2 (-0.22--0.19)
45-49 years	1948317 (1759542-2165934)	839.08 (757.78-932.81)	3750286 (3371654-4184472)	792.03 (712.06-883.72)	-0.18 (-0.2--0.16)
50-54 years	1556186 (1394035-1737776)	732.08 (655.8-817.5)	3207354 (2877751-3586988)	720.88 (646.8-806.2)	-0.07 (-0.09--0.05)
55-59 years	1244744 (1108643-1381968)	672.11 (598.62-746.2)	2651482 (2354724-2946133)	670.03 (595.04-744.48)	-0.01 (-0.04-0.01)
60-64 years	993752 (891832-1101528)	618.74 (555.28-685.84)	1949097 (1747089-2157703)	609 (545.88-674.18)	0 (-0.03-0.03)
65-69 years	693436 (620314-770810)	560.99 (501.83-623.59)	1477021 (1321835-1646496)	535.46 (479.2-596.9)	-0.05 (-0.09--0.02)
70-74 years	434192 (389511-483584)	512.86 (460.08-571.2)	1019586 (914896-1135593)	495.33 (444.47-551.69)	-0.13 (-0.18--0.08)
75-79 years	283944 (251930-314772)	461.28 (409.27-511.36)	583379 (518205-647530)	442.34 (392.92-490.98)	-0.25 (-0.3--0.19)
80-84 years	151526 (136056-167565)	428.33 (384.6-473.67)	350007 (315005-387683)	399.63 (359.66-442.65)	-0.33 (-0.38--0.28)
85-89 years	57720 (51872-63573)	381.97 (343.27-420.71)	163476 (146424-180343)	357.54 (320.25-394.44)	-0.26 (-0.32--0.19)
90-94 years	14367 (12959-15901)	335.27 (302.4-371.06)	55125 (49716-61426)	308.14 (277.91-343.37)	-0.19 (-0.24--0.15)
95+ years	3082 (2633-3588)	302.74 (258.59-352.41)	15118 (12798-17709)	277.38 (234.8-324.92)	-0.31 (-0.35--0.27)
SDI region
High-middle SDI	11548203 (11182181-11943373)	1126 (1089.16-1166.42)	12579252 (12206986-12996027)	1168.95 (1130.66-1213.35)	0.12 (0.1-0.13)
High SDI	12378699 (12059165-12673465)	1566.04 (1523.77-1607.76)	13958350 (13625969-14278411)	1559.42 (1519.01-1600.76)	-0.04 (-0.05--0.03)
Low-middle SDI	13560716 (13027182-14110903)	973.3 (939.63-1008.77)	19684858 (19003959-20441361)	994.5 (960.29-1033.08)	0.07 (0.06-0.07)
Low SDI	6551300 (6326962-6826051)	1035.79 (1003.93-1073.3)	14220707 (13717927-14783306)	1056.98 (1022.11-1094.94)	0.07 (0.06-0.08)
Middle SDI	19967457 (19284982-20720403)	1068.03 (1033.25-1105.81)	24227949 (23478237-25057677)	1077.53 (1041.99-1117.21)	0.02 (0.02-0.03)
GBD region
Advanced Health System	16390428 (15942901-16818361)	1375.16 (1336.6-1415.45)	17445617 (17013707-17849133)	1397.61 (1359.64-1437.31)	0.03 (0.02-0.04)
Africa	8178307 (7881582-8520076)	1042.56 (1008.52-1082.07)	17792128 (17153752-18513512)	1077.42 (1041.66-1118.26)	0.11 (0.11-0.12)
African Region	6781703 (6541531-7066281)	1059.72 (1025.3-1098.5)	15256681 (14710565-15887658)	1088.99 (1053.56-1129.13)	0.1 (0.09-0.1)
America	9511973 (9266785-9778695)	1311.27 (1277.34-1346.11)	11995679 (11697941-12283867)	1284.3 (1250.02-1318.79)	-0.08 (-0.09--0.07)
Andean Latin America	445352 (428101-465377)	1012.51 (973.65-1053.06)	674010 (649988-699709)	1031.97 (994.68-1072.17)	0.06 (0.06-0.07)
Asia	37998956 (36702343-39404051)	1109.73 (1073.2-1148.84)	47018951 (45518204-48607834)	1097.62 (1061.18-1137.55)	-0.04 (-0.05--0.04)
Australasia	304603 (294331-315194)	1646.1 (1589.55-1706)	435979 (421569-451214)	1659.73 (1600.96-1722.11)	0.01 (0-0.01)
Basic Health System	26965069 (26086480-27959296)	1100.88 (1065.4-1140.53)	31893753 (30911993-33014333)	1119 (1082.88-1161.05)	0.04 (0.04-0.05)
Caribbean	356205 (343124-370934)	949.49 (914.88-986.91)	419725 (404767-436335)	952.64 (916.99-991.3)	0.01 (0.01-0.02)
Central Africa	780437 (750920-819653)	905.53 (874.95-944.37)	1949160 (1875604-2041204)	934.58 (903.59-974.41)	0.11 (0.09-0.14)
Central Asia	734634 (705714-767189)	924.13 (889.9-961.4)	898499 (864240-935021)	924.23 (889.35-961.73)	0.01 (0-0.02)
Central Europe	1069161 (1033773-1107924)	955.03 (921.37-993.62)	803737 (779868-828843)	966.09 (933.15-1002.26)	0.04 (0.03-0.05)
Central Latin America	1680866 (1617042-1758086)	867.45 (836.54-903.16)	2127980 (2053404-2208178)	893.99 (860.94-929.5)	0.09 (0.08-0.1)
Central Sub-Saharan Africa	606782 (583143-637888)	855.87 (824.91-894.1)	1526167 (1464488-1603824)	888.98 (857.43-929.67)	0.13 (0.1-0.16)
Commonwealth High Income	1314853 (1274795-1352936)	1350.91 (1307.63-1396.69)	1686625 (1638773-1734863)	1394.65 (1349.08-1442.37)	0.07 (0.05-0.08)
Commonwealth Low Income	2946684 (2829278-3073317)	1101.65 (1064.04-1143.21)	5103543 (4927101-5304287)	1162.87 (1123.6-1205.25)	0.18 (0.17-0.19)
Commonwealth Middle Income	13631978 (13095214-14190026)	977.18 (942.99-1013.02)	21250274 (20539769-22006846)	988.98 (954.8-1024.44)	0.04 (0.03-0.04)
East Asia	14736507 (14284113-15259028)	1211.05 (1173.07-1253.04)	15786099 (15287681-16288739)	1263.58 (1223.23-1309.35)	0.14 (0.13-0.15)
East Asia & Pacific - WB	22803981 (22088145-23582942)	1205.99 (1168.35-1249.18)	25373032 (24599361-26201917)	1223.66 (1185.09-1267.43)	0.05 (0.04-0.06)
Eastern Africa	2761707 (2659928-2876303)	1246.66 (1207.49-1292.18)	5964370 (5752594-6198628)	1285.83 (1244.8-1332.12)	0.11 (0.1-0.11)
Eastern Europe	1931221 (1864016-1996026)	955.01 (919.57-989.39)	1518105 (1469740-1565989)	959.63 (924.55-994.8)	0.02 (0.01-0.02)
Eastern Mediterranean Region	4443900 (4271989-4635842)	961.18 (928.81-998.23)	8003582 (7716037-8320916)	985.34 (950.52-1023.42)	0.08 (0.07-0.08)
Eastern Sub-Saharan Africa	3109238 (2996627-3240900)	1285.43 (1244.38-1334.01)	6821083 (6581581-7095349)	1321.56 (1279.08-1369.83)	0.1 (0.09-0.1)
Europe	8277558 (8018083-8532670)	1159.45 (1120.44-1198.88)	7836962 (7606629-8066090)	1179.73 (1140.69-1220.5)	0.02 (0.01-0.03)
Europe & Central Asia - WB	8808584 (8526808-9082881)	1143.31 (1105.21-1182.55)	8543866 (8287221-8799107)	1151.98 (1114.18-1191.97)	-0.01 (-0.02-0)
European Region	8863587 (8580650-9140033)	1139.74 (1101.74-1178.84)	8623565 (8364602-8880913)	1145.39 (1107.83-1185.07)	-0.01 (-0.02--0.01)
High-income Asia Pacific	2538919 (2458417-2621387)	1658.05 (1603.2-1715.71)	2333117 (2260593-2397928)	1673.13 (1617.75-1732.16)	0 (0-0.01)
High-income North America	4670539 (4572688-4764359)	1817.43 (1778.46-1854.42)	5841677 (5717471-5961023)	1804.09 (1763.02-1841.39)	-0.05 (-0.06--0.03)
Latin America & Caribbean - WB	4878645 (4703566-5067639)	998.28 (964.41-1034.94)	6179147 (5978460-6401602)	1010.84 (976.55-1050.66)	0.03 (0.03-0.04)
Limited Health System	18973094 (18233274-19750038)	1000.15 (965.8-1036.16)	31104770 (30047746-32256285)	1024.59 (990.34-1061.62)	0.08 (0.07-0.08)
Middle East & North Africa - WB	2991491 (2875451-3131485)	954.93 (920.4-995.26)	4790664 (4617300-4987981)	991.88 (955.77-1032.55)	0.11 (0.1-0.12)
Minimal Health System	1677785 (1616861-1755063)	975.05 (943.44-1014.96)	4226977 (4071116-4415938)	991.47 (960.15-1032.5)	0.07 (0.05-0.08)
North Africa and Middle East	3894221 (3740046-4070056)	957.36 (922.83-997.12)	6318659 (6084992-6579009)	990.48 (953.83-1031.4)	0.1 (0.09-0.11)
North America	4670024 (4572183-4763836)	1817.27 (1778.31-1854.26)	5841129 (5716943-5960453)	1803.97 (1762.9-1841.27)	-0.05 (-0.06--0.03)
Northern Africa	1370312 (1311920-1437035)	961.84 (924.98-1004.79)	2208937 (2120427-2310523)	995.31 (956.13-1039.17)	0.09 (0.08-0.1)
Oceania	84283 (80917-87794)	1088.14 (1047.68-1128.95)	171134 (164489-178479)	1093.79 (1053.54-1136.85)	0.01 (0.01-0.02)
Region of the Americas	9511973 (9266785-9778695)	1311.27 (1277.34-1346.11)	11995679 (11697941-12283867)	1284.3 (1250.02-1318.79)	-0.08 (-0.09--0.07)
South-East Asia Region	14996983 (14421429-15620165)	988.4 (953.36-1025.8)	19540784 (18886790-20206929)	997.42 (961.83-1034.08)	0.02 (0.02-0.03)
South Asia	12714488 (12198977-13259011)	972.98 (937.69-1009.41)	17733793 (17131863-18337692)	977.12 (942.44-1011.85)	0.01 (0.01-0.01)
South Asia - WB	13009110 (12483254-13566162)	972.96 (937.78-1009.53)	18308901 (17686180-18935721)	975.95 (941.3-1010.98)	0.01 (0.01-0.01)
Southeast Asia	5330990 (5136248-5531873)	1010.46 (976.72-1045.99)	6857154 (6627561-7092261)	1043.06 (1006.3-1081.54)	0.1 (0.1-0.11)
Southern Africa	1238526 (1193792-1291151)	1082.7 (1045.86-1123.12)	2402180 (2316260-2503589)	1123.87 (1085.58-1169.12)	0.14 (0.13-0.15)
Southern Latin America	813034 (781787-844696)	1608.76 (1548.34-1670.11)	994867 (960447-1031847)	1631.77 (1572.31-1694.27)	0.02 (0.01-0.03)
Southern Sub-Saharan Africa	636146 (612145-663424)	1026.02 (990.4-1065.53)	872535 (841634-906098)	1054.41 (1017.04-1094.91)	0.09 (0.08-0.09)
Sub-Saharan Africa - WB	6825984 (6587936-7112622)	1060.67 (1026.14-1099.77)	15618633 (15062656-16260449)	1089.68 (1054.3-1129.8)	0.1 (0.09-0.1)
Tropical Latin America	1595809 (1536346-1657137)	944.23 (911.11-978.04)	1977279 (1914757-2047314)	966.53 (934.94-1004.41)	0.08 (0.07-0.08)
Western Africa	2027325 (1953518-2118030)	923.84 (893.77-960.52)	5267481 (5068364-5501306)	964.93 (931.86-1001.46)	0.15 (0.14-0.16)
Western Europe	4555815 (4410099-4688227)	1397.27 (1349.87-1441.55)	4691562 (4554850-4829527)	1381.66 (1335.63-1428.66)	-0.09 (-0.11--0.07)
Western Pacific Region	19093712 (18516028-19754580)	1239.65 (1201.38-1283.2)	20964348 (20329904-21634694)	1260.89 (1221.48-1305.58)	0.06 (0.05-0.07)
Western Sub-Saharan Africa	2248129 (2166449-2347735)	923.29 (892.64-959.81)	5927284 (5704770-6194795)	963.84 (931.16-1001.18)	0.15 (0.14-0.16)
World Bank High Income	13826460 (13458389-14164845)	1501.47 (1459.3-1543.25)	15185434 (14819030-15539042)	1506.09 (1465.91-1547.38)	-0.02 (-0.03--0.01)
World Bank Low Income	4228206 (4080874-4408452)	1095.73 (1061.39-1137.39)	9304770 (8980527-9695061)	1117.29 (1080.47-1159.02)	0.07 (0.06-0.08)
World Bank Lower Middle Income	23207893 (22310544-24122545)	979.51 (946.15-1014.68)	34941364 (33754613-36219962)	999.59 (964.87-1036.86)	0.06 (0.06-0.06)
World Bank Upper Middle Income	22743524 (22025145-23570007)	1110.52 (1074.75-1150.74)	25239334 (24490085-26120059)	1139.62 (1102.82-1182.79)	0.08 (0.07-0.08)
Country
Afghanistan	104931 (100669-109748)	894.16 (860.43-932.45)	360459 (342736-378587)	919.66 (881.22-958.52)	0.1 (0.08-0.11)
Albania	34275 (32866-35893)	933.52 (896.1-975.06)	19347 (18700-20013)	946.62 (911.02-984.36)	0.06 (0.06-0.07)
Algeria	301112 (286773-316348)	975.64 (936.03-1018.14)	458145 (438408-479595)	999.29 (957.23-1044.61)	0.06 (0.05-0.08)
American Samoa	663 (634-695)	1165.81 (1118.85-1214.81)	572 (550-599)	1166.84 (1123.79-1219.43)	0 (0-0.01)
Andorra	525 (507-542)	1163.59 (1120.62-1205.41)	697 (675-719)	1164.67 (1121.78-1207.22)	-0.02 (-0.03--0.01)
Angola	111536 (106487-117202)	847.76 (815.61-883.25)	393008 (373690-415855)	906.72 (868.43-953.09)	0.23 (0.22-0.25)
Antigua and Barbuda	605 (580-633)	980.46 (939.12-1025.01)	749 (720-779)	999.66 (957.55-1044.98)	0.06 (0.05-0.08)
Argentina	547622 (525396-568226)	1609.81 (1545.84-1668.45)	679064 (654158-704367)	1629.62 (1569.55-1692.55)	0.01 (0-0.02)
Armenia	33029 (31548-34454)	919.87 (879.57-957.9)	23069 (22166-23965)	933.3 (895.03-972.57)	0.06 (0.06-0.07)
Australia	252445 (243160-261898)	1643.49 (1581.59-1705.85)	362040 (349526-375653)	1657.55 (1595.22-1721.15)	0.01 (0-0.01)
Austria	73047 (70794-75508)	1141.47 (1103.33-1182.66)	77490 (75190-79907)	1149.58 (1108.81-1193.83)	0 (-0.01-0.01)
Azerbaijan	75252 (71985-78815)	931.95 (893.17-974.46)	87777 (84274-91413)	931.61 (893.37-973.57)	0.02 (0-0.03)
Bahamas	2737 (2617-2864)	1011.27 (966.8-1056.12)	3380 (3251-3518)	1015.23 (973.79-1061.18)	0.03 (0.02-0.04)
Bahrain	5559 (5324-5825)	1008.7 (968.33-1055.52)	13954 (13378-14518)	1031.53 (988.07-1076.62)	0.08 (0.06-0.09)
Bangladesh	1343262 (1279222-1407880)	961.38 (922.72-1000.63)	1563465 (1502360-1626313)	962.24 (923.37-1001.8)	-0.01 (-0.02--0.01)
Barbados	2322 (2231-2414)	998.15 (955.66-1040.31)	2270 (2187-2359)	997.04 (954.92-1041.8)	-0.01 (-0.02--0.01)
Belarus	88740 (85259-92476)	946.04 (907.79-987.88)	68096 (65494-70573)	957.4 (919.54-998.96)	0.04 (0.04-0.04)
Belgium	93532 (90731-96698)	1138.88 (1098.91-1182.35)	102566 (99394-105720)	1152.31 (1109.42-1195.64)	0.01 (0-0.02)
Belize	2167 (2067-2278)	936.89 (895.75-979.77)	4151 (3996-4316)	962.51 (924.56-1002.66)	0.08 (0.07-0.09)
Benin	58879 (55990-62013)	908.16 (872.24-949.34)	162943 (155933-170963)	946.22 (907.95-987.14)	0.13 (0.12-0.14)
Bermuda	520 (502-540)	1009 (969.99-1049.86)	456 (440-473)	1021.06 (978.15-1064.79)	0.04 (0.04-0.05)
Bhutan	7245 (6921-7581)	948.81 (911.27-988.01)	6856 (6598-7132)	961.13 (923.37-1000.73)	0.05 (0.04-0.06)
Bolivia (Plurinational State of)	75540 (72299-79209)	985.68 (945.98-1027.89)	122084 (117358-127393)	1010.97 (971.66-1055.64)	0.08 (0.07-0.09)
Bosnia and Herzegovina	38789 (37293-40378)	924.23 (886.17-964.69)	22742 (21957-23575)	954.56 (916.89-995.11)	0.12 (0.1-0.15)
Botswana	16713 (15997-17500)	1006.46 (966.09-1047.51)	25943 (24872-27040)	1060.39 (1015.73-1106.31)	0.17 (0.16-0.18)
Brazil	1549684 (1491976-1608651)	944.18 (910.79-978.06)	1907937 (1846767-1974644)	966.26 (934.63-1004.01)	0.08 (0.07-0.08)
Brunei Darussalam	4588 (4404-4790)	1625.95 (1562.6-1693.54)	6641 (6395-6892)	1647.78 (1584.6-1710.94)	0.02 (0.01-0.03)
Bulgaria	68428 (65792-70881)	959.69 (918.22-1000.05)	45614 (44044-47297)	966.9 (927.13-1008.44)	0.01 (0.01-0.02)
Burkina Faso	110335 (105702-115958)	885.42 (852.59-924.7)	266880 (255051-280267)	922.85 (887.27-963.71)	0.14 (0.14-0.15)
Burundi	88819 (85341-92974)	1260.46 (1215.35-1315.66)	209714 (201324-219055)	1278.92 (1229.78-1333.26)	0.05 (0.05-0.05)
Cabo Verde	4118 (3934-4331)	926.92 (889.93-968.06)	5302 (5099-5554)	991.9 (952.31-1039.85)	0.24 (0.23-0.25)
Cambodia	124491 (118892-129893)	963.22 (926.68-1001)	175975 (168572-183834)	1003.18 (961.57-1047.65)	0.15 (0.14-0.15)
Cameroon	126344 (120561-132437)	935.54 (899.6-974.41)	386353 (368757-406542)	980.51 (939.47-1026.73)	0.16 (0.15-0.17)
Canada	436650 (423962-449662)	1778.32 (1723.48-1838.32)	578062 (560718-595566)	1793.29 (1736.44-1857.62)	0 (-0.01-0)
Central African Republic	28998 (27752-30426)	837.37 (804.23-873.02)	57408 (55135-60271)	856.57 (824.33-895.35)	0.08 (0.07-0.08)
Chad	68580 (65744-71943)	882.15 (848.75-919.21)	217529 (208311-227987)	910.61 (877.37-950.77)	0.11 (0.11-0.12)
Chile	216961 (208445-225243)	1606.58 (1544.92-1666.59)	267624 (258338-277753)	1639.39 (1578.81-1704.19)	0.04 (0.03-0.05)
China	14201663 (13770147-14708561)	1207.63 (1170.09-1249.24)	15241236 (14763777-15724335)	1261.24 (1221.03-1307.01)	0.14 (0.13-0.15)
Colombia	322082 (308887-337639)	878.13 (844.03-917.18)	388594 (373401-405355)	899.24 (860.86-941.47)	0.08 (0.07-0.08)
Comoros	7441 (7146-7783)	1281.75 (1233.76-1337.12)	10581 (10179-11033)	1331.65 (1281.98-1388.76)	0.12 (0.12-0.13)
Congo	26714 (25500-28204)	883.75 (846.47-926.85)	57018 (54465-59963)	931.91 (891.82-977.05)	0.18 (0.17-0.19)
Cook Islands	243 (233-254)	1164.41 (1119.87-1214.35)	182 (175-188)	1179.5 (1131.62-1227.36)	0.04 (0.03-0.05)
Costa Rica	31420 (30032-32929)	894.24 (858.4-933.26)	37872 (36368-39496)	911.55 (873.7-955.84)	0.06 (0.06-0.07)
Croatia	39563 (38024-41128)	969.07 (927.55-1012.99)	28371 (27409-29367)	975.31 (936.49-1016.39)	0.03 (0.02-0.03)
Cuba	98231 (94338-102190)	979.46 (938.09-1021.35)	85542 (82122-89026)	978.41 (939.95-1021.83)	0 (-0.01-0)
Cyprus	8251 (7977-8529)	1117.13 (1079.35-1158.9)	12399 (12044-12795)	1146.39 (1108.2-1188.28)	0.05 (0.04-0.07)
Czechia	84061 (81006-87447)	973.73 (935.02-1018.49)	76057 (73449-78929)	980.14 (942.9-1021.5)	0 (-0.02-0.02)
Côte d'Ivoire	146029 (139639-153521)	922.72 (886.56-965.91)	328607 (314816-344210)	962.76 (925.59-1004.37)	0.13 (0.12-0.14)
Democratic People's Republic of Korea	260857 (251266-271437)	1247.75 (1202.34-1298.61)	286711 (276233-297554)	1261.76 (1214.15-1307.53)	0.04 (0.03-0.04)
Democratic Republic of the Congo	424204 (406787-447427)	856.95 (824.09-896.71)	981888 (941873-1030148)	879.4 (847-918.28)	0.09 (0.05-0.12)
Denmark	52411 (50631-54236)	1272.06 (1227.72-1320.37)	57712 (55835-59618)	1277.43 (1229.21-1324.43)	-0.01 (-0.02-0)
Djibouti	6369 (6125-6638)	1277.84 (1231.72-1330.49)	18005 (17314-18780)	1322.33 (1274.22-1378.33)	0.11 (0.11-0.12)
Dominica	761 (729-795)	972.33 (934.32-1014.09)	567 (546-589)	996.1 (956.95-1040.47)	0.08 (0.07-0.09)
Dominican Republic	76452 (73258-79828)	935.04 (898.12-975.7)	103335 (99138-107612)	960.27 (919.58-1000.45)	0.1 (0.09-0.1)
Ecuador	116523 (111286-122044)	1012.84 (970.61-1057.86)	184714 (177289-192034)	1027.89 (986.5-1069.17)	0.05 (0.05-0.06)
Egypt	626322 (598838-657833)	959.79 (920.63-1002.86)	1174244 (1122921-1233955)	998.14 (956.7-1044.82)	0.1 (0.09-0.11)
El Salvador	53658 (51250-56126)	852.64 (818.83-888.1)	56751 (54476-59152)	881.6 (846.43-919.76)	0.12 (0.1-0.13)
Equatorial Guinea	4599 (4401-4839)	841.55 (808.43-879.13)	17289 (16510-18164)	958.73 (917.97-1001.62)	0.49 (0.47-0.52)
Eritrea	54419 (52170-57183)	1261.1 (1213.34-1317.31)	100751 (96943-105639)	1311.88 (1264.41-1373.27)	0.13 (0.12-0.13)
Estonia	13148 (12605-13717)	954.23 (912.8-997.69)	9324 (8970-9675)	972.35 (930.37-1014.23)	0.05 (0.05-0.06)
Eswatini	10549 (10075-11058)	998.98 (961.13-1038.6)	13632 (13047-14272)	1045.16 (1001.37-1091.37)	0.14 (0.14-0.15)
Ethiopia	858900 (825823-892544)	1335.57 (1292.65-1380.45)	1778477 (1718052-1842428)	1371.34 (1330.44-1416.58)	0.1 (0.08-0.11)
Fiji	9815 (9403-10261)	1134.74 (1090.38-1182.12)	10819 (10367-11270)	1149.28 (1101.64-1196.24)	0.04 (0.03-0.05)
Finland	58142 (56374-60068)	1357.76 (1310.46-1408.03)	57760 (55980-59433)	1366.78 (1317.39-1416.57)	0.01 (0-0.02)
France	566568 (548377-584548)	1137.07 (1095.24-1176.92)	596212 (578934-616176)	1147.83 (1109.31-1190.99)	0 (-0.01-0.01)
Gabon	10731 (10238-11218)	892.84 (856.06-928.38)	19556 (18686-20487)	954.76 (914.63-997.98)	0.22 (0.21-0.22)
Gambia	11614 (11149-12201)	917.19 (882.69-959.6)	27928 (26733-29271)	958.51 (920.51-998.42)	0.15 (0.15-0.15)
Georgia	49106 (47023-51338)	955.07 (912.05-998.85)	28120 (27007-29309)	937.43 (898.02-979.29)	-0.05 (-0.06--0.04)
Germany	1662703 (1596528-1722772)	2442.13 (2347.24-2530.4)	1634177 (1573785-1690897)	2436.84 (2335.21-2533.43)	-0.02 (-0.02--0.01)
Ghana	180553 (172561-189338)	949 (911.28-988.96)	402489 (385260-422008)	1005.29 (963.6-1051.88)	0.19 (0.18-0.2)
Greece	97673 (94410-100731)	1122.89 (1082.42-1160.77)	83006 (80670-85632)	1137.08 (1097.2-1181.2)	0.01 (0-0.03)
Greenland	928 (899-959)	1766.71 (1711.03-1827.48)	913 (885-944)	1784.44 (1725.37-1845.94)	0.01 (0-0.02)
Grenada	943 (899-989)	944.69 (905.35-986.39)	888 (853-925)	979.34 (940.54-1024.35)	0.11 (0.09-0.12)
Guam	1690 (1626-1760)	1181.74 (1135.89-1230.57)	1705 (1642-1768)	1191.37 (1144.28-1240)	0.04 (0.03-0.06)
Guatemala	91577 (87144-96382)	831.06 (797.98-866.68)	144570 (138696-151328)	868.46 (833.89-907.73)	0.15 (0.13-0.16)
Guinea	68103 (65070-71646)	900.28 (863.75-940.53)	159920 (153082-168313)	938.13 (901.95-980.93)	0.13 (0.13-0.14)
Guinea-Bissau	11873 (11366-12461)	908.06 (874.14-947.79)	24483 (23466-25661)	946.67 (909-988.13)	0.13 (0.13-0.14)
Guyana	8367 (8003-8756)	942.39 (902.23-983.85)	7424 (7123-7742)	968.26 (929.06-1010.51)	0.08 (0.08-0.09)
Haiti	69404 (66539-72448)	900.18 (865.55-935.06)	128866 (123593-134768)	917.75 (882.54-956.83)	0.06 (0.06-0.07)
Honduras	50970 (48624-53559)	836.67 (803.7-871.35)	93577 (89616-97988)	864.89 (827.84-905.53)	0.11 (0.1-0.12)
Hungary	81776 (78805-85077)	964.41 (926.33-1007.02)	65856 (63523-68228)	973.9 (935.17-1014.52)	0.02 (0.01-0.03)
Iceland	2728 (2634-2824)	1146.47 (1105.34-1189.35)	3344 (3233-3446)	1155.71 (1112.37-1198.53)	0 (-0.01-0.01)
India	9790713 (9408231-10199671)	976.9 (941.34-1013.06)	13301495 (12865726-13768705)	984.08 (948.66-1018.69)	0.02 (0.02-0.02)
Indonesia	2126831 (2049856-2211226)	1016.25 (983.28-1054.28)	2747502 (2657630-2842684)	1052.62 (1016.5-1092.24)	0.11 (0.1-0.11)
Iran (Islamic Republic of)	695908 (669619-726586)	963.41 (931.82-998.54)	802677 (776930-830276)	1003.68 (970.17-1042.48)	0.12 (0.1-0.14)
Iraq	220408 (210368-232134)	958.21 (920.57-1004.06)	443390 (425230-463517)	1001.79 (961.28-1045.92)	0.15 (0.15-0.15)
Ireland	39241 (37850-40684)	1134.31 (1093.53-1178)	47801 (46338-49410)	1156.27 (1115.69-1199.81)	0.04 (0.02-0.05)
Israel	33876 (32408-35525)	655.6 (627.15-686.66)	61322 (58263-64274)	662.45 (629.49-694.52)	-0.01 (-0.03-0)
Italy	510000 (493270-526633)	1135 (1096.87-1178.25)	483087 (467784-498813)	1145.16 (1106.31-1189.91)	0 (-0.01-0.01)
Jamaica	25194 (24124-26387)	966.11 (927.04-1007.16)	23943 (23022-24888)	982.33 (939.72-1024.48)	0.05 (0.04-0.06)
Japan	1797848 (1741750-1852189)	1669.94 (1614.93-1728.14)	1598609 (1551153-1642586)	1675.45 (1620.8-1733.88)	-0.02 (-0.02--0.01)
Jordan	46208 (44125-48800)	994.41 (954.06-1042.69)	127262 (122058-132988)	1014.47 (973.81-1061.05)	0.06 (0.06-0.07)
Kazakhstan	164336 (157155-172144)	940.46 (899.58-983.98)	178582 (171322-186269)	943.22 (904.98-983.91)	0.01 (0.01-0.01)
Kenya	387684 (373136-404763)	1295.09 (1248.96-1341.53)	770420 (741463-801218)	1339.39 (1292.47-1386.68)	0.11 (0.1-0.11)
Kiribati	966 (922-1009)	1102.57 (1058.19-1146.78)	1477 (1418-1538)	1111.3 (1067.5-1154.87)	0.03 (0.02-0.03)
Kuwait	19595 (18740-20512)	1037.19 (994.06-1084.17)	41779 (40160-43544)	1051.3 (1007.3-1096.84)	0.04 (0.03-0.05)
Kyrgyzstan	48475 (46248-50679)	925.38 (886.24-964.49)	68830 (65835-71923)	914.98 (876.36-955.16)	-0.04 (-0.05--0.03)
Lao People's Democratic Republic	49580 (47469-51822)	963.97 (926.24-1001.28)	78418 (75075-81673)	1009.62 (968.06-1050.31)	0.16 (0.16-0.17)
Latvia	22068 (21127-22984)	956.88 (916.24-999.3)	13127 (12657-13634)	969.36 (930.59-1013.18)	0.04 (0.03-0.04)
Lebanon	32176 (30831-33673)	977.01 (938.78-1017.33)	50909 (49039-53065)	1009.14 (969.89-1053.37)	0.11 (0.1-0.11)
Lesotho	18650 (17784-19610)	978.3 (937.48-1022)	20948 (20098-21883)	1024.99 (984-1068.87)	0.15 (0.15-0.15)
Liberia	28598 (27463-30146)	911.56 (878.05-951.62)	61708 (59136-64507)	947.81 (912.77-987.43)	0.16 (0.15-0.18)
Libya	50200 (47892-52696)	978.16 (938.24-1021.74)	62536 (60107-65197)	1010.34 (969.58-1058.73)	0.1 (0.06-0.14)
Lithuania	31185 (29944-32518)	954.87 (915.34-997.47)	18983 (18261-19713)	978.23 (935.65-1020.25)	0.09 (0.08-0.09)
Luxembourg	3596 (3486-3712)	1150.24 (1112.47-1193.51)	5818 (5633-6002)	1158.93 (1116.97-1200.58)	0 (-0.01-0.01)
Madagascar	190219 (182315-198541)	1276.97 (1230.62-1327)	449192 (430982-469968)	1304.63 (1256.13-1361.55)	0.07 (0.07-0.08)
Malawi	154696 (148796-161720)	1263.71 (1217.35-1319.95)	307047 (294710-320933)	1304.78 (1256.5-1359.15)	0.12 (0.11-0.13)
Malaysia	211449 (202394-220178)	1039.61 (998.74-1079.98)	316171 (303934-328536)	1069.82 (1025.53-1114.81)	0.1 (0.08-0.11)
Maldives	2839 (2715-2971)	980.74 (943.28-1019.63)	4666 (4480-4861)	1041.93 (997.77-1086.07)	0.2 (0.18-0.22)
Mali	98218 (94115-102969)	885.55 (854.03-923.67)	291919 (279828-306925)	924.13 (889.72-966.18)	0.14 (0.14-0.15)
Malta	3789 (3659-3918)	1118.91 (1078.25-1161.25)	3761 (3643-3877)	1136.71 (1096.35-1179.54)	0.03 (0.01-0.04)
Marshall Islands	650 (621-680)	1106.85 (1065.8-1151.91)	658 (631-685)	1120.46 (1076.99-1166.47)	0.03 (0.02-0.03)
Mauritania	24358 (23269-25509)	937.62 (900.14-977.27)	53448 (51185-56060)	985.04 (946.65-1027.64)	0.16 (0.16-0.17)
Mauritius	11602 (11115-12105)	1038.91 (996.48-1085.07)	10671 (10248-11065)	1066.63 (1022.65-1113.51)	0.08 (0.08-0.09)
Mexico	871948 (839119-910911)	866.52 (835.33-901.21)	1089208 (1054828-1129733)	900.59 (869.87-936.89)	0.11 (0.09-0.12)
Micronesia (Federated States of)	1421 (1358-1485)	1114.99 (1070.1-1159.28)	1185 (1138-1232)	1128.82 (1084.38-1174.38)	0.03 (0.03-0.04)
Monaco	246 (238-253)	1164.05 (1118.47-1203.24)	310 (300-319)	1168.06 (1124.71-1211.71)	-0.02 (-0.03--0.01)
Mongolia	24168 (23097-25385)	902.57 (866.17-943.5)	33338 (31905-34884)	912.82 (875.35-953.35)	0.04 (0.03-0.04)
Montenegro	5783 (5571-6025)	971.77 (935.83-1014.3)	4716 (4559-4893)	971.12 (932.95-1015.31)	0.02 (0.01-0.03)
Morocco	276263 (264383-290358)	947.48 (909.56-991.78)	351413 (337248-367131)	974.84 (934.65-1019.39)	0.08 (0.07-0.08)
Mozambique	206805 (198363-216585)	1240.24 (1192.99-1293.84)	508751 (489126-532865)	1286.84 (1241.66-1339.86)	0.13 (0.12-0.14)
Myanmar	440398 (422592-459820)	968.92 (932.51-1009.43)	566572 (542976-589533)	1014.83 (972.86-1056.09)	0.17 (0.16-0.18)
Namibia	17501 (16722-18357)	1013.31 (971.9-1056.83)	28087 (26942-29421)	1052.53 (1009.56-1101.16)	0.12 (0.12-0.13)
Nauru	139 (134-146)	1132.39 (1090.3-1178.24)	141 (135-148)	1141.61 (1095.47-1189.5)	0.02 (0.01-0.04)
Nepal	232404 (222392-243176)	964.63 (928.64-1003.25)	306387 (294497-320257)	964.05 (926.17-1007.95)	-0.01 (-0.02-0)
Netherlands	128688 (124142-133040)	1025.86 (985.52-1065.34)	134795 (130455-138658)	1029.61 (991.87-1068.93)	0 (-0.01-0)
New Zealand	52158 (50502-53848)	1658.4 (1602.21-1717.49)	73939 (71686-76158)	1670.26 (1614.14-1730.34)	0 (-0.01-0.01)
Nicaragua	42354 (40407-44474)	839.22 (807.85-875.95)	59496 (56982-62192)	868.99 (832.97-908.47)	0.11 (0.1-0.12)
Niger	92262 (88530-96654)	871.85 (839.53-907.88)	296043 (283599-311008)	883.77 (850.6-920.56)	0.04 (0.03-0.05)
Nigeria	1034826 (997773-1077660)	937.8 (907.96-971.81)	2861268 (2753246-2983161)	983.54 (951.34-1020.2)	0.18 (0.16-0.19)
Niue	29 (28-30)	1146.1 (1103.61-1192.71)	18 (17-18)	1164.98 (1116.05-1210.35)	0.06 (0.05-0.07)
North Macedonia	18265 (17513-19029)	952.11 (912.3-993.16)	15529 (14980-16090)	961.58 (924.09-1002.64)	0.04 (0.03-0.04)
Northern Mariana Islands	533 (512-556)	1192.38 (1143.85-1244.73)	523 (500-543)	1187.03 (1135.45-1236.45)	-0.04 (-0.05--0.02)
Norway	36721 (35544-37946)	1057.78 (1019.47-1098.55)	44650 (43244-46004)	1068.46 (1030.06-1109.03)	0 (-0.01-0.02)
Oman	23778 (22707-25006)	978.14 (937.98-1022.36)	48492 (46488-50637)	1034.76 (993.2-1079.49)	0.18 (0.16-0.2)
Pakistan	1340863 (1285884-1396801)	959.27 (926.13-993.48)	2555589 (2457303-2659049)	955.88 (921.35-990.91)	-0.01 (-0.02--0.01)
Palau	182 (175-189)	1164.98 (1119.27-1211.82)	177 (170-184)	1173.51 (1122.9-1221.8)	0.02 (0.01-0.03)
Palestine	24519 (23395-25739)	935.71 (899.17-973.74)	56586 (54004-59544)	976.73 (935.74-1022.58)	0.13 (0.12-0.13)
Panama	23860 (22841-25073)	897.59 (862.59-939.02)	38086 (36542-39684)	913.52 (875.44-952.75)	0.06 (0.05-0.06)
Papua New Guinea	52247 (50056-54463)	1073.05 (1032-1113.73)	129286 (124057-135031)	1086.49 (1045.92-1129.74)	0.03 (0.03-0.04)
Paraguay	46125 (44145-48277)	944.93 (908.01-983.29)	69342 (66468-72344)	972.91 (932.13-1015.49)	0.09 (0.08-0.09)
Peru	253289 (243219-265062)	1020.82 (983.05-1063.56)	367212 (353346-381288)	1041.37 (1000.62-1083.65)	0.07 (0.07-0.07)
Philippines	765655 (737221-798289)	1023.49 (988.5-1061.68)	1207368 (1166326-1252175)	1036.11 (1000.41-1073.46)	0.04 (0.04-0.04)
Poland	331260 (320001-343680)	934.75 (902.72-972.02)	263258 (255668-271353)	951.66 (919.2-988.27)	0.05 (0.04-0.06)
Portugal	95471 (92395-98367)	1103.11 (1064.63-1142.38)	84920 (82524-87359)	1124.86 (1085.98-1166.4)	0.03 (0.02-0.04)
Puerto Rico	35083 (33705-36647)	1001.86 (961.19-1048.19)	23497 (22602-24362)	1021.62 (979.37-1069.72)	0.06 (0.06-0.07)
Qatar	4688 (4485-4926)	1027.36 (983.57-1082.81)	26739 (25589-28001)	1058.48 (1016.89-1109.51)	0.08 (0.06-0.1)
Republic of Korea	692380 (667017-719550)	1634.21 (1573.96-1698.64)	651737 (629003-676701)	1669.15 (1605.56-1733.08)	0.04 (0.03-0.05)
Republic of Moldova	41051 (39381-42720)	931.14 (892.82-969.09)	24439 (23552-25318)	938.69 (900.88-980.56)	0.03 (0.02-0.04)
Romania	205230 (198087-213819)	978.75 (941.79-1021.98)	135682 (130983-140554)	980.79 (941.08-1024.1)	0.02 (0.02-0.03)
Russian Federation	1300486 (1255176-1344520)	957.09 (922.72-991.83)	1091955 (1056510-1127692)	962.53 (928.07-998.68)	0.02 (0.01-0.02)
Rwanda	117098 (112442-122360)	1274.81 (1230.53-1326.73)	201009 (192851-209751)	1318.81 (1268.39-1374.02)	0.13 (0.12-0.14)
Saint Kitts and Nevis	438 (420-458)	979.85 (942.67-1021.78)	477 (459-496)	1001.69 (962.25-1045.27)	0.06 (0.05-0.07)
Saint Lucia	1486 (1421-1558)	951.87 (913.22-995.59)	1396 (1348-1450)	977.86 (937.28-1019.85)	0.08 (0.07-0.09)
Saint Vincent and the Grenadines	1172 (1120-1224)	945.2 (906.73-984.54)	978 (942-1018)	968.17 (930.78-1010.41)	0.07 (0.06-0.08)
Samoa	2306 (2203-2416)	1137 (1091.51-1184.17)	2776 (2657-2896)	1143.42 (1098.83-1188.51)	0.02 (0.01-0.02)
San Marino	220 (214-228)	1159.16 (1116.9-1201.73)	269 (260-277)	1156.4 (1111.05-1201.13)	-0.03 (-0.04--0.02)
Sao Tome and Principe	1448 (1382-1523)	932.28 (895.21-975.21)	2404 (2299-2523)	984.05 (944.58-1030.76)	0.2 (0.19-0.21)
Saudi Arabia	191648 (182212-202473)	993.91 (951.79-1042.36)	351822 (337778-365767)	1044.44 (1002.33-1089.66)	0.16 (0.15-0.17)
Senegal	90932 (87015-95597)	915.68 (880.84-954.25)	181785 (174093-190536)	960.23 (922.96-1004.48)	0.15 (0.15-0.16)
Serbia	81177 (78259-84410)	959.84 (920.6-1001.14)	61441 (59357-63727)	969.15 (927.83-1013.61)	0.04 (0.04-0.04)
Seychelles	816 (782-851)	1049.38 (1006.99-1095.03)	1006 (968-1048)	1069.8 (1027-1116.06)	0.05 (0.04-0.06)
Sierra Leone	46638 (44744-48820)	911.13 (877.63-949.1)	100390 (96247-105394)	943.69 (906.77-988.12)	0.13 (0.11-0.15)
Singapore	44103 (42430-45738)	1631.58 (1569.34-1696.33)	76129 (73350-79022)	1665.09 (1602.19-1727.74)	0.05 (0.04-0.06)
Slovakia	47001 (45253-48773)	965.74 (927.42-1005.13)	39011 (37672-40476)	974.86 (937.34-1019.48)	0.03 (0.02-0.04)
Slovenia	16455 (15855-17081)	984.5 (945.61-1028.39)	14414 (13909-14922)	986.19 (948.26-1027.04)	0 (-0.01-0.01)
Solomon Islands	4489 (4291-4695)	1068.31 (1028.32-1110.12)	8477 (8110-8855)	1085.46 (1044.01-1129.93)	0.05 (0.04-0.05)
Somalia	123455 (118721-129054)	1218.26 (1175.05-1268.48)	336198 (322806-351485)	1220.03 (1175.14-1270.07)	0.01 (0-0.01)
South Africa	439615 (423744-458030)	1038.94 (1003.87-1078.08)	594373 (574974-616376)	1071.24 (1035.08-1111.31)	0.11 (0.1-0.11)
South Sudan	91266 (87700-95426)	1264.34 (1220.34-1319.07)	151700 (145527-158471)	1277.22 (1230.33-1330.38)	0.04 (0.04-0.05)
Spain	436263 (421794-450075)	1314.81 (1266.22-1360.31)	455877 (441110-470518)	1332.38 (1284.23-1380.76)	0.02 (0.01-0.03)
Sri Lanka	186853 (179251-195394)	1023.43 (984.41-1069.38)	209984 (201315-218365)	1053.87 (1009.19-1098.84)	0.1 (0.09-0.1)
Sudan	221937 (213066-232866)	911.12 (876.76-948.28)	483900 (462329-506960)	967.27 (927.17-1009.95)	0.19 (0.19-0.19)
Suriname	4042 (3873-4213)	957.39 (919.28-996.4)	5230 (5016-5457)	968.87 (927.24-1010.02)	0.05 (0.04-0.05)
Sweden	90466 (87214-93501)	1284.05 (1235.59-1334.8)	106741 (103440-110160)	1292.02 (1246.27-1342.88)	-0.01 (-0.02-0)
Switzerland	65091 (62882-67224)	1172.26 (1126.43-1215.12)	78674 (76281-81138)	1172.31 (1130.99-1219.39)	-0.03 (-0.03--0.02)
Syrian Arab Republic	153758 (146984-161549)	951.36 (913.37-993.62)	130091 (124675-135721)	990.28 (948.13-1034.65)	0.13 (0.11-0.15)
Taiwan (Province of China)	273987 (262934-285752)	1372.01 (1317.71-1427.78)	258153 (248889-268120)	1425.18 (1370.66-1483.9)	0.1 (0.08-0.12)
Tajikistan	62042 (59101-65016)	907.18 (869.87-946.06)	103562 (99304-108305)	898.72 (863.2-936.94)	-0.02 (-0.03-0)
Thailand	596352 (572141-620798)	1026.72 (985.15-1069.54)	530986 (510403-552135)	1055.27 (1014.31-1102.03)	0.08 (0.07-0.09)
Timor-Leste	9230 (8843-9629)	964.78 (927.45-1000.48)	16159 (15438-16907)	1015.24 (973.17-1059.04)	0.18 (0.17-0.2)
Togo	44345 (42273-46671)	922.99 (886.75-966.11)	95815 (91799-100430)	960.07 (922.05-1000.41)	0.12 (0.12-0.13)
Tokelau	20 (19-21)	1110.92 (1069.13-1152.72)	15 (15-16)	1143.49 (1098.19-1189.99)	0.1 (0.09-0.1)
Tonga	1344 (1286-1407)	1131.55 (1086.27-1177.62)	1368 (1307-1430)	1143.59 (1096.53-1188.27)	0.03 (0.02-0.03)
Trinidad and Tobago	13127 (12567-13711)	990.15 (948.8-1032.83)	11728 (11277-12203)	1006.75 (962.49-1051.66)	0.06 (0.06-0.07)
Tunisia	92057 (88194-96477)	970.8 (931.71-1014.05)	109151 (104703-113621)	1003.37 (961.55-1045.13)	0.09 (0.07-0.11)
Turkmenistan	42311 (40398-44490)	928.97 (890.22-972.84)	49378 (47358-51673)	929.99 (892.13-972.78)	0.02 (0.01-0.02)
Tuvalu	118 (114-123)	1105.36 (1064.75-1149.73)	143 (138-149)	1129.79 (1087.12-1174.51)	0.07 (0.06-0.07)
Türkiye	617766 (590915-645482)	971.96 (931.35-1012.89)	760830 (729576-795284)	1012.14 (967.61-1057.66)	0.12 (0.12-0.13)
Uganda	275777 (264661-289118)	1250.06 (1203.83-1305.97)	721522 (692429-756399)	1309.95 (1259.96-1368.26)	0.17 (0.16-0.18)
Ukraine	434543 (418687-450105)	952.96 (915.21-991.45)	292182 (282471-301740)	947.51 (910.05-984.85)	-0.01 (-0.02-0)
United Arab Emirates	21098 (20149-22097)	1029.47 (987.77-1078.68)	81890 (77860-85827)	1062.53 (1019-1110.01)	0.08 (0.06-0.11)
United Kingdom	492823 (476337-507940)	1035.54 (999.83-1072.65)	554043 (536572-570989)	1050.44 (1014.18-1087.79)	0.01 (0-0.02)
United Republic of Tanzania	414725 (397801-433998)	1274.63 (1227.04-1328.73)	930937 (893816-975155)	1314.46 (1266.4-1372.87)	0.1 (0.1-0.11)
United States of America	4232853 (4144158-4318869)	1821.78 (1781.2-1858.59)	5262611 (5148854-5368676)	1805.36 (1763.14-1842.47)	-0.05 (-0.07--0.03)
United States Virgin Islands	1092 (1047-1140)	1007.08 (965.25-1052.71)	644 (621-667)	1019.09 (977.36-1063.97)	0.03 (0.03-0.04)
Uruguay	48412 (46659-50302)	1606.38 (1549.12-1669.21)	48125 (46455-49964)	1623.09 (1562.89-1687.76)	0.01 (0.01-0.02)
Uzbekistan	235917 (226233-247024)	912.77 (876.52-951.47)	325842 (312595-339885)	922.3 (884.55-961.94)	0.04 (0.04-0.04)
Vanuatu	2052 (1960-2146)	1090.64 (1046.11-1135.24)	3929 (3758-4102)	1102.65 (1057.81-1145.92)	0.04 (0.03-0.04)
Venezuela (Bolivarian Republic of)	192997 (184972-202478)	887.61 (852.81-928.48)	219826 (210814-229811)	891.29 (854.31-932.45)	0.01 (0-0.02)
Viet Nam	797184 (762372-834176)	998.66 (960.92-1039.28)	982112 (939211-1019863)	1040.84 (995.8-1082.7)	0.14 (0.13-0.15)
Yemen	162159 (154842-170925)	898.49 (863.51-938.27)	376496 (360791-395571)	945.37 (908.29-986.46)	0.17 (0.16-0.19)
Zambia	129344 (123859-135466)	1285.47 (1236.68-1341.5)	320839 (307650-335492)	1336.33 (1284.32-1396.13)	0.14 (0.13-0.15)
Zimbabwe	133119 (126973-139466)	1000.48 (960.01-1042.68)	189551 (180972-198328)	1014.52 (970.54-1057.98)	0.02 (0-0.03)
