# Supplementary material for: Global burden of viral skin diseases from 1990 to 2021: a systematic analysis for the global burden of disease study 2021
Source: Front Public Health. 2025 Feb 19;13:1464372. doi: 10.3389/fpubh.2025.1464372 (PMC11879981; doi:10.3389/fpubh.2025.1464372)
Supplement: Supplementary file 1 [file Data_Sheet_1.zip › 1464372_SupMaterial/Prevalence.CSV]

	Num_1990	ASR_1990	Num_2021	ASR_2021	EAPC_CI
Global	100377653 (97528643-103534900)	1812.95 (1763.21-1867.37)	136807660 (133155771-140724829)	1781.31 (1733.08-1835.16)	-0.05 (-0.06--0.04)
Sex
Female	47817546 (46465100-49265131)	1748.51 (1701.58-1798.72)	64466306 (62789423-66180793)	1699.6 (1653.31-1748.62)	-0.08 (-0.09--0.07)
Male	52560107 (51018243-54343029)	1876.09 (1822.85-1934.94)	72341353 (70236759-74547273)	1861.96 (1808.71-1919.04)	-0.02 (-0.03--0.01)
Age
<5 years	11295021 (10786344-11828556)	1821.96 (1739.91-1908.02)	13662488 (13025841-14316617)	2075.82 (1979.09-2175.21)	0.39 (0.35-0.43)
5-9 years	19654995 (18398782-21030609)	3368.29 (3153.01-3604.03)	25221814 (23575766-26997178)	3671.01 (3431.43-3929.41)	0.27 (0.26-0.29)
10-14 years	15692913 (14551307-16900676)	2929.52 (2716.4-3154.98)	19985273 (18611903-21432241)	2997.93 (2791.91-3214.98)	0.08 (0.07-0.1)
15-19 years	11586099 (10596324-12704508)	2230.57 (2040.02-2445.89)	13375255 (12250455-14674960)	2143.54 (1963.28-2351.83)	-0.09 (-0.11--0.06)
20-24 years	8272158 (7518446-9076415)	1681.03 (1527.87-1844.47)	9101203 (8299388-9992705)	1524.09 (1389.81-1673.38)	-0.26 (-0.31--0.21)
25-29 years	6134576 (5544317-6723837)	1385.97 (1252.61-1519.1)	7090725 (6412137-7782509)	1205.2 (1089.86-1322.78)	-0.45 (-0.49--0.4)
30-34 years	4861345 (4365023-5385030)	1261.3 (1132.53-1397.18)	6657757 (5950054-7406493)	1101.4 (984.33-1225.27)	-0.5 (-0.53--0.47)
35-39 years	4345522 (3911645-4812904)	1233.67 (1110.49-1366.35)	6015140 (5391844-6694199)	1072.47 (961.34-1193.55)	-0.47 (-0.5--0.44)
40-44 years	3598522 (3262038-3993270)	1256.11 (1138.66-1393.9)	5381378 (4862345-5987527)	1075.74 (971.98-1196.9)	-0.44 (-0.48--0.41)
45-49 years	2893796 (2606651-3212388)	1246.28 (1122.61-1383.48)	5224412 (4682624-5811143)	1103.35 (988.93-1227.26)	-0.38 (-0.41--0.36)
50-54 years	2667818 (2390536-2974918)	1255.02 (1124.58-1399.49)	5228330 (4678769-5846908)	1175.11 (1051.59-1314.14)	-0.28 (-0.33--0.23)
55-59 years	2416039 (2150112-2695125)	1304.56 (1160.97-1455.25)	4923544 (4369293-5511156)	1244.17 (1104.12-1392.66)	-0.16 (-0.23--0.1)
60-64 years	2234650 (2025082-2483628)	1391.36 (1260.88-1546.38)	4265745 (3862934-4753839)	1332.85 (1206.99-1485.35)	-0.07 (-0.12--0.01)
65-69 years	1882557 (1699632-2055100)	1522.99 (1375-1662.58)	3963038 (3565792-4334915)	1436.7 (1292.69-1571.52)	-0.06 (-0.11--0.01)
70-74 years	1300350 (1187712-1407842)	1535.95 (1402.9-1662.91)	3052640 (2780565-3315273)	1483.02 (1350.84-1610.61)	-0.13 (-0.19--0.07)
75-79 years	866398 (787689-947010)	1407.51 (1279.64-1538.46)	1823595 (1655481-1995009)	1382.72 (1255.25-1512.7)	-0.19 (-0.25--0.14)
80-84 years	443108 (400206-484331)	1252.57 (1131.3-1369.1)	1070723 (964919-1174690)	1222.52 (1101.72-1341.23)	-0.2 (-0.26--0.14)
85-89 years	175789 (161185-192650)	1163.31 (1066.67-1274.89)	525157 (480443-575425)	1148.59 (1050.8-1258.54)	-0.09 (-0.17--0.02)
90-94 years	46055 (42773-49748)	1074.75 (998.15-1160.93)	187411 (174188-203089)	1047.61 (973.69-1135.25)	-0.01 (-0.06-0.03)
95+ years	9942 (9179-10861)	976.56 (901.55-1066.78)	52032 (47922-57079)	954.66 (879.25-1047.26)	-0.13 (-0.17--0.09)
SDI region
High-middle SDI	19094611 (18513184-19724232)	1817.75 (1761.86-1876.68)	22211100 (21563037-22827104)	1948.17 (1888.68-2010.59)	0.25 (0.24-0.27)
High SDI	28220464 (27574769-28875170)	3374.35 (3290.1-3454.42)	32877827 (32167170-33493867)	3370.24 (3292.88-3445.9)	0 (0-0.01)
Low-middle SDI	16256942 (15679865-16894846)	1202.64 (1166.6-1243.36)	26048144 (25183304-26948829)	1305.33 (1264.58-1348.41)	0.26 (0.25-0.28)
Low SDI	9262376 (8911155-9678150)	1535.3 (1482.89-1596.08)	20860281 (20062095-21760573)	1569.97 (1515.51-1632.25)	0.07 (0.06-0.07)
Middle SDI	27476063 (26560216-28471861)	1485.36 (1439.57-1534.74)	34725955 (33697502-35824898)	1511.06 (1465.27-1561.02)	0.05 (0.03-0.07)
GBD region
Advanced Health System	34877192 (34067307-35716361)	2774.37 (2704.14-2843.51)	39239283 (38379545-40012177)	2883.46 (2817.78-2949.96)	0.15 (0.14-0.16)
Africa	11433591 (10985916-11947481)	1520.33 (1467.33-1581.33)	25425848 (24461064-26535686)	1572.08 (1516.82-1635.18)	0.12 (0.11-0.12)
African Region	9749179 (9366452-10206051)	1589.15 (1532.86-1655.56)	22061655 (21210746-23061702)	1608.24 (1551.67-1673.34)	0.04 (0.04-0.05)
America	17624541 (17262569-17973373)	2434.96 (2385.74-2481.18)	22949535 (22512766-23367553)	2329.35 (2282.79-2375.63)	-0.11 (-0.14--0.09)
Andean Latin America	538989 (516202-562486)	1257.64 (1209.32-1306.43)	878469 (845910-912590)	1336.78 (1287.79-1387.65)	0.21 (0.2-0.22)
Asia	56157140 (54332799-58134121)	1679 (1628.75-1733.61)	72907600 (70812028-75092313)	1659.12 (1611.18-1711.42)	-0.05 (-0.06--0.04)
Australasia	754340 (728314-782713)	3847.86 (3710.36-4000.34)	1122409 (1083277-1162094)	3919.86 (3782.33-4075.05)	0.06 (0.06-0.06)
Basic Health System	39174590 (37854467-40602528)	1612.21 (1563.4-1666.57)	48320607 (46866978-49822858)	1649.03 (1599.06-1703.33)	0.06 (0.05-0.08)
Caribbean	395760 (379783-414149)	1058.93 (1018.23-1105.74)	498985 (480981-519326)	1113.3 (1070.64-1161.8)	0.17 (0.17-0.18)
Central Africa	864825 (828686-905833)	1059.63 (1019.44-1105.95)	2223500 (2131903-2326296)	1094.03 (1053.4-1141.55)	0.11 (0.08-0.14)
Central Asia	848300 (810921-891446)	1077.29 (1030.45-1129.81)	1098272 (1050980-1148593)	1149.74 (1100.11-1203.37)	0.23 (0.21-0.25)
Central Europe	1310929 (1265377-1360689)	1152.89 (1110.52-1199.56)	1015071 (984704-1044842)	1256.61 (1211.92-1303.32)	0.3 (0.29-0.31)
Central Latin America	1587890 (1528287-1648013)	835.24 (808.72-863.11)	2255820 (2182116-2326864)	932.26 (900.68-962.28)	0.34 (0.32-0.37)
Central Sub-Saharan Africa	597122 (571614-625148)	884.39 (849.45-922.21)	1540667 (1476950-1608685)	920.15 (885.85-957.05)	0.12 (0.1-0.15)
Commonwealth High Income	3028426 (2936133-3113134)	2916.31 (2822.49-3010.17)	4042610 (3922987-4148518)	3065.67 (2969.52-3161.05)	0.15 (0.15-0.16)
Commonwealth Low Income	4417585 (4239189-4620078)	1728.07 (1663.46-1799.78)	8488038 (8137199-8865611)	1916.47 (1843.78-1994.39)	0.34 (0.33-0.35)
Commonwealth Middle Income	16111642 (15560051-16759934)	1180.92 (1146.15-1222.3)	27948003 (27071118-28961610)	1284.39 (1246.47-1329.55)	0.27 (0.26-0.29)
East Asia	24596035 (23736997-25530384)	1983.79 (1916.17-2053.87)	27560321 (26737238-28432587)	2111.41 (2043.05-2185.59)	0.2 (0.2-0.21)
East Asia & Pacific - WB	38333116 (37034743-39690690)	2013.96 (1950.55-2078.73)	44089980 (42837262-45361240)	2023.18 (1959.83-2088.66)	0.02 (0.01-0.02)
Eastern Africa	4902202 (4693753-5145808)	2309.67 (2225.02-2413.06)	10774466 (10341472-11286837)	2342.31 (2258.6-2437.93)	0.05 (0.04-0.05)
Eastern Europe	2248354 (2167731-2333680)	1120.18 (1077.52-1167.09)	1888176 (1821374-1956196)	1213.94 (1167.63-1262.91)	0.27 (0.26-0.29)
Eastern Mediterranean Region	5219970 (5018446-5439507)	1186.92 (1147.31-1232.98)	10473174 (10101319-10888747)	1306.06 (1264.43-1355.82)	0.32 (0.31-0.34)
Eastern Sub-Saharan Africa	5673098 (5427864-5960505)	2450.3 (2356.56-2561.56)	12609612 (12090939-13248124)	2468.63 (2376.91-2572.02)	0.02 (0.02-0.02)
Europe	15048985 (14627762-15482100)	2001.21 (1942.68-2061.7)	15403654 (15001736-15815428)	2124.47 (2063.49-2188.4)	0.19 (0.18-0.19)
Europe & Central Asia - WB	15654185 (15208689-16100195)	1944.62 (1887.51-2004.69)	16260377 (15821876-16689120)	2030.22 (1970.94-2093.18)	0.14 (0.13-0.15)
European Region	15745979 (15297966-16195354)	1938.26 (1881.35-1998.07)	16408874 (15965664-16841760)	2018.99 (1960.06-2081.08)	0.13 (0.13-0.14)
High-income Asia Pacific	6438589 (6236914-6661286)	3848.26 (3721.16-3987.04)	6329872 (6147187-6507787)	3919.74 (3792.17-4058.11)	0.06 (0.06-0.06)
High-income North America	11474335 (11288955-11642297)	4281.74 (4210.92-4349.21)	14493630 (14282534-14692194)	4207.32 (4139.1-4274.95)	-0.02 (-0.04-0)
Latin America & Caribbean - WB	6194150 (5990096-6421334)	1312.72 (1273.21-1354.63)	8490034 (8236052-8767909)	1352.46 (1308.71-1396.99)	0.09 (0.07-0.11)
Limited Health System	24041644 (23244232-24995949)	1304.83 (1266.69-1349.97)	43578680 (42170840-45162122)	1418.88 (1375.53-1467.25)	0.27 (0.25-0.28)
Middle East & North Africa - WB	3419718 (3270462-3577456)	1158.28 (1115.94-1206.33)	6100772 (5870640-6356710)	1272.57 (1227.1-1323.74)	0.32 (0.31-0.33)
Minimal Health System	2217030 (2119659-2327657)	1359.62 (1307.53-1420.81)	5584737 (5341038-5867269)	1357.71 (1306.83-1420.62)	0.01 (0-0.03)
North Africa and Middle East	4441568 (4242800-4646683)	1149.43 (1106.08-1198.12)	7964266 (7664850-8312833)	1257.88 (1211.75-1310.03)	0.31 (0.3-0.32)
North America	11472532 (11287233-11640434)	4281.14 (4210.34-4348.6)	14491825 (14280770-14690330)	4206.87 (4138.67-4274.49)	-0.02 (-0.04-0)
Northern Africa	1566412 (1492216-1641734)	1152.62 (1106.8-1204.9)	2753546 (2642898-2875022)	1262.3 (1213.57-1317.24)	0.3 (0.29-0.31)
Oceania	117385 (112033-123385)	1596.88 (1529.3-1673.19)	245270 (234653-257046)	1638.42 (1571.78-1712.28)	0.08 (0.07-0.08)
Region of the Americas	17624541 (17262569-17973373)	2434.96 (2385.74-2481.18)	22949535 (22512766-23367553)	2329.35 (2282.79-2375.63)	-0.11 (-0.14--0.09)
South-East Asia Region	18049895 (17438819-18773101)	1215.75 (1178.45-1258.25)	26409377 (25616401-27354973)	1325.23 (1286.5-1372.28)	0.27 (0.26-0.29)
South Asia	14968531 (14455862-15585968)	1172.09 (1137.1-1214.16)	23853034 (23142333-24723816)	1293.77 (1255.45-1339.22)	0.32 (0.3-0.34)
South Asia - WB	15330882 (14805628-15968420)	1173.32 (1138.45-1215.5)	24568404 (23833218-25459587)	1289.88 (1252.02-1335.14)	0.31 (0.29-0.33)
Southeast Asia	6671758 (6414812-6957771)	1285.83 (1240.76-1333.47)	9124716 (8814500-9451556)	1373.27 (1326.38-1422.49)	0.21 (0.2-0.22)
Southern Africa	1769767 (1698095-1851972)	1590.27 (1530.66-1655.53)	3545471 (3403051-3704385)	1678.34 (1614.46-1748.02)	0.21 (0.18-0.23)
Southern Latin America	1919634 (1846872-2001679)	3813.47 (3671.49-3972.05)	2530751 (2438758-2630051)	3881.72 (3737.39-4044.52)	0.06 (0.05-0.06)
Southern Sub-Saharan Africa	780089 (746721-814722)	1279.98 (1232.36-1330.8)	1095832 (1053830-1140728)	1323.01 (1274.34-1374.76)	0.1 (0.1-0.11)
Sub-Saharan Africa - WB	9883111 (9492901-10351814)	1602.97 (1546.34-1670.18)	22702075 (21825556-23735046)	1616.86 (1559.6-1682.69)	0.03 (0.03-0.04)
Tropical Latin America	1765966 (1706706-1832336)	1050.07 (1017.9-1086.77)	2343616 (2276198-2418753)	1129.33 (1095.51-1168.88)	0.24 (0.24-0.25)
Western Africa	2330385 (2228309-2435744)	1110.23 (1067.06-1157.75)	6128864 (5858180-6404038)	1153.4 (1110-1201.93)	0.13 (0.12-0.14)
Western Europe	10668665 (10359797-10981984)	3005.09 (2913.95-3097.46)	11470688 (11164024-11782662)	3018.69 (2926.21-3110.74)	0 (0-0.01)
Western Pacific Region	33360566 (32246177-34565295)	2138.02 (2068.77-2208.57)	37841944 (36735038-38971027)	2158.28 (2089.91-2228.86)	0.04 (0.03-0.05)
Western Sub-Saharan Africa	2580318 (2466515-2698745)	1109.17 (1065.36-1157.21)	6888182 (6577181-7202885)	1151.74 (1107.43-1200.51)	0.12 (0.11-0.13)
World Bank High Income	31928943 (31181758-32676406)	3260.68 (3178.52-3341.12)	36425592 (35632967-37123350)	3301.26 (3225.42-3376.65)	0.05 (0.05-0.06)
World Bank Low Income	6494161 (6236915-6799193)	1777.51 (1713.38-1851.36)	14461410 (13902858-15119879)	1780.76 (1717.22-1850.5)	0.01 (0-0.01)
World Bank Lower Middle Income	27932178 (26925563-29030905)	1208.49 (1170.9-1249.55)	46260535 (44746683-47866901)	1313.7 (1273.75-1357.63)	0.27 (0.26-0.28)
World Bank Upper Middle Income	33954758 (32790226-35223527)	1644.62 (1593.03-1701.9)	39575428 (38404480-40750325)	1719.47 (1666-1776.73)	0.14 (0.12-0.15)
Country
Afghanistan	122774 (116769-128801)	1092.74 (1046.85-1140.07)	422991 (403760-444283)	1151 (1106.49-1202.87)	0.18 (0.16-0.2)
Albania	41433 (39614-43413)	1123.27 (1076.9-1174.7)	24561 (23735-25441)	1219.07 (1171.59-1273.71)	0.3 (0.29-0.31)
Algeria	343637 (327804-361045)	1167.52 (1120.71-1220.66)	569840 (547315-595184)	1271.42 (1221.75-1328.08)	0.29 (0.28-0.29)
American Samoa	907 (866-951)	1687.51 (1614.46-1770.25)	887 (847-929)	1749.09 (1673.81-1825.1)	0.12 (0.11-0.12)
Andorra	1386 (1338-1435)	2698.62 (2606.47-2791.56)	1991 (1933-2056)	2762.41 (2670.2-2857.78)	0.08 (0.07-0.08)
Angola	109711 (105162-114862)	876.82 (842.92-914.98)	391574 (375413-409651)	939.15 (904.29-978.96)	0.23 (0.21-0.25)
Antigua and Barbuda	681 (652-711)	1092.48 (1048.43-1139.24)	919 (885-957)	1188.12 (1143.53-1237.79)	0.28 (0.28-0.29)
Argentina	1287813 (1239324-1342621)	3814.29 (3672.18-3971.42)	1715592 (1652131-1784265)	3878.53 (3732.94-4041.1)	0.05 (0.05-0.05)
Armenia	37994 (36295-39932)	1071.16 (1023.67-1126.05)	28478 (27369-29674)	1168.46 (1118.88-1225.15)	0.32 (0.3-0.33)
Australia	626895 (604373-651639)	3849.59 (3703.44-4006.47)	934419 (901263-968231)	3923.48 (3778.78-4084.22)	0.06 (0.06-0.06)
Austria	190648 (184553-196972)	2672.84 (2583.5-2763.9)	211906 (205864-218876)	2736.49 (2648.93-2828.13)	0.08 (0.08-0.08)
Azerbaijan	87530 (83561-92029)	1089.3 (1040.91-1144.59)	108628 (103934-113620)	1165.28 (1112.3-1221.55)	0.25 (0.22-0.29)
Bahamas	3111 (2976-3254)	1137.52 (1091.72-1187.06)	4243 (4075-4422)	1215.6 (1168.41-1266.25)	0.25 (0.24-0.26)
Bahrain	6367 (6088-6651)	1208.48 (1162.46-1261.48)	18099 (17372-18914)	1326.54 (1273.82-1385.23)	0.34 (0.33-0.35)
Bangladesh	1597144 (1531676-1673916)	1195.54 (1152.31-1242.16)	2138953 (2064389-2225823)	1297.69 (1252.32-1350.15)	0.24 (0.23-0.25)
Barbados	2713 (2606-2834)	1118.7 (1073.69-1165.13)	2865 (2755-2977)	1184.2 (1135.73-1233.94)	0.18 (0.18-0.19)
Belarus	103618 (99462-108541)	1111.62 (1063.49-1166.44)	84301 (80931-87850)	1214.66 (1160.76-1274.36)	0.31 (0.29-0.32)
Belgium	244174 (236817-252190)	2667.96 (2581.7-2755.27)	275649 (267740-284508)	2742.25 (2650.82-2837.94)	0.09 (0.09-0.09)
Belize	2312 (2204-2430)	1040.05 (997.09-1083.93)	4957 (4760-5195)	1125.35 (1084.13-1176.23)	0.26 (0.25-0.26)
Benin	65914 (62480-69930)	1089 (1035.71-1148.96)	185887 (175961-196918)	1125.11 (1071.8-1185.76)	0.1 (0.09-0.1)
Bermuda	597 (573-622)	1134.7 (1089.57-1185.1)	581 (559-604)	1225.45 (1175.53-1279.2)	0.27 (0.26-0.28)
Bhutan	8967 (8592-9381)	1186.37 (1143.38-1232.72)	9392 (9047-9764)	1299.74 (1250.51-1351.55)	0.32 (0.31-0.33)
Bolivia (Plurinational State of)	88711 (84999-93212)	1213.63 (1167.4-1269.24)	156123 (149747-163189)	1292.44 (1241.18-1349.4)	0.21 (0.2-0.21)
Bosnia and Herzegovina	47042 (45098-49152)	1109.74 (1062.23-1159.35)	28647 (27608-29741)	1236.37 (1184.49-1290.38)	0.39 (0.37-0.41)
Botswana	20388 (19333-21521)	1260.63 (1204.12-1326.44)	32672 (31145-34282)	1335.4 (1275.16-1399.79)	0.18 (0.18-0.18)
Brazil	1716860 (1659892-1780932)	1050.06 (1017.92-1086.64)	2261113 (2197683-2333657)	1128.78 (1095.08-1168.35)	0.24 (0.23-0.25)
Brunei Darussalam	10225 (9808-10709)	3810.9 (3665.43-3972.68)	16696 (16076-17346)	3893.41 (3747.31-4051.72)	0.07 (0.06-0.07)
Bulgaria	83796 (80728-87239)	1163.12 (1116.26-1218.26)	57656 (55567-59633)	1259.75 (1205.84-1316.27)	0.25 (0.25-0.26)
Burkina Faso	126839 (119765-134391)	1071.53 (1019.91-1130.06)	305599 (288621-323729)	1103.65 (1049.35-1166.02)	0.1 (0.09-0.1)
Burundi	155268 (148069-163740)	2352.24 (2251.58-2465.9)	377308 (360216-398653)	2370.19 (2268.81-2484.59)	0.02 (0.02-0.03)
Cabo Verde	4768 (4514-5063)	1105.43 (1053-1163.49)	6438 (6136-6776)	1177.09 (1123.45-1237.55)	0.21 (0.21-0.22)
Cambodia	149615 (142480-156761)	1234.55 (1182.69-1288.95)	228548 (219470-239357)	1310.85 (1258.79-1370.14)	0.2 (0.19-0.21)
Cameroon	142163 (134195-150006)	1114.03 (1057.95-1172.71)	447051 (423550-472600)	1163.3 (1108.85-1223.16)	0.13 (0.12-0.14)
Canada	1041387 (1007425-1076252)	4037.86 (3898.19-4187.08)	1400441 (1356649-1441434)	4104.45 (3961.14-4253.45)	0.05 (0.05-0.06)
Central African Republic	28581 (27308-30022)	867.8 (831.95-906.36)	58115 (55638-60760)	887 (852.38-924.33)	0.07 (0.06-0.07)
Chad	78296 (73982-82930)	1068.87 (1014.15-1127.71)	247172 (233074-262518)	1093.76 (1038.62-1153.33)	0.08 (0.07-0.08)
Chile	513170 (493088-535635)	3812.12 (3666.36-3971.45)	690198 (665966-716131)	3892.67 (3749.06-4057.21)	0.07 (0.07-0.07)
China	23643559 (22815365-24552751)	1972.25 (1904.41-2043.38)	26491946 (25700568-27338886)	2100.49 (2032.83-2174.05)	0.21 (0.2-0.21)
Colombia	309806 (297488-323503)	858.05 (827.27-892.8)	416806 (401432-431143)	941.01 (904.92-974.2)	0.31 (0.29-0.32)
Comoros	13339 (12753-14089)	2371.87 (2275-2483.7)	19406 (18546-20379)	2425.48 (2322.25-2540.49)	0.07 (0.07-0.07)
Congo	27003 (25822-28292)	913.49 (876.53-951.81)	59203 (56734-61849)	971.41 (933.57-1011.81)	0.19 (0.17-0.21)
Cook Islands	347 (331-363)	1685.34 (1616.2-1759.18)	290 (279-302)	1772.63 (1702.72-1848.4)	0.16 (0.15-0.16)
Costa Rica	30126 (28964-31398)	877.97 (846.84-912.05)	40916 (39414-42367)	961.93 (924-997.93)	0.3 (0.3-0.3)
Croatia	48282 (46373-50045)	1179.28 (1129.59-1228.5)	36275 (34971-37542)	1277.46 (1223.54-1334.3)	0.28 (0.27-0.29)
Cuba	113289 (108729-118181)	1091.35 (1047.02-1139.74)	105205 (101208-109285)	1151.79 (1106-1201.44)	0.18 (0.17-0.19)
Cyprus	20230 (19539-20927)	2635.84 (2546.4-2726.27)	33321 (32283-34408)	2733.16 (2645.31-2823.89)	0.12 (0.11-0.13)
Czechia	105412 (101195-109864)	1186.91 (1137.2-1241.08)	96511 (93047-100199)	1287.96 (1235.41-1348.17)	0.25 (0.23-0.27)
Côte d'Ivoire	164580 (155606-174327)	1102.16 (1048.27-1162.5)	375829 (356828-397279)	1142.47 (1089.82-1201.45)	0.1 (0.09-0.11)
Democratic People's Republic of Korea	440515 (423823-460721)	2138.9 (2057.65-2232.57)	528479 (509612-550329)	2205.65 (2120.76-2299.38)	0.1 (0.09-0.11)
Democratic Republic of the Congo	416489 (398038-436582)	884.99 (848.76-923.52)	992885 (951661-1038145)	909.03 (873.88-946.68)	0.08 (0.05-0.11)
Denmark	147467 (142462-152764)	3202.55 (3080.49-3328.31)	165219 (159808-170587)	3265.95 (3144.21-3394.63)	0.07 (0.06-0.07)
Djibouti	11770 (11238-12409)	2368.03 (2264.78-2483.53)	32366 (30972-34031)	2415.07 (2317.63-2530.9)	0.06 (0.06-0.07)
Dominica	850 (813-892)	1083.71 (1040.87-1132.17)	711 (685-742)	1181.95 (1137.65-1232.09)	0.29 (0.29-0.3)
Dominican Republic	83240 (79676-87364)	1038.26 (996.25-1085.22)	121384 (116693-126924)	1121.98 (1077.94-1174.99)	0.27 (0.26-0.28)
Ecuador	140277 (134084-146902)	1245.45 (1195.04-1297.49)	239717 (230129-250165)	1320.91 (1268.66-1375.98)	0.2 (0.19-0.21)
Egypt	710621 (678642-746109)	1150.36 (1103.58-1202.68)	1450350 (1388741-1516355)	1268.11 (1216.37-1323.56)	0.32 (0.31-0.32)
El Salvador	51201 (49170-53470)	829.93 (801.2-861.29)	59319 (57132-61631)	914.12 (879.87-949.29)	0.33 (0.33-0.34)
Equatorial Guinea	4514 (4317-4735)	871.04 (835.32-908.68)	18396 (17558-19226)	1012.01 (970.15-1051.25)	0.55 (0.53-0.58)
Eritrea	97528 (93144-103051)	2352.95 (2251.76-2468.45)	181149 (173132-190495)	2403.75 (2302.56-2521.86)	0.07 (0.06-0.07)
Estonia	15378 (14746-16079)	1126.31 (1076.21-1182.2)	11704 (11238-12199)	1245.62 (1190.84-1304.79)	0.33 (0.32-0.34)
Eswatini	12644 (11994-13412)	1251.68 (1196.78-1317.33)	17040 (16252-17923)	1313.06 (1256.99-1377.59)	0.15 (0.14-0.15)
Ethiopia	1661330 (1595112-1738798)	2712.64 (2618.22-2823.09)	3471081 (3341087-3620993)	2684.17 (2593.75-2785.15)	-0.03 (-0.03--0.02)
Fiji	13759 (13111-14433)	1643.76 (1572.16-1720.83)	16099 (15451-16833)	1719.13 (1649.97-1796.17)	0.14 (0.14-0.14)
Finland	171996 (166427-178252)	3663.83 (3534.69-3805.88)	180773 (175370-186346)	3727.7 (3597.07-3861.5)	0.06 (0.06-0.07)
France	1441003 (1394573-1489008)	2666.49 (2574.08-2759.63)	1595231 (1549537-1645830)	2736.37 (2649.3-2827.42)	0.08 (0.08-0.08)
Gabon	10824 (10449-11224)	924.68 (892.74-957.79)	20494 (19797-21320)	1002.45 (969.85-1040.45)	0.25 (0.25-0.26)
Gambia	13195 (12457-14027)	1096.55 (1043.82-1159.8)	32677 (30881-34628)	1138.22 (1082.83-1197.94)	0.12 (0.11-0.12)
Georgia	57749 (55285-60426)	1125.47 (1076.81-1179.47)	34511 (33139-36063)	1176.2 (1125.86-1233.35)	0.17 (0.14-0.19)
Germany	3207592 (3095524-3319377)	4421.5 (4261.34-4590.12)	3249177 (3138562-3358741)	4469.8 (4305.02-4639.21)	0.04 (0.03-0.04)
Ghana	205377 (194125-217210)	1128.47 (1072.53-1188.58)	468438 (444494-494495)	1194.64 (1136.4-1257.45)	0.18 (0.17-0.19)
Greece	256287 (248141-264404)	2645.68 (2555.93-2734.18)	232229 (225758-239544)	2717.07 (2628.83-2806.44)	0.09 (0.09-0.09)
Greenland	2137 (2059-2217)	4013.47 (3873.73-4164.34)	2158 (2087-2228)	4088.72 (3948.38-4239.3)	0.07 (0.06-0.07)
Grenada	1023 (981-1073)	1048.86 (1007.52-1096.24)	1079 (1038-1124)	1153.08 (1109.26-1203.22)	0.31 (0.3-0.32)
Guam	2391 (2293-2502)	1710.84 (1641.28-1789.1)	2647 (2551-2760)	1791.53 (1720.03-1868.17)	0.17 (0.16-0.18)
Guatemala	84180 (80637-88116)	809.22 (780.32-840.56)	150173 (144321-156304)	892.86 (860.52-926.89)	0.33 (0.33-0.34)
Guinea	76718 (72541-81217)	1082.4 (1027.91-1142.93)	183854 (173638-194701)	1117.17 (1061.61-1176.45)	0.09 (0.09-0.1)
Guinea-Bissau	13626 (12846-14483)	1089.3 (1035.02-1149.51)	28174 (26562-29784)	1125.52 (1069.01-1184.93)	0.1 (0.09-0.11)
Guyana	9088 (8674-9540)	1045.43 (1001.52-1092.88)	8723 (8397-9108)	1135.23 (1093.28-1184.38)	0.26 (0.26-0.27)
Haiti	73503 (70032-77277)	1004.27 (961.86-1050.33)	146094 (139741-152856)	1058.18 (1015.54-1105.53)	0.18 (0.17-0.18)
Honduras	47244 (45193-49373)	814.74 (785.02-845.44)	96495 (92693-100731)	887.83 (855.22-924.7)	0.29 (0.28-0.29)
Hungary	102263 (98329-106255)	1172.71 (1124.13-1222.17)	83183 (80398-85832)	1276.62 (1226.61-1328.81)	0.27 (0.26-0.29)
Iceland	6652 (6432-6886)	2679.3 (2590.8-2772.3)	8747 (8487-9015)	2747.83 (2660.2-2838.25)	0.08 (0.08-0.08)
India	11435328 (11016643-11931992)	1162.6 (1126.34-1207.3)	17796814 (17236500-18482770)	1292.17 (1250.31-1341.94)	0.34 (0.32-0.36)
Indonesia	2680712 (2585351-2789607)	1298.25 (1258.88-1342.65)	3662645 (3544637-3785719)	1390.97 (1347.75-1439.58)	0.21 (0.2-0.22)
Iran (Islamic Republic of)	781351 (750830-814206)	1152.05 (1111.74-1191.8)	1023721 (990022-1057666)	1274.03 (1232.55-1318.46)	0.35 (0.34-0.36)
Iraq	246855 (235041-259531)	1148.05 (1102.13-1198.31)	560672 (538359-586101)	1273.78 (1223.8-1329.08)	0.36 (0.34-0.39)
Ireland	95195 (91919-98618)	2660.56 (2571.28-2755.54)	124160 (120488-128178)	2750.39 (2658.92-2842.89)	0.11 (0.11-0.11)
Israel	62132 (60086-64227)	1233.37 (1193.66-1272.94)	120862 (116798-124738)	1294.35 (1250.3-1337.59)	0.16 (0.15-0.16)
Italy	1354979 (1312838-1396862)	2632.66 (2549.76-2713.89)	1342609 (1303430-1382863)	2693.59 (2612.46-2779.29)	0.07 (0.07-0.08)
Jamaica	28022 (26797-29419)	1074.32 (1029.85-1122.33)	29382 (28273-30635)	1156.12 (1107.67-1208.25)	0.25 (0.24-0.25)
Japan	4596616 (4456127-4749587)	3854.65 (3729.99-3993.8)	4336948 (4205388-4461396)	3911.92 (3786.39-4050.46)	0.05 (0.04-0.05)
Jordan	52554 (50063-55168)	1191.02 (1145.17-1242.41)	164900 (157955-172858)	1296.98 (1244.44-1357.44)	0.3 (0.29-0.32)
Kazakhstan	191618 (182907-201097)	1101.03 (1052.13-1154.28)	220423 (210879-231259)	1185.13 (1133.94-1243.68)	0.25 (0.24-0.26)
Kenya	682920 (651948-719778)	2365.36 (2275.23-2469.88)	1416894 (1357248-1489221)	2413.39 (2323.83-2516.95)	0.06 (0.05-0.07)
Kiribati	1319 (1260-1387)	1606.06 (1538.17-1682.14)	2157 (2057-2265)	1659.83 (1589.56-1738.23)	0.1 (0.1-0.11)
Kuwait	22592 (21608-23759)	1248.96 (1197.42-1309.18)	54287 (52151-56659)	1364.68 (1312.17-1426.64)	0.32 (0.31-0.33)
Kyrgyzstan	55988 (53469-58937)	1078.87 (1032.11-1135.31)	84640 (80860-88765)	1131.17 (1081.45-1185.51)	0.15 (0.13-0.17)
Lao People's Democratic Republic	60151 (57343-63278)	1235.43 (1186.04-1292.38)	100934 (96783-105676)	1319.77 (1266.5-1378.55)	0.22 (0.21-0.23)
Latvia	25656 (24544-26771)	1131.42 (1079-1184.11)	16382 (15780-17023)	1239.9 (1188.19-1297.38)	0.3 (0.29-0.32)
Lebanon	37384 (35707-39183)	1169.27 (1119.39-1224.15)	66390 (63796-69220)	1289.18 (1235.97-1346.97)	0.35 (0.33-0.36)
Lesotho	22663 (21491-23936)	1231.17 (1176.35-1295.6)	26692 (25436-28140)	1287.11 (1230.79-1351.8)	0.14 (0.14-0.15)
Liberia	32301 (30571-34185)	1092.24 (1039.79-1152.03)	72395 (68470-76491)	1127.08 (1074.2-1183.55)	0.12 (0.11-0.13)
Libya	57457 (54722-60459)	1169.48 (1122.31-1223.73)	82141 (78898-86020)	1289.13 (1238.68-1347.51)	0.36 (0.32-0.39)
Lithuania	36568 (35059-38205)	1125.85 (1076.54-1177.59)	23688 (22792-24629)	1259.31 (1204.84-1317.69)	0.38 (0.37-0.39)
Luxembourg	9382 (9087-9695)	2685.7 (2596.4-2777.03)	15678 (15209-16203)	2752.32 (2666.4-2842.24)	0.08 (0.08-0.08)
Madagascar	338409 (323217-357308)	2367.13 (2266.88-2477.29)	816059 (778091-858251)	2395.49 (2295.05-2510.73)	0.04 (0.03-0.04)
Malawi	274457 (262062-289546)	2355.23 (2254.88-2465.84)	572082 (545419-603970)	2395.19 (2293.85-2508.2)	0.06 (0.05-0.06)
Malaysia	259048 (247381-271159)	1316.45 (1261.89-1373.3)	425924 (409487-443558)	1416.17 (1361.62-1473.93)	0.24 (0.24-0.24)
Maldives	3364 (3210-3540)	1251.11 (1199.06-1307.89)	6071 (5827-6327)	1368.32 (1314.63-1426.85)	0.29 (0.29-0.3)
Mali	111797 (105525-118302)	1071.73 (1018.86-1131.53)	333089 (314850-352892)	1104.55 (1050.78-1162.95)	0.1 (0.09-0.1)
Malta	9453 (9154-9773)	2639.93 (2550.94-2729.86)	10296 (9995-10619)	2713.29 (2628.58-2804.24)	0.09 (0.09-0.09)
Marshall Islands	885 (840-931)	1612.13 (1542.97-1686.87)	980 (937-1025)	1674.17 (1606.95-1748.68)	0.11 (0.11-0.12)
Mauritania	27701 (26213-29262)	1116.74 (1062.62-1176.57)	62138 (58798-65842)	1168.08 (1113.46-1228.03)	0.14 (0.13-0.15)
Mauritius	14847 (14223-15539)	1315.3 (1262.43-1372.77)	14945 (14408-15494)	1408.98 (1352.55-1469.2)	0.22 (0.21-0.22)
Mexico	817112 (787003-847742)	823.03 (795.09-848.93)	1158565 (1122245-1197068)	941.63 (910.72-973.65)	0.4 (0.36-0.44)
Micronesia (Federated States of)	1971 (1877-2078)	1622.07 (1554.02-1700.23)	1795 (1716-1883)	1685.07 (1614.74-1760.1)	0.12 (0.12-0.12)
Monaco	688 (667-709)	2706.51 (2619.08-2801.43)	862 (838-889)	2773.57 (2679.38-2869.33)	0.08 (0.08-0.08)
Mongolia	28029 (26733-29673)	1044.18 (998.89-1099.31)	40138 (38390-42142)	1127.73 (1079.7-1180.14)	0.26 (0.25-0.26)
Montenegro	7120 (6854-7425)	1184.56 (1138.99-1236)	6056 (5841-6280)	1270.13 (1219.43-1325.07)	0.27 (0.25-0.28)
Morocco	319601 (305222-335546)	1137.62 (1090.09-1187.2)	447640 (429884-468044)	1229.8 (1181.97-1285.96)	0.26 (0.25-0.27)
Mozambique	373375 (355986-394192)	2336.27 (2233.41-2450.51)	913053 (870704-965530)	2377.2 (2280.57-2493.42)	0.06 (0.05-0.06)
Myanmar	556833 (530754-583755)	1239.35 (1186.52-1295.16)	747448 (716397-782670)	1327.86 (1273.59-1389.45)	0.23 (0.22-0.25)
Namibia	21342 (20271-22433)	1269.12 (1212.9-1331.6)	35262 (33617-37109)	1323.47 (1264.68-1385.04)	0.13 (0.13-0.14)
Nauru	188 (179-197)	1642.58 (1572-1714.71)	206 (197-216)	1705.48 (1631.61-1786.93)	0.12 (0.09-0.14)
Nepal	311960 (299582-324747)	1364.4 (1317.89-1411.36)	467727 (451486-484900)	1450.5 (1401.21-1502.17)	0.19 (0.18-0.2)
Netherlands	310919 (298497-323859)	2259.58 (2164.94-2360.18)	343409 (330801-356655)	2322.25 (2233.28-2423.24)	0.09 (0.09-0.09)
New Zealand	127444 (123480-132044)	3838.98 (3713.02-3977.74)	187990 (182466-193885)	3902.19 (3772.92-4040.03)	0.05 (0.05-0.05)
Nicaragua	39351 (37780-41294)	816.45 (788.33-850.11)	61377 (59065-63865)	893.28 (860.87-928.43)	0.29 (0.29-0.3)
Niger	105612 (99536-111962)	1062.31 (1008.48-1120.23)	342770 (323194-363693)	1073.2 (1018.9-1132.35)	0.03 (0.02-0.04)
Nigeria	1203010 (1157202-1256407)	1128.43 (1089.52-1171.42)	3352573 (3225216-3507937)	1176.65 (1137.19-1222.69)	0.14 (0.13-0.16)
Niue	41 (40-43)	1658.43 (1588.85-1735.36)	28 (26-29)	1744.53 (1671.13-1824.22)	0.17 (0.16-0.18)
North Macedonia	22345 (21429-23393)	1151.65 (1103.85-1205.34)	19497 (18768-20218)	1249.22 (1198.11-1304.94)	0.28 (0.28-0.29)
Northern Mariana Islands	759 (726-795)	1724.46 (1651.57-1807.47)	811 (780-847)	1784.46 (1711.98-1860.93)	0.08 (0.07-0.09)
Norway	83766 (81081-86342)	2205.73 (2133.64-2278.93)	105452 (102187-108537)	2266.45 (2191.89-2341.68)	0.09 (0.08-0.09)
Oman	26232 (24993-27543)	1170.39 (1120.73-1225.35)	60570 (57894-63527)	1332.11 (1277.7-1392.69)	0.45 (0.44-0.46)
Pakistan	1615132 (1548379-1682976)	1195.64 (1154.04-1240.28)	3440149 (3310138-3570908)	1292.23 (1246.66-1338.34)	0.25 (0.24-0.27)
Palau	266 (254-279)	1684.98 (1614.81-1760.75)	277 (266-288)	1760.26 (1686.34-1836.61)	0.14 (0.13-0.14)
Palestine	27155 (25880-28497)	1126.09 (1081.77-1175.53)	70297 (67253-73544)	1233.72 (1184.67-1286.33)	0.31 (0.29-0.32)
Panama	23267 (22363-24237)	881.02 (848.5-915.36)	40662 (39092-42193)	965.82 (927.67-1002.39)	0.29 (0.28-0.31)
Papua New Guinea	72770 (69449-76596)	1580.7 (1515.19-1656.95)	183990 (175996-192858)	1627.65 (1561.09-1700.53)	0.09 (0.09-0.09)
Paraguay	49106 (47137-51594)	1051.03 (1009.49-1098.31)	82503 (79279-86342)	1143.1 (1099.02-1192.48)	0.27 (0.26-0.28)
Peru	310001 (295997-324613)	1276.7 (1225.31-1330.43)	482629 (463933-502868)	1360.28 (1307.62-1417.2)	0.22 (0.21-0.23)
Philippines	936391 (901208-974858)	1294.06 (1247.91-1341.29)	1585216 (1528297-1644253)	1357.34 (1309.51-1404.66)	0.14 (0.13-0.16)
Poland	390785 (377424-405470)	1089.54 (1050.99-1131.21)	323935 (315310-333121)	1212.8 (1174.83-1252.88)	0.35 (0.34-0.36)
Portugal	251157 (242997-259455)	2622.91 (2531.41-2713.82)	239934 (233066-247328)	2696.93 (2607.38-2790.32)	0.09 (0.09-0.09)
Puerto Rico	40321 (38618-42184)	1124.38 (1079.24-1174.14)	30917 (29762-32161)	1228.96 (1180.37-1280.95)	0.3 (0.29-0.3)
Qatar	5383 (5145-5648)	1234.34 (1185.36-1289.15)	33976 (32347-35605)	1375.7 (1320.82-1440.24)	0.37 (0.36-0.37)
Republic of Korea	1718927 (1650445-1793242)	3838.88 (3693.82-4000.06)	1780095 (1717386-1847525)	3937.69 (3796.36-4097.89)	0.08 (0.08-0.08)
Republic of Moldova	47636 (45529-49836)	1088.31 (1040.55-1138.98)	29829 (28725-31069)	1179 (1126.56-1234.26)	0.27 (0.25-0.3)
Romania	263556 (252997-274369)	1231.62 (1182-1281.69)	176538 (170395-182798)	1304.68 (1252.58-1359.4)	0.25 (0.23-0.26)
Russian Federation	1513184 (1457625-1572294)	1123.23 (1080.09-1169.92)	1360587 (1310844-1411568)	1219.79 (1173.13-1270.56)	0.28 (0.26-0.29)
Rwanda	205793 (196255-217248)	2364.94 (2264.31-2478.62)	366922 (350444-386743)	2410.58 (2308.1-2522.57)	0.07 (0.06-0.07)
Saint Kitts and Nevis	492 (471-514)	1092.29 (1049.05-1139.88)	586 (563-610)	1190.11 (1145.58-1242.96)	0.28 (0.28-0.29)
Saint Lucia	1632 (1558-1713)	1056.67 (1014.99-1102.86)	1715 (1651-1782)	1150.67 (1105.79-1201.39)	0.28 (0.27-0.28)
Saint Vincent and the Grenadines	1304 (1251-1370)	1048.29 (1008.8-1095.3)	1185 (1139-1233)	1132.77 (1088.53-1180.09)	0.25 (0.25-0.26)
Samoa	3230 (3076-3395)	1649.03 (1580.21-1727.4)	4015 (3844-4198)	1710.71 (1641.47-1783.02)	0.12 (0.12-0.12)
San Marino	586 (567-605)	2700.38 (2610.6-2791.82)	755 (734-780)	2751.72 (2662.87-2843.27)	0.06 (0.06-0.06)
Sao Tome and Principe	1688 (1591-1785)	1111.26 (1056.37-1169.56)	2876 (2729-3044)	1167.26 (1114.47-1225.92)	0.17 (0.16-0.18)
Saudi Arabia	216029 (205769-226609)	1188.85 (1140.67-1240.71)	456501 (437060-476645)	1352.34 (1296.87-1407.45)	0.45 (0.44-0.46)
Senegal	103419 (97609-109738)	1095.21 (1040.05-1155.09)	213100 (201686-225843)	1139.97 (1085.55-1200.16)	0.12 (0.11-0.13)
Serbia	99178 (95181-103098)	1162.1 (1113.53-1210.47)	79969 (77223-82793)	1266.23 (1215.21-1320.53)	0.31 (0.29-0.32)
Seychelles	1039 (992-1087)	1329.71 (1274.13-1386.88)	1342 (1297-1394)	1415.66 (1366.16-1471.81)	0.19 (0.18-0.19)
Sierra Leone	52694 (49939-55684)	1091.12 (1036.93-1148.62)	116721 (110575-123218)	1122.67 (1068.07-1183.06)	0.09 (0.08-0.11)
Singapore	112820 (108473-117524)	3829.94 (3688.54-3991.25)	196133 (189453-203357)	3928.96 (3787.14-4087.44)	0.08 (0.08-0.09)
Slovakia	58345 (56018-60782)	1173.97 (1126.6-1224.66)	49092 (47429-50898)	1277.46 (1221.95-1333.4)	0.29 (0.27-0.3)
Slovenia	20407 (19614-21261)	1205.65 (1154.75-1260.51)	18375 (17703-19026)	1302.5 (1248.74-1358.57)	0.26 (0.25-0.27)
Solomon Islands	6222 (5924-6563)	1576.78 (1510.49-1652.49)	12201 (11618-12846)	1624.98 (1554.08-1705.18)	0.09 (0.09-0.1)
Somalia	225061 (214297-238303)	2321.82 (2220.72-2435.67)	615341 (586532-651218)	2325.25 (2226.34-2441.41)	0 (0-0.01)
South Africa	541458 (519635-565516)	1293.25 (1246.8-1344.19)	750863 (723800-780278)	1343.24 (1295.41-1395.26)	0.13 (0.12-0.13)
South Sudan	166457 (158989-175859)	2356.56 (2256.1-2474.11)	280630 (267850-296525)	2369.3 (2265.3-2483.49)	0.02 (0.02-0.02)
Spain	1320191 (1277891-1366888)	3592.36 (3468.47-3730.79)	1451455 (1404908-1498558)	3667.47 (3542.81-3805.68)	0.07 (0.06-0.07)
Sri Lanka	236214 (224808-249566)	1292.07 (1233.93-1359.07)	286308 (274737-299389)	1387.3 (1328.96-1453.67)	0.23 (0.22-0.24)
Sudan	252507 (241028-264969)	1106.04 (1060.2-1155.19)	594919 (568432-624635)	1217.3 (1169.36-1271.91)	0.33 (0.31-0.34)
Suriname	4470 (4282-4687)	1063.96 (1021.83-1112.39)	6263 (6018-6535)	1136.56 (1091.78-1186.28)	0.23 (0.23-0.24)
Sweden	247160 (239689-254321)	3211.32 (3103.86-3318.26)	298818 (290447-307403)	3273.41 (3171.43-3381.3)	0.06 (0.06-0.06)
Switzerland	169406 (164117-175034)	2719.44 (2631.22-2811.93)	213164 (207056-219819)	2777.46 (2688.41-2873.84)	0.07 (0.07-0.07)
Syrian Arab Republic	172747 (164317-181470)	1142.1 (1096.67-1192.97)	174995 (167623-183423)	1256.74 (1207.51-1315.45)	0.34 (0.32-0.35)
Taiwan (Province of China)	511962 (489365-534837)	2488.03 (2384.91-2593.98)	539896 (519989-561699)	2694.78 (2593.73-2801.94)	0.2 (0.18-0.22)
Tajikistan	70382 (67012-74306)	1050.69 (1004.1-1105.2)	125803 (119832-132366)	1102.53 (1052.63-1158.44)	0.17 (0.14-0.21)
Thailand	767914 (735377-804335)	1299.58 (1247.1-1356.64)	744499 (717276-771578)	1390.24 (1334.1-1450.11)	0.21 (0.21-0.21)
Timor-Leste	10945 (10444-11476)	1237.65 (1186.13-1293.78)	21042 (20085-22100)	1327.5 (1271.87-1387.97)	0.25 (0.24-0.26)
Togo	50534 (47798-53647)	1102.35 (1048.82-1162.86)	111321 (105486-117769)	1139.75 (1085.15-1198.76)	0.1 (0.08-0.11)
Tokelau	29 (27-30)	1616.74 (1548.3-1692.54)	24 (23-25)	1711.2 (1643.12-1789.22)	0.19 (0.18-0.19)
Tonga	1870 (1784-1967)	1640.16 (1570.79-1720.64)	1987 (1899-2078)	1711.22 (1641.32-1790.88)	0.13 (0.12-0.13)
Trinidad and Tobago	14488 (13839-15179)	1106.39 (1058.88-1155.93)	14465 (13911-15048)	1200.03 (1153.24-1249.73)	0.29 (0.28-0.3)
Tunisia	107395 (102776-112507)	1162.35 (1115.71-1213.28)	141438 (136169-147366)	1279.62 (1229.5-1336.86)	0.32 (0.32-0.33)
Turkmenistan	48935 (46764-51567)	1084.51 (1038.38-1138.4)	61252 (58469-64152)	1159.5 (1106.86-1214.52)	0.24 (0.22-0.26)
Tuvalu	161 (155-169)	1609.95 (1543.42-1691.64)	215 (206-225)	1690.09 (1620.84-1767.9)	0.15 (0.15-0.15)
Türkiye	727493 (694992-762169)	1163.03 (1117.1-1215.03)	1001679 (963544-1044033)	1293.58 (1241.13-1349.59)	0.37 (0.36-0.38)
Uganda	489949 (467704-517227)	2344.03 (2242.32-2457.84)	1291484 (1231285-1363766)	2400.99 (2297.92-2516.79)	0.08 (0.08-0.09)
Ukraine	506313 (488005-526117)	1114.93 (1071.55-1161.65)	361685 (349276-373815)	1187.64 (1141.62-1233.68)	0.23 (0.21-0.24)
United Arab Emirates	23830 (22766-24970)	1237.1 (1185.95-1290.82)	104218 (98828-109867)	1383.47 (1329.67-1444.29)	0.37 (0.36-0.39)
United Kingdom	1057446 (1026777-1090852)	2041.01 (1976.88-2108.8)	1238895 (1205976-1274268)	2108.2 (2041.29-2176.47)	0.1 (0.1-0.11)
United Republic of Tanzania	741254 (707006-782384)	2365.15 (2265.67-2479.01)	1671929 (1595582-1762769)	2406.21 (2306.17-2521.84)	0.05 (0.05-0.06)
United States of America	10430548 (10271774-10573847)	4308.29 (4238.52-4373.93)	13090804 (12900713-13257329)	4218.77 (4153.97-4281.1)	-0.03 (-0.05--0.01)
United States Virgin Islands	1222 (1174-1276)	1131.03 (1089.5-1179.82)	826 (795-860)	1224.67 (1175.36-1278.57)	0.26 (0.26-0.27)
Uruguay	118561 (114253-123459)	3809.58 (3666.7-3972.3)	124821 (120433-129390)	3870.65 (3725.26-4028.79)	0.05 (0.05-0.05)
Uzbekistan	270076 (257633-284267)	1059.66 (1012.87-1111.99)	394398 (376725-412659)	1145.32 (1093.98-1199.26)	0.27 (0.26-0.28)
Vanuatu	2780 (2653-2922)	1597.24 (1530.05-1674.33)	5651 (5399-5924)	1648.29 (1579.97-1725.83)	0.1 (0.1-0.11)
Venezuela (Bolivarian Republic of)	185603 (178288-193825)	869.42 (837.07-903.8)	231507 (222549-240587)	929.11 (893.28-966.6)	0.22 (0.2-0.24)
Viet Nam	985034 (942102-1033035)	1267.83 (1216.74-1323.77)	1287066 (1236131-1341980)	1368.99 (1315.11-1429.48)	0.25 (0.24-0.26)
Yemen	179175 (170290-188742)	1096.5 (1050.48-1145.3)	457215 (436341-479962)	1185.95 (1139.6-1237.8)	0.28 (0.27-0.29)
Zambia	232134 (221527-245418)	2375.77 (2274.27-2490.52)	572931 (546648-603407)	2431.04 (2329.23-2546.12)	0.08 (0.07-0.09)
Zimbabwe	161595 (153367-170830)	1253.98 (1196.59-1318.68)	233303 (221835-246415)	1274.32 (1217.42-1336.05)	0.03 (0.01-0.04)
