# Supplementary material for: Global burden of viral skin diseases from 1990 to 2021: a systematic analysis for the global burden of disease study 2021
Source: Front Public Health. 2025 Feb 19;13:1464372. doi: 10.3389/fpubh.2025.1464372 (PMC11879981; doi:10.3389/fpubh.2025.1464372)
Supplement: Supplementary file 1 [file Data_Sheet_1.zip › 1464372_SupMaterial/Summary.XLSX]

## Sheet: Summary
	Num_1990	ASR_1990	Num_1990	ASR_1990	Num_1990	ASR_1990		Num_2021	ASR_2021	Num_2021	ASR_2021	Num_2021	ASR_2021		EAPC_CI	EAPC_CI	EAPC_CI
Global	64056940 (61929307-66305790)	1134.25 (1097.73-1172.94)	100377653 (97528643-103534900)	1812.95 (1763.21-1867.37)	3091683 (1965564-4617553)	55.65 (35.38-82.98)		84730445 (82132966-87586946)	1126.25 (1090.92-1165.91)	136807660 (133155771-140724829)	1781.31 (1733.08-1835.16)	4199075 (2671027-6261658)	54.77 (34.83-81.77)		-0.03 (-0.03--0.03)	-0.05 (-0.06--0.04)	-0.04 (-0.05--0.03)
Sex
Female	31348892 (30292055-32456467)	1127.65 (1091.06-1165.69)	47817546 (46465100-49265131)	1748.51 (1701.58-1798.72)	1468005 (933615-2191355)	53.52 (34.05-79.78)		41305808 (40031577-42681949)	1120.03 (1083.85-1158.68)	64466306 (62789423-66180793)	1699.6 (1653.31-1748.62)	1970117 (1257418-2935310)	52.09 (33.24-77.75)		-0.03 (-0.04--0.03)	-0.08 (-0.09--0.07)	-0.07 (-0.08--0.06)
Male	32708048 (31644308-33822727)	1140.68 (1105.11-1178.78)	52560107 (51018243-54343029)	1876.09 (1822.85-1934.94)	1623679 (1030769-2426198)	57.73 (36.65-86.12)		43424637 (42076603-44835509)	1133.24 (1097.43-1171.22)	72341353 (70236759-74547273)	1861.96 (1808.71-1919.04)	2228958 (1413609-3326779)	57.41 (36.4-85.77)		-0.02 (-0.03--0.02)	-0.02 (-0.03--0.01)	-0.01 (-0.02-0)
Age
<5 years	14662641 (13856426-15515370)	2365.18 (2235.13-2502.73)	11295021 (10786344-11828556)	1821.96 (1739.91-1908.02)	351992 (222665-528297)	56.78 (35.92-85.22)		16255029 (15349130-17231438)	2469.72 (2332.09-2618.08)	13662488 (13025841-14316617)	2075.82 (1979.09-2175.21)	427817 (269296-643243)	65 (40.92-97.73)		0.1 (0.07-0.13)	0.39 (0.35-0.43)	0.41 (0.36-0.45)
5-9 years	16148535 (15113522-17185020)	2767.38 (2590.01-2945.01)	19654995 (18398782-21030609)	3368.29 (3153.01-3604.03)	614118 (376379-934955)	105.24 (64.5-160.22)		19489684 (18234986-20799099)	2836.71 (2654.08-3027.29)	25221814 (23575766-26997178)	3671.01 (3431.43-3929.41)	789981 (484644-1201116)	114.98 (70.54-174.82)		0.06 (0.05-0.07)	0.27 (0.26-0.29)	0.28 (0.26-0.3)
10-14 years	6930993 (6459512-7479452)	1293.86 (1205.85-1396.25)	15692913 (14551307-16900676)	2929.52 (2716.4-3154.98)	489265 (311616-740129)	91.33 (58.17-138.17)		8725514 (8139838-9429367)	1308.89 (1221.03-1414.47)	19985273 (18611903-21432241)	2997.93 (2791.91-3214.98)	623466 (398705-941091)	93.52 (59.81-141.17)		0.03 (0.02-0.03)	0.08 (0.07-0.1)	0.09 (0.07-0.1)
15-19 years	4309499 (3877284-4744993)	829.67 (746.46-913.51)	11586099 (10596324-12704508)	2230.57 (2040.02-2445.89)	359664 (225810-546232)	69.24 (43.47-105.16)		5016676 (4516389-5519174)	803.98 (723.8-884.51)	13375255 (12250455-14674960)	2143.54 (1963.28-2351.83)	415287 (259407-631570)	66.55 (41.57-101.22)		-0.08 (-0.09--0.06)	-0.09 (-0.11--0.06)	-0.08 (-0.11--0.06)
20-24 years	4045588 (3665420-4504038)	822.13 (744.87-915.29)	8272158 (7518446-9076415)	1681.03 (1527.87-1844.47)	256076 (163137-390305)	52.04 (33.15-79.32)		4627021 (4184803-5142235)	774.84 (700.79-861.12)	9101203 (8299388-9992705)	1524.09 (1389.81-1673.38)	281687 (179696-427263)	47.17 (30.09-71.55)		-0.15 (-0.17--0.12)	-0.26 (-0.31--0.21)	-0.26 (-0.31--0.21)
25-29 years	3495163 (3150237-3867348)	789.65 (711.73-873.74)	6134576 (5544317-6723837)	1385.97 (1252.61-1519.1)	188818 (119813-285704)	42.66 (27.07-64.55)		4387644 (3964443-4855845)	745.76 (673.83-825.34)	7090725 (6412137-7782509)	1205.2 (1089.86-1322.78)	218195 (139293-329973)	37.09 (23.68-56.09)		-0.19 (-0.21--0.16)	-0.45 (-0.49--0.4)	-0.44 (-0.49--0.4)
30-34 years	2529491 (2265532-2821768)	656.29 (587.8-732.12)	4861345 (4365023-5385030)	1261.3 (1132.53-1397.18)	148849 (98069-223075)	38.62 (25.44-57.88)		3817379 (3416794-4259333)	631.51 (565.25-704.63)	6657757 (5950054-7406493)	1101.4 (984.33-1225.27)	204002 (134870-306120)	33.75 (22.31-50.64)		-0.18 (-0.2--0.15)	-0.5 (-0.53--0.47)	-0.5 (-0.53--0.47)
35-39 years	2282660 (2015467-2541303)	648.03 (572.18-721.46)	4345522 (3911645-4812904)	1233.67 (1110.49-1366.35)	132672 (88158-205789)	37.66 (25.03-58.42)		3468242 (3053000-3856577)	618.37 (544.34-687.61)	6015140 (5391844-6694199)	1072.47 (961.34-1193.55)	183632 (121541-283993)	32.74 (21.67-50.63)		-0.17 (-0.19--0.14)	-0.47 (-0.5--0.44)	-0.47 (-0.5--0.44)
40-44 years	2271105 (2052432-2511097)	792.76 (716.43-876.53)	3598522 (3262038-3993270)	1256.11 (1138.66-1393.9)	109351 (68908-164697)	38.17 (24.05-57.49)		3721324 (3345034-4125154)	743.89 (668.67-824.62)	5381378 (4862345-5987527)	1075.74 (971.98-1196.9)	163478 (103422-247389)	32.68 (20.67-49.45)		-0.2 (-0.22--0.19)	-0.44 (-0.48--0.41)	-0.44 (-0.47--0.41)
45-49 years	1948317 (1759542-2165934)	839.08 (757.78-932.81)	2893796 (2606651-3212388)	1246.28 (1122.61-1383.48)	87491 (54371-131898)	37.68 (23.42-56.8)		3750286 (3371654-4184472)	792.03 (712.06-883.72)	5224412 (4682624-5811143)	1103.35 (988.93-1227.26)	157931 (97968-238913)	33.35 (20.69-50.46)		-0.18 (-0.2--0.16)	-0.38 (-0.41--0.36)	-0.38 (-0.41--0.35)
50-54 years	1556186 (1394035-1737776)	732.08 (655.8-817.5)	2667818 (2390536-2974918)	1255.02 (1124.58-1399.49)	80117 (51085-118464)	37.69 (24.03-55.73)		3207354 (2877751-3586988)	720.88 (646.8-806.2)	5228330 (4678769-5846908)	1175.11 (1051.59-1314.14)	156887 (100418-231506)	35.26 (22.57-52.03)		-0.07 (-0.09--0.05)	-0.28 (-0.33--0.23)	-0.29 (-0.34--0.23)
55-59 years	1244744 (1108643-1381968)	672.11 (598.62-746.2)	2416039 (2150112-2695125)	1304.56 (1160.97-1455.25)	72024 (45055-108324)	38.89 (24.33-58.49)		2651482 (2354724-2946133)	670.03 (595.04-744.48)	4923544 (4369293-5511156)	1244.17 (1104.12-1392.66)	146642 (92026-220498)	37.06 (23.25-55.72)		-0.01 (-0.04-0.01)	-0.16 (-0.23--0.1)	-0.17 (-0.23--0.1)
60-64 years	993752 (891832-1101528)	618.74 (555.28-685.84)	2234650 (2025082-2483628)	1391.36 (1260.88-1546.38)	66004 (41995-99606)	41.1 (26.15-62.02)		1949097 (1747089-2157703)	609 (545.88-674.18)	4265745 (3862934-4753839)	1332.85 (1206.99-1485.35)	125731 (80580-189810)	39.28 (25.18-59.31)		0 (-0.03-0.03)	-0.07 (-0.12--0.01)	-0.07 (-0.13--0.02)
65-69 years	693436 (620314-770810)	560.99 (501.83-623.59)	1882557 (1699632-2055100)	1522.99 (1375-1662.58)	54859 (34729-82271)	44.38 (28.1-66.56)		1477021 (1321835-1646496)	535.46 (479.2-596.9)	3963038 (3565792-4334915)	1436.7 (1292.69-1571.52)	115316 (72782-173590)	41.8 (26.39-62.93)		-0.05 (-0.09--0.02)	-0.06 (-0.11--0.01)	-0.06 (-0.11--0.01)
70-74 years	434192 (389511-483584)	512.86 (460.08-571.2)	1300350 (1187712-1407842)	1535.95 (1402.9-1662.91)	37352 (23614-56469)	44.12 (27.89-66.7)		1019586 (914896-1135593)	495.33 (444.47-551.69)	3052640 (2780565-3315273)	1483.02 (1350.84-1610.61)	87480 (55353-132147)	42.5 (26.89-64.2)		-0.13 (-0.18--0.08)	-0.13 (-0.19--0.07)	-0.13 (-0.19--0.07)
75-79 years	283944 (251930-314772)	461.28 (409.27-511.36)	866398 (787689-947010)	1407.51 (1279.64-1538.46)	24473 (15933-35980)	39.76 (25.88-58.45)		583379 (518205-647530)	442.34 (392.92-490.98)	1823595 (1655481-1995009)	1382.72 (1255.25-1512.7)	51358 (33435-75955)	38.94 (25.35-57.59)		-0.25 (-0.3--0.19)	-0.19 (-0.25--0.14)	-0.2 (-0.25--0.15)
80-84 years	151526 (136056-167565)	428.33 (384.6-473.67)	443108 (400206-484331)	1252.57 (1131.3-1369.1)	12297 (8054-18244)	34.76 (22.77-51.57)		350007 (315005-387683)	399.63 (359.66-442.65)	1070723 (964919-1174690)	1222.52 (1101.72-1341.23)	29624 (19466-43813)	33.82 (22.23-50.02)		-0.33 (-0.38--0.28)	-0.2 (-0.26--0.14)	-0.21 (-0.26--0.15)
85-89 years	57720 (51872-63573)	381.97 (343.27-420.71)	175789 (161185-192650)	1163.31 (1066.67-1274.89)	4776 (3162-7061)	31.61 (20.92-46.73)		163476 (146424-180343)	357.54 (320.25-394.44)	525157 (480443-575425)	1148.59 (1050.8-1258.54)	14236 (9417-21075)	31.14 (20.6-46.09)		-0.26 (-0.32--0.19)	-0.09 (-0.17--0.02)	-0.1 (-0.18--0.03)
90-94 years	14367 (12959-15901)	335.27 (302.4-371.06)	46055 (42773-49748)	1074.75 (998.15-1160.93)	1225 (792-1796)	28.6 (18.47-41.91)		55125 (49716-61426)	308.14 (277.91-343.37)	187411 (174188-203089)	1047.61 (973.69-1135.25)	4973 (3177-7349)	27.8 (17.76-41.08)		-0.19 (-0.24--0.15)	-0.01 (-0.06-0.03)	-0.03 (-0.07-0.02)
95+ years	3082 (2633-3588)	302.74 (258.59-352.41)	9942 (9179-10861)	976.56 (901.55-1066.78)	259 (170-371)	25.43 (16.68-36.47)		15118 (12798-17709)	277.38 (234.8-324.92)	52032 (47922-57079)	954.66 (879.25-1047.26)	1351 (881-1923)	24.79 (16.17-35.28)		-0.31 (-0.35--0.27)	-0.13 (-0.17--0.09)	-0.14 (-0.18--0.1)
SDI region
High-middle SDI	11548203 (11182181-11943373)	1126 (1089.16-1166.42)	19094611 (18513184-19724232)	1817.75 (1761.86-1876.68)	589737 (373741-880288)	56.15 (35.58-83.89)		12579252 (12206986-12996027)	1168.95 (1130.66-1213.35)	22211100 (21563037-22827104)	1948.17 (1888.68-2010.59)	681405 (430420-1015796)	60.27 (38.1-90.17)		0.12 (0.1-0.13)	0.25 (0.24-0.27)	0.26 (0.24-0.27)
High SDI	12378699 (12059165-12673465)	1566.04 (1523.77-1607.76)	28220464 (27574769-28875170)	3374.35 (3290.1-3454.42)	864000 (549699-1293102)	103.78 (65.92-155.71)		13958350 (13625969-14278411)	1559.42 (1519.01-1600.76)	32877827 (32167170-33493867)	3370.24 (3292.88-3445.9)	996743 (635616-1486466)	103.55 (65.83-155.35)		-0.04 (-0.05--0.03)	0 (0-0.01)	0 (0-0.01)
Low-middle SDI	13560716 (13027182-14110903)	973.3 (939.63-1008.77)	16256942 (15679865-16894846)	1202.64 (1166.6-1243.36)	501011 (320743-750271)	36.86 (23.6-55.02)		19684858 (19003959-20441361)	994.5 (960.29-1033.08)	26048144 (25183304-26948829)	1305.33 (1264.58-1348.41)	803930 (512328-1209797)	40.2 (25.63-60.46)		0.07 (0.06-0.07)	0.26 (0.25-0.28)	0.28 (0.27-0.3)
Low SDI	6551300 (6326962-6826051)	1035.79 (1003.93-1073.3)	9262376 (8911155-9678150)	1535.3 (1482.89-1596.08)	284682 (180961-427459)	46.91 (29.79-69.69)		14220707 (13717927-14783306)	1056.98 (1022.11-1094.94)	20860281 (20062095-21760573)	1569.97 (1515.51-1632.25)	644663 (408389-968396)	48.24 (30.49-71.89)		0.07 (0.06-0.08)	0.07 (0.06-0.07)	0.09 (0.08-0.1)
Middle SDI	19967457 (19284982-20720403)	1068.03 (1033.25-1105.81)	27476063 (26560216-28471861)	1485.36 (1439.57-1534.74)	850181 (540036-1275095)	45.76 (29.08-68.35)		24227949 (23478237-25057677)	1077.53 (1041.99-1117.21)	34725955 (33697502-35824898)	1511.06 (1465.27-1561.02)	1069737 (681657-1605411)	46.67 (29.76-70.23)		0.02 (0.02-0.03)	0.05 (0.03-0.07)	0.06 (0.04-0.08)
GBD region
Advanced Health System	16390428 (15942901-16818361)	1375.16 (1336.6-1415.45)	34877192 (34067307-35716361)	2774.37 (2704.14-2843.51)	1068644 (677951-1600356)	85.36 (54.04-128.14)		17445617 (17013707-17849133)	1397.61 (1359.64-1437.31)	39239283 (38379545-40012177)	2883.46 (2817.78-2949.96)	1191291 (757454-1775736)	88.64 (56.26-132.92)		0.03 (0.02-0.04)	0.15 (0.14-0.16)	0.15 (0.14-0.16)
Africa	8178307 (7881582-8520076)	1042.56 (1008.52-1082.07)	11433591 (10985916-11947481)	1520.33 (1467.33-1581.33)	352241 (223540-530733)	46.56 (29.56-69.69)		17792128 (17153752-18513512)	1077.42 (1041.66-1118.26)	25425848 (24461064-26535686)	1572.08 (1516.82-1635.18)	786328 (498376-1180252)	48.35 (30.61-72.22)		0.11 (0.11-0.12)	0.12 (0.11-0.12)	0.14 (0.13-0.15)
African Region	6781703 (6541531-7066281)	1059.72 (1025.3-1098.5)	9749179 (9366452-10206051)	1589.15 (1532.86-1655.56)	300173 (190740-452794)	48.64 (30.89-72.7)		15256681 (14710565-15887658)	1088.99 (1053.56-1129.13)	22061655 (21210746-23061702)	1608.24 (1551.67-1673.34)	682391 (432793-1024569)	49.45 (31.3-73.81)		0.1 (0.09-0.1)	0.04 (0.04-0.05)	0.07 (0.06-0.07)
America	9511973 (9266785-9778695)	1311.27 (1277.34-1346.11)	17624541 (17262569-17973373)	2434.96 (2385.74-2481.18)	540311 (343829-811090)	74.46 (47.4-111.64)		11995679 (11697941-12283867)	1284.3 (1250.02-1318.79)	22949535 (22512766-23367553)	2329.35 (2282.79-2375.63)	697084 (444658-1042394)	71.21 (45.36-106.74)		-0.08 (-0.09--0.07)	-0.11 (-0.14--0.09)	-0.11 (-0.14--0.09)
Andean Latin America	445352 (428101-465377)	1012.51 (973.65-1053.06)	538989 (516202-562486)	1257.64 (1209.32-1306.43)	16661 (10564-24871)	38.7 (24.54-57.93)		674010 (649988-699709)	1031.97 (994.68-1072.17)	878469 (845910-912590)	1336.78 (1287.79-1387.65)	27133 (17314-40457)	41.28 (26.33-61.57)		0.06 (0.06-0.07)	0.21 (0.2-0.22)	0.22 (0.21-0.23)
Asia	37998956 (36702343-39404051)	1109.73 (1073.2-1148.84)	56157140 (54332799-58134121)	1679 (1628.75-1733.61)	1734115 (1101723-2589937)	51.62 (32.81-76.81)		47018951 (45518204-48607834)	1097.62 (1061.18-1137.55)	72907600 (70812028-75092313)	1659.12 (1611.18-1711.42)	2242001 (1425034-3354589)	51.14 (32.53-76.68)		-0.04 (-0.05--0.04)	-0.05 (-0.06--0.04)	-0.04 (-0.05--0.03)
Australasia	304603 (294331-315194)	1646.1 (1589.55-1706)	754340 (728314-782713)	3847.86 (3710.36-4000.34)	23016 (14824-34563)	117.82 (75.85-177.34)		435979 (421569-451214)	1659.73 (1600.96-1722.11)	1122409 (1083277-1162094)	3919.86 (3782.33-4075.05)	34081 (21680-50645)	120.24 (76.25-180.04)		0.01 (0-0.01)	0.06 (0.06-0.06)	0.06 (0.06-0.07)
Basic Health System	26965069 (26086480-27959296)	1100.88 (1065.4-1140.53)	39174590 (37854467-40602528)	1612.21 (1563.4-1666.57)	1212840 (768903-1815425)	49.72 (31.53-74.16)		31893753 (30911993-33014333)	1119 (1082.88-1161.05)	48320607 (46866978-49822858)	1649.03 (1599.06-1703.33)	1487532 (942599-2226517)	50.97 (32.33-76.62)		0.04 (0.04-0.05)	0.06 (0.05-0.08)	0.07 (0.06-0.08)
Caribbean	356205 (343124-370934)	949.49 (914.88-986.91)	395760 (379783-414149)	1058.93 (1018.23-1105.74)	12214 (7693-18394)	32.6 (20.51-49.1)		419725 (404767-436335)	952.64 (916.99-991.3)	498985 (480981-519326)	1113.3 (1070.64-1161.8)	15323 (9707-23212)	34.26 (21.69-51.85)		0.01 (0.01-0.02)	0.17 (0.17-0.18)	0.17 (0.17-0.18)
Central Africa	780437 (750920-819653)	905.53 (874.95-944.37)	864825 (828686-905833)	1059.63 (1019.44-1105.95)	26609 (16854-39864)	32.38 (20.59-48.42)		1949160 (1875604-2041204)	934.58 (903.59-974.41)	2223500 (2131903-2326296)	1094.03 (1053.4-1141.55)	68796 (44086-102808)	33.64 (21.55-49.88)		0.11 (0.09-0.14)	0.11 (0.08-0.14)	0.13 (0.1-0.17)
Central Asia	734634 (705714-767189)	924.13 (889.9-961.4)	848300 (810921-891446)	1077.29 (1030.45-1129.81)	26326 (16474-39747)	33.35 (20.92-50.31)		898499 (864240-935021)	924.23 (889.35-961.73)	1098272 (1050980-1148593)	1149.74 (1100.11-1203.37)	34099 (21604-51769)	35.69 (22.64-54.3)		0.01 (0-0.02)	0.23 (0.21-0.25)	0.24 (0.22-0.26)
Central Europe	1069161 (1033773-1107924)	955.03 (921.37-993.62)	1310929 (1265377-1360689)	1152.89 (1110.52-1199.56)	40594 (25877-60823)	35.79 (22.82-53.63)		803737 (779868-828843)	966.09 (933.15-1002.26)	1015071 (984704-1044842)	1256.61 (1211.92-1303.32)	31308 (19902-46691)	39.11 (24.76-58.68)		0.04 (0.03-0.05)	0.3 (0.29-0.31)	0.31 (0.3-0.32)
Central Latin America	1680866 (1617042-1758086)	867.45 (836.54-903.16)	1587890 (1528287-1648013)	835.24 (808.72-863.11)	49264 (31460-73902)	25.77 (16.52-38.53)		2127980 (2053404-2208178)	893.99 (860.94-929.5)	2255820 (2182116-2326864)	932.26 (900.68-962.28)	69683 (44535-105023)	28.84 (18.41-43.44)		0.09 (0.08-0.1)	0.34 (0.32-0.37)	0.35 (0.33-0.38)
Central Sub-Saharan Africa	606782 (583143-637888)	855.87 (824.91-894.1)	597122 (571614-625148)	884.39 (849.45-922.21)	18358 (11724-27278)	26.99 (17.27-40.13)		1526167 (1464488-1603824)	888.98 (857.43-929.67)	1540667 (1476950-1608685)	920.15 (885.85-957.05)	47669 (30390-70721)	28.29 (18.09-41.54)		0.13 (0.1-0.16)	0.12 (0.1-0.15)	0.15 (0.12-0.19)
Commonwealth High Income	1314853 (1274795-1352936)	1350.91 (1307.63-1396.69)	3028426 (2936133-3113134)	2916.31 (2822.49-3010.17)	92703 (59027-139639)	89.74 (57.02-135.43)		1686625 (1638773-1734863)	1394.65 (1349.08-1442.37)	4042610 (3922987-4148518)	3065.67 (2969.52-3161.05)	122984 (77936-183780)	94.29 (59.47-141.52)		0.07 (0.05-0.08)	0.15 (0.15-0.16)	0.15 (0.15-0.16)
Commonwealth Low Income	2946684 (2829278-3073317)	1101.65 (1064.04-1143.21)	4417585 (4239189-4620078)	1728.07 (1663.46-1799.78)	136121 (86870-204870)	52.92 (33.74-78.96)		5103543 (4927101-5304287)	1162.87 (1123.6-1205.25)	8488038 (8137199-8865611)	1916.47 (1843.78-1994.39)	262805 (166002-394943)	59.12 (37.35-88.6)		0.18 (0.17-0.19)	0.34 (0.33-0.35)	0.37 (0.36-0.38)
Commonwealth Middle Income	13631978 (13095214-14190026)	977.18 (942.99-1013.02)	16111642 (15560051-16759934)	1180.92 (1146.15-1222.3)	495543 (316952-741155)	36.14 (23.13-53.89)		21250274 (20539769-22006846)	988.98 (954.8-1024.44)	27948003 (27071118-28961610)	1284.39 (1246.47-1329.55)	860952 (549856-1286686)	39.49 (25.22-59.03)		0.04 (0.03-0.04)	0.27 (0.26-0.29)	0.29 (0.28-0.31)
East Asia	14736507 (14284113-15259028)	1211.05 (1173.07-1253.04)	24596035 (23736997-25530384)	1983.79 (1916.17-2053.87)	761934 (481212-1139500)	61.3 (38.73-91.42)		15786099 (15287681-16288739)	1263.58 (1223.23-1309.35)	27560321 (26737238-28432587)	2111.41 (2043.05-2185.59)	847239 (534069-1266212)	65.45 (41.2-98.28)		0.14 (0.13-0.15)	0.2 (0.2-0.21)	0.22 (0.21-0.22)
East Asia & Pacific - WB	22803981 (22088145-23582942)	1205.99 (1168.35-1249.18)	38333116 (37034743-39690690)	2013.96 (1950.55-2078.73)	1185265 (750167-1769050)	62.08 (39.27-92.38)		25373032 (24599361-26201917)	1223.66 (1185.09-1267.43)	44089980 (42837262-45361240)	2023.18 (1959.83-2088.66)	1354006 (856734-2017455)	62.56 (39.54-93.71)		0.05 (0.04-0.06)	0.02 (0.01-0.02)	0.03 (0.02-0.03)
Eastern Africa	2761707 (2659928-2876303)	1246.66 (1207.49-1292.18)	4902202 (4693753-5145808)	2309.67 (2225.02-2413.06)	150977 (95918-228685)	70.66 (44.88-105.49)		5964370 (5752594-6198628)	1285.83 (1244.8-1332.12)	10774466 (10341472-11286837)	2342.31 (2258.6-2437.93)	333544 (210789-503496)	72.06 (45.53-107.42)		0.11 (0.1-0.11)	0.05 (0.04-0.05)	0.07 (0.07-0.08)
Eastern Europe	1931221 (1864016-1996026)	955.01 (919.57-989.39)	2248354 (2167731-2333680)	1120.18 (1077.52-1167.09)	69547 (43782-104333)	34.76 (21.9-52.36)		1518105 (1469740-1565989)	959.63 (924.55-994.8)	1888176 (1821374-1956196)	1213.94 (1167.63-1262.91)	58205 (37096-87102)	37.72 (23.87-56.62)		0.02 (0.01-0.02)	0.27 (0.26-0.29)	0.28 (0.26-0.3)
Eastern Mediterranean Region	4443900 (4271989-4635842)	961.18 (928.81-998.23)	5219970 (5018446-5439507)	1186.92 (1147.31-1232.98)	161256 (102909-242995)	36.43 (23.27-54.71)		8003582 (7716037-8320916)	985.34 (950.52-1023.42)	10473174 (10101319-10888747)	1306.06 (1264.43-1355.82)	323307 (205929-488923)	40.17 (25.57-60.69)		0.08 (0.07-0.08)	0.32 (0.31-0.34)	0.33 (0.32-0.35)
Eastern Sub-Saharan Africa	3109238 (2996627-3240900)	1285.43 (1244.38-1334.01)	5673098 (5427864-5960505)	2450.3 (2356.56-2561.56)	174634 (110737-264546)	74.93 (47.46-111.96)		6821083 (6581581-7095349)	1321.56 (1279.08-1369.83)	12609612 (12090939-13248124)	2468.63 (2376.91-2572.02)	390230 (246387-590910)	75.9 (47.9-113.37)		0.1 (0.09-0.1)	0.02 (0.02-0.02)	0.05 (0.04-0.05)
Europe	8277558 (8018083-8532670)	1159.45 (1120.44-1198.88)	15048985 (14627762-15482100)	2001.21 (1942.68-2061.7)	461517 (293056-691007)	61.64 (39.12-92.58)		7836962 (7606629-8066090)	1179.73 (1140.69-1220.5)	15403654 (15001736-15815428)	2124.47 (2063.49-2188.4)	469945 (298890-700491)	65.52 (41.61-98.24)		0.02 (0.01-0.03)	0.19 (0.18-0.19)	0.19 (0.19-0.2)
Europe & Central Asia - WB	8808584 (8526808-9082881)	1143.31 (1105.21-1182.55)	15654185 (15208689-16100195)	1944.62 (1887.51-2004.69)	480301 (304773-719745)	59.89 (37.99-89.99)		8543866 (8287221-8799107)	1151.98 (1114.18-1191.97)	16260377 (15821876-16689120)	2030.22 (1970.94-2093.18)	496567 (315975-741501)	62.6 (39.78-94.02)		-0.01 (-0.02-0)	0.14 (0.13-0.15)	0.15 (0.14-0.15)
European Region	8863587 (8580650-9140033)	1139.74 (1101.74-1178.84)	15745979 (15297966-16195354)	1938.26 (1881.35-1998.07)	483140 (306588-723968)	59.69 (37.87-89.69)		8623565 (8364602-8880913)	1145.39 (1107.83-1185.07)	16408874 (15965664-16841760)	2018.99 (1960.06-2081.08)	501142 (318913-748332)	62.26 (39.57-93.49)		-0.01 (-0.02--0.01)	0.13 (0.13-0.14)	0.14 (0.13-0.14)
High-income Asia Pacific	2538919 (2458417-2621387)	1658.05 (1603.2-1715.71)	6438589 (6236914-6661286)	3848.26 (3721.16-3987.04)	197746 (124944-294691)	118.6 (74.82-177.56)		2333117 (2260593-2397928)	1673.13 (1617.75-1732.16)	6329872 (6147187-6507787)	3919.74 (3792.17-4058.11)	192003 (121088-285210)	120.99 (76.38-180.86)		0 (0-0.01)	0.06 (0.06-0.06)	0.06 (0.06-0.06)
High-income North America	4670539 (4572688-4764359)	1817.43 (1778.46-1854.42)	11474335 (11288955-11642297)	4281.74 (4210.92-4349.21)	350532 (223881-525578)	131.43 (83.86-197.15)		5841677 (5717471-5961023)	1804.09 (1763.02-1841.39)	14493630 (14282534-14692194)	4207.32 (4139.1-4274.95)	437450 (280230-653773)	128.64 (82.15-192.64)		-0.05 (-0.06--0.03)	-0.02 (-0.04-0)	-0.03 (-0.04--0.01)
Latin America & Caribbean - WB	4878645 (4703566-5067639)	998.28 (964.41-1034.94)	6194150 (5990096-6421334)	1312.72 (1273.21-1354.63)	191134 (121201-286660)	40.28 (25.53-60.09)		6179147 (5978460-6401602)	1010.84 (976.55-1050.66)	8490034 (8236052-8767909)	1352.46 (1308.71-1396.99)	260675 (165439-390943)	41.62 (26.39-62.59)		0.03 (0.03-0.04)	0.09 (0.07-0.11)	0.1 (0.08-0.13)
Limited Health System	18973094 (18233274-19750038)	1000.15 (965.8-1036.16)	24041644 (23244232-24995949)	1304.83 (1266.69-1349.97)	739930 (471323-1108197)	39.94 (25.47-59.55)		31104770 (30047746-32256285)	1024.59 (990.34-1061.62)	43578680 (42170840-45162122)	1418.88 (1375.53-1467.25)	1345025 (854508-2015431)	43.67 (27.75-65.37)		0.08 (0.07-0.08)	0.27 (0.25-0.28)	0.29 (0.28-0.31)
Middle East & North Africa - WB	2991491 (2875451-3131485)	954.93 (920.4-995.26)	3419718 (3270462-3577456)	1158.28 (1115.94-1206.33)	105837 (67692-159784)	35.59 (22.75-53.65)		4790664 (4617300-4987981)	991.88 (955.77-1032.55)	6100772 (5870640-6356710)	1272.57 (1227.1-1323.74)	188152 (120092-283719)	39.18 (25-59)		0.11 (0.1-0.12)	0.32 (0.31-0.33)	0.33 (0.32-0.33)
Minimal Health System	1677785 (1616861-1755063)	975.05 (943.44-1014.96)	2217030 (2119659-2327657)	1359.62 (1307.53-1420.81)	68195 (42977-102290)	41.55 (26.25-62.09)		4226977 (4071116-4415938)	991.47 (960.15-1032.5)	5584737 (5341038-5867269)	1357.71 (1306.83-1420.62)	172629 (109187-259189)	41.67 (26.28-62.31)		0.07 (0.05-0.08)	0.01 (0-0.03)	0.03 (0.02-0.05)
North Africa and Middle East	3894221 (3740046-4070056)	957.36 (922.83-997.12)	4441568 (4242800-4646683)	1149.43 (1106.08-1198.12)	137415 (87819-207675)	35.32 (22.52-53.39)		6318659 (6084992-6579009)	990.48 (953.83-1031.4)	7964266 (7664850-8312833)	1257.88 (1211.75-1310.03)	245621 (156369-370648)	38.72 (24.64-58.39)		0.1 (0.09-0.11)	0.31 (0.3-0.32)	0.32 (0.31-0.33)
North America	4670024 (4572183-4763836)	1817.27 (1778.31-1854.26)	11472532 (11287233-11640434)	4281.14 (4210.34-4348.6)	350476 (223847-525496)	131.41 (83.85-197.12)		5841129 (5716943-5960453)	1803.97 (1762.9-1841.27)	14491825 (14280770-14690330)	4206.87 (4138.67-4274.49)	437395 (280195-653691)	128.62 (82.14-192.62)		-0.05 (-0.06--0.03)	-0.02 (-0.04-0)	-0.03 (-0.04--0.01)
Northern Africa	1370312 (1311920-1437035)	961.84 (924.98-1004.79)	1566412 (1492216-1641734)	1152.62 (1106.8-1204.9)	48488 (30913-73212)	35.45 (22.59-53.58)		2208937 (2120427-2310523)	995.31 (956.13-1039.17)	2753546 (2642898-2875022)	1262.3 (1213.57-1317.24)	85050 (53990-128248)	38.88 (24.65-58.55)		0.09 (0.08-0.1)	0.3 (0.29-0.31)	0.31 (0.3-0.32)
Oceania	84283 (80917-87794)	1088.14 (1047.68-1128.95)	117385 (112033-123385)	1596.88 (1529.3-1673.19)	3624 (2329-5459)	48.96 (31.57-73.63)		171134 (164489-178479)	1093.79 (1053.54-1136.85)	245270 (234653-257046)	1638.42 (1571.78-1712.28)	7577 (4830-11374)	50.32 (32.14-75.54)		0.01 (0.01-0.02)	0.08 (0.07-0.08)	0.09 (0.08-0.09)
Region of the Americas	9511973 (9266785-9778695)	1311.27 (1277.34-1346.11)	17624541 (17262569-17973373)	2434.96 (2385.74-2481.18)	540311 (343829-811090)	74.46 (47.4-111.64)		11995679 (11697941-12283867)	1284.3 (1250.02-1318.79)	22949535 (22512766-23367553)	2329.35 (2282.79-2375.63)	697084 (444658-1042394)	71.21 (45.36-106.74)		-0.08 (-0.09--0.07)	-0.11 (-0.14--0.09)	-0.11 (-0.14--0.09)
South-East Asia Region	14996983 (14421429-15620165)	988.4 (953.36-1025.8)	18049895 (17438819-18773101)	1215.75 (1178.45-1258.25)	556072 (355480-832925)	37.26 (23.83-55.55)		19540784 (18886790-20206929)	997.42 (961.83-1034.08)	26409377 (25616401-27354973)	1325.23 (1286.5-1372.28)	813638 (518757-1218066)	40.83 (26.03-61.08)		0.02 (0.02-0.03)	0.27 (0.26-0.29)	0.29 (0.28-0.31)
South Asia	12714488 (12198977-13259011)	972.98 (937.69-1009.41)	14968531 (14455862-15585968)	1172.09 (1137.1-1214.16)	460463 (295148-689489)	35.87 (23.01-53.48)		17733793 (17131863-18337692)	977.12 (942.44-1011.85)	23853034 (23142333-24723816)	1293.77 (1255.45-1339.22)	734784 (469242-1100324)	39.81 (25.42-59.61)		0.01 (0.01-0.01)	0.32 (0.3-0.34)	0.34 (0.32-0.36)
South Asia - WB	13009110 (12483254-13566162)	972.96 (937.78-1009.53)	15330882 (14805628-15968420)	1173.32 (1138.45-1215.5)	471645 (302217-706361)	35.91 (23.03-53.51)		18308901 (17686180-18935721)	975.95 (941.3-1010.98)	24568404 (23833218-25459587)	1289.88 (1252.02-1335.14)	756862 (483065-1133150)	39.69 (25.33-59.42)		0.01 (0.01-0.01)	0.31 (0.29-0.33)	0.33 (0.31-0.34)
Southeast Asia	5330990 (5136248-5531873)	1010.46 (976.72-1045.99)	6671758 (6414812-6957771)	1285.83 (1240.76-1333.47)	206522 (130952-310733)	39.6 (25.17-59.47)		6857154 (6627561-7092261)	1043.06 (1006.3-1081.54)	9124716 (8814500-9451556)	1373.27 (1326.38-1422.49)	282110 (179514-425217)	42.48 (26.99-64.04)		0.1 (0.1-0.11)	0.21 (0.2-0.22)	0.22 (0.22-0.23)
Southern Africa	1238526 (1193792-1291151)	1082.7 (1045.86-1123.12)	1769767 (1698095-1851972)	1590.27 (1530.66-1655.53)	54513 (34533-81746)	48.7 (30.84-72.78)		2402180 (2316260-2503589)	1123.87 (1085.58-1169.12)	3545471 (3403051-3704385)	1678.34 (1614.46-1748.02)	109477 (68884-164880)	51.55 (32.52-76.93)		0.14 (0.13-0.15)	0.21 (0.18-0.23)	0.22 (0.19-0.25)
Southern Latin America	813034 (781787-844696)	1608.76 (1548.34-1670.11)	1919634 (1846872-2001679)	3813.47 (3671.49-3972.05)	59023 (37500-88584)	117.11 (74.42-175.46)		994867 (960447-1031847)	1631.77 (1572.31-1694.27)	2530751 (2438758-2630051)	3881.72 (3737.39-4044.52)	77301 (49307-115366)	119.15 (75.96-179.26)		0.02 (0.01-0.03)	0.06 (0.05-0.06)	0.06 (0.05-0.06)
Southern Sub-Saharan Africa	636146 (612145-663424)	1026.02 (990.4-1065.53)	780089 (746721-814722)	1279.98 (1232.36-1330.8)	24099 (15288-36110)	39.32 (24.98-58.91)		872535 (841634-906098)	1054.41 (1017.04-1094.91)	1095832 (1053830-1140728)	1323.01 (1274.34-1374.76)	33730 (21385-50429)	40.63 (25.79-60.75)		0.09 (0.08-0.09)	0.1 (0.1-0.11)	0.1 (0.1-0.11)
Sub-Saharan Africa - WB	6825984 (6587936-7112622)	1060.67 (1026.14-1099.77)	9883111 (9492901-10351814)	1602.97 (1546.34-1670.18)	304243 (193302-459095)	49.05 (31.15-73.3)		15618633 (15062656-16260449)	1089.68 (1054.3-1129.8)	22702075 (21825556-23735046)	1616.86 (1559.6-1682.69)	702208 (445449-1055637)	49.71 (31.47-74.21)		0.1 (0.09-0.1)	0.03 (0.03-0.04)	0.05 (0.05-0.06)
Tropical Latin America	1595809 (1536346-1657137)	944.23 (911.11-978.04)	1765966 (1706706-1832336)	1050.07 (1017.9-1086.77)	54406 (34876-82081)	32.2 (20.68-48.47)		1977279 (1914757-2047314)	966.53 (934.94-1004.41)	2343616 (2276198-2418753)	1129.33 (1095.51-1168.88)	71775 (45724-108005)	34.72 (22.06-52.36)		0.08 (0.07-0.08)	0.24 (0.24-0.25)	0.25 (0.25-0.26)
Western Africa	2027325 (1953518-2118030)	923.84 (893.77-960.52)	2330385 (2228309-2435744)	1110.23 (1067.06-1157.75)	71654 (45182-107272)	33.95 (21.52-51.01)		5267481 (5068364-5501306)	964.93 (931.86-1001.46)	6128864 (5858180-6404038)	1153.4 (1110-1201.93)	189461 (119748-283355)	35.45 (22.49-52.93)		0.15 (0.14-0.16)	0.13 (0.12-0.14)	0.15 (0.14-0.16)
Western Europe	4555815 (4410099-4688227)	1397.27 (1349.87-1441.55)	10668665 (10359797-10981984)	3005.09 (2913.95-3097.46)	325943 (206683-488595)	92.44 (58.67-139.04)		4691562 (4554850-4829527)	1381.66 (1335.63-1428.66)	11470688 (11164024-11782662)	3018.69 (2926.21-3110.74)	348749 (222266-520170)	92.91 (59.08-139.5)		-0.09 (-0.11--0.07)	0 (0-0.01)	0 (0-0.01)
Western Pacific Region	19093712 (18516028-19754580)	1239.65 (1201.38-1283.2)	33360566 (32246177-34565295)	2138.02 (2068.77-2208.57)	1031305 (651907-1537326)	65.92 (41.64-98)		20964348 (20329904-21634694)	1260.89 (1221.48-1305.58)	37841944 (36735038-38971027)	2158.28 (2089.91-2228.86)	1161239 (734141-1729430)	66.75 (42.14-99.95)		0.06 (0.05-0.07)	0.04 (0.03-0.05)	0.05 (0.05-0.06)
Western Sub-Saharan Africa	2248129 (2166449-2347735)	923.29 (892.64-959.81)	2580318 (2466515-2698745)	1109.17 (1065.36-1157.21)	79361 (50024-118705)	33.92 (21.49-50.92)		5927284 (5704770-6194795)	963.84 (931.16-1001.18)	6888182 (6577181-7202885)	1151.74 (1107.43-1200.51)	213005 (134799-318832)	35.41 (22.49-52.87)		0.15 (0.14-0.16)	0.12 (0.11-0.13)	0.15 (0.13-0.16)
World Bank High Income	13826460 (13458389-14164845)	1501.47 (1459.3-1543.25)	31928943 (31181758-32676406)	3260.68 (3178.52-3341.12)	952097 (605152-1425230)	100.28 (63.62-150.52)		15185434 (14819030-15539042)	1506.09 (1465.91-1547.38)	36425592 (35632967-37123350)	3301.26 (3225.42-3376.65)	1083431 (689993-1615311)	101.43 (64.41-152.21)		-0.02 (-0.03--0.01)	0.05 (0.05-0.06)	0.05 (0.04-0.05)
World Bank Low Income	4228206 (4080874-4408452)	1095.73 (1061.39-1137.39)	6494161 (6236915-6799193)	1777.51 (1713.38-1851.36)	214309 (135828-322199)	54.4 (34.5-81.23)		9304770 (8980527-9695061)	1117.29 (1080.47-1159.02)	14461410 (13902858-15119879)	1780.76 (1717.22-1850.5)	471489 (298384-708222)	54.71 (34.54-81.59)		0.07 (0.06-0.08)	0.01 (0-0.01)	0.03 (0.02-0.03)
World Bank Lower Middle Income	23207893 (22310544-24122545)	979.51 (946.15-1014.68)	27932178 (26925563-29030905)	1208.49 (1170.9-1249.55)	831523 (530578-1246740)	37.07 (23.66-55.38)		34941364 (33754613-36219962)	999.59 (964.87-1036.86)	46260535 (44746683-47866901)	1313.7 (1273.75-1357.63)	1381061 (880140-2073924)	40.48 (25.79-60.75)		0.06 (0.06-0.06)	0.27 (0.26-0.28)	0.29 (0.28-0.3)
World Bank Upper Middle Income	22743524 (22025145-23570007)	1110.52 (1074.75-1150.74)	33954758 (32790226-35223527)	1644.62 (1593.03-1701.9)	1089635 (690012-1629823)	50.78 (32.17-75.75)		25239334 (24490085-26120059)	1139.62 (1102.82-1182.79)	39575428 (38404480-40750325)	1719.47 (1666-1776.73)	1265178 (800923-1891560)	53.19 (33.67-79.87)		0.08 (0.07-0.08)	0.14 (0.12-0.15)	0.14 (0.13-0.16)
Country
Afghanistan	104931 (100669-109748)	894.16 (860.43-932.45)	122774 (116769-128801)	1092.74 (1046.85-1140.07)	3768 (2387-5692)	33.3 (21.3-50.14)		360459 (342736-378587)	919.66 (881.22-958.52)	422991 (403760-444283)	1151 (1106.49-1202.87)	13074 (8213-19489)	35.14 (22.03-52.47)		0.1 (0.08-0.11)	0.18 (0.16-0.2)	0.19 (0.17-0.21)
Albania	34275 (32866-35893)	933.52 (896.1-975.06)	41433 (39614-43413)	1123.27 (1076.9-1174.7)	1289 (807-1901)	34.87 (21.85-51.38)		19347 (18700-20013)	946.62 (911.02-984.36)	24561 (23735-25441)	1219.07 (1171.59-1273.71)	760 (484-1151)	37.95 (24.15-57.42)		0.06 (0.06-0.07)	0.3 (0.29-0.31)	0.31 (0.3-0.33)
Algeria	301112 (286773-316348)	975.64 (936.03-1018.14)	343637 (327804-361045)	1167.52 (1120.71-1220.66)	10664 (6819-16095)	35.96 (23.01-54.18)		458145 (438408-479595)	999.29 (957.23-1044.61)	569840 (547315-595184)	1271.42 (1221.75-1328.08)	17596 (11204-25974)	39.2 (24.95-57.98)		0.06 (0.05-0.08)	0.29 (0.28-0.29)	0.3 (0.29-0.3)
American Samoa	663 (634-695)	1165.81 (1118.85-1214.81)	907 (866-951)	1687.51 (1614.46-1770.25)	28 (18-43)	52.02 (33.14-78.36)		572 (550-599)	1166.84 (1123.79-1219.43)	887 (847-929)	1749.09 (1673.81-1825.1)	27 (17-41)	53.78 (33.91-80.46)		0 (0-0.01)	0.12 (0.11-0.12)	0.12 (0.11-0.12)
Andorra	525 (507-542)	1163.59 (1120.62-1205.41)	1386 (1338-1435)	2698.62 (2606.47-2791.56)	43 (27-64)	83.15 (52.55-126.02)		697 (675-719)	1164.67 (1121.78-1207.22)	1991 (1933-2056)	2762.41 (2670.2-2857.78)	61 (38-91)	85.06 (53.36-128.38)		-0.02 (-0.03--0.01)	0.08 (0.07-0.08)	0.08 (0.07-0.08)
Angola	111536 (106487-117202)	847.76 (815.61-883.25)	109711 (105162-114862)	876.82 (842.92-914.98)	3390 (2124-5081)	26.89 (16.79-40.02)		393008 (373690-415855)	906.72 (868.43-953.09)	391574 (375413-409651)	939.15 (904.29-978.96)	12178 (7706-18352)	28.97 (18.48-43.42)		0.23 (0.22-0.25)	0.23 (0.21-0.25)	0.25 (0.23-0.27)
Antigua and Barbuda	605 (580-633)	980.46 (939.12-1025.01)	681 (652-711)	1092.48 (1048.43-1139.24)	21 (13-32)	33.68 (20.95-51.04)		749 (720-779)	999.66 (957.55-1044.98)	919 (885-957)	1188.12 (1143.53-1237.79)	28 (18-42)	36.69 (23.49-54.77)		0.06 (0.05-0.08)	0.28 (0.28-0.29)	0.29 (0.28-0.3)
Argentina	547622 (525396-568226)	1609.81 (1545.84-1668.45)	1287813 (1239324-1342621)	3814.29 (3672.18-3971.42)	39603 (25069-59388)	117.19 (74.18-175.28)		679064 (654158-704367)	1629.62 (1569.55-1692.55)	1715592 (1652131-1784265)	3878.53 (3732.94-4041.1)	52480 (33527-78389)	119.11 (76.07-178.98)		0.01 (0-0.02)	0.05 (0.05-0.05)	0.05 (0.05-0.05)
Armenia	33029 (31548-34454)	919.87 (879.57-957.9)	37994 (36295-39932)	1071.16 (1023.67-1126.05)	1176 (748-1761)	33.13 (21.04-49.51)		23069 (22166-23965)	933.3 (895.03-972.57)	28478 (27369-29674)	1168.46 (1118.88-1225.15)	882 (562-1345)	36.36 (23.09-55.32)		0.06 (0.06-0.07)	0.32 (0.3-0.33)	0.33 (0.31-0.34)
Australia	252445 (243160-261898)	1643.49 (1581.59-1705.85)	626895 (604373-651639)	3849.59 (3703.44-4006.47)	19134 (12357-28777)	117.92 (76.16-177.34)		362040 (349526-375653)	1657.55 (1595.22-1721.15)	934419 (901263-968231)	3923.48 (3778.78-4084.22)	28373 (18096-42171)	120.39 (76.52-180.57)		0.01 (0-0.01)	0.06 (0.06-0.06)	0.07 (0.06-0.07)
Austria	73047 (70794-75508)	1141.47 (1103.33-1182.66)	190648 (184553-196972)	2672.84 (2583.5-2763.9)	5827 (3669-8770)	82.29 (51.77-124.15)		77490 (75190-79907)	1149.58 (1108.81-1193.83)	211906 (205864-218876)	2736.49 (2648.93-2828.13)	6453 (4083-9631)	84.31 (53.38-126.16)		0 (-0.01-0.01)	0.08 (0.08-0.08)	0.08 (0.08-0.09)
Azerbaijan	75252 (71985-78815)	931.95 (893.17-974.46)	87530 (83561-92029)	1089.3 (1040.91-1144.59)	2720 (1706-4111)	33.79 (21.19-50.88)		87777 (84274-91413)	931.61 (893.37-973.57)	108628 (103934-113620)	1165.28 (1112.3-1221.55)	3369 (2103-5129)	36.21 (22.59-55.12)		0.02 (0-0.03)	0.25 (0.22-0.29)	0.27 (0.24-0.3)
Bahamas	2737 (2617-2864)	1011.27 (966.8-1056.12)	3111 (2976-3254)	1137.52 (1091.72-1187.06)	96 (60-146)	35.14 (21.77-53.19)		3380 (3251-3518)	1015.23 (973.79-1061.18)	4243 (4075-4422)	1215.6 (1168.41-1266.25)	131 (82-196)	37.56 (23.69-56.33)		0.03 (0.02-0.04)	0.25 (0.24-0.26)	0.25 (0.24-0.26)
Bahrain	5559 (5324-5825)	1008.7 (968.33-1055.52)	6367 (6088-6651)	1208.48 (1162.46-1261.48)	197 (124-297)	37.26 (23.47-56.21)		13954 (13378-14518)	1031.53 (988.07-1076.62)	18099 (17372-18914)	1326.54 (1273.82-1385.23)	558 (355-841)	40.93 (26.12-61.94)		0.08 (0.06-0.09)	0.34 (0.33-0.35)	0.34 (0.33-0.36)
Bangladesh	1343262 (1279222-1407880)	961.38 (922.72-1000.63)	1597144 (1531676-1673916)	1195.54 (1152.31-1242.16)	49360 (31582-73928)	36.72 (23.59-54.93)		1563465 (1502360-1626313)	962.24 (923.37-1001.8)	2138953 (2064389-2225823)	1297.69 (1252.32-1350.15)	66263 (42206-99773)	40.17 (25.58-60.53)		-0.01 (-0.02--0.01)	0.24 (0.23-0.25)	0.27 (0.26-0.28)
Barbados	2322 (2231-2414)	998.15 (955.66-1040.31)	2713 (2606-2834)	1118.7 (1073.69-1165.13)	84 (52-128)	34.59 (21.67-52.75)		2270 (2187-2359)	997.04 (954.92-1041.8)	2865 (2755-2977)	1184.2 (1135.73-1233.94)	88 (56-132)	36.55 (22.98-55.54)		-0.01 (-0.02--0.01)	0.18 (0.18-0.19)	0.18 (0.18-0.19)
Belarus	88740 (85259-92476)	946.04 (907.79-987.88)	103618 (99462-108541)	1111.62 (1063.49-1166.44)	3207 (2018-4853)	34.5 (21.75-52.33)		68096 (65494-70573)	957.4 (919.54-998.96)	84301 (80931-87850)	1214.66 (1160.76-1274.36)	2601 (1646-3880)	37.79 (23.72-56.51)		0.04 (0.04-0.04)	0.31 (0.29-0.32)	0.32 (0.3-0.34)
Belgium	93532 (90731-96698)	1138.88 (1098.91-1182.35)	244174 (236817-252190)	2667.96 (2581.7-2755.27)	7456 (4758-11155)	82.07 (52.32-123.75)		102566 (99394-105720)	1152.31 (1109.42-1195.64)	275649 (267740-284508)	2742.25 (2650.82-2837.94)	8383 (5283-12572)	84.39 (53.07-127.09)		0.01 (0-0.02)	0.09 (0.09-0.09)	0.09 (0.08-0.09)
Belize	2167 (2067-2278)	936.89 (895.75-979.77)	2312 (2204-2430)	1040.05 (997.09-1083.93)	72 (45-109)	32.11 (20.21-48.66)		4151 (3996-4316)	962.51 (924.56-1002.66)	4957 (4760-5195)	1125.35 (1084.13-1176.23)	153 (98-234)	34.76 (22.23-52.97)		0.08 (0.07-0.09)	0.26 (0.25-0.26)	0.26 (0.25-0.26)
Benin	58879 (55990-62013)	908.16 (872.24-949.34)	65914 (62480-69930)	1089 (1035.71-1148.96)	2032 (1283-3066)	33.35 (21.11-50.32)		162943 (155933-170963)	946.22 (907.95-987.14)	185887 (175961-196918)	1125.11 (1071.8-1185.76)	5764 (3610-8648)	34.65 (21.69-51.74)		0.13 (0.12-0.14)	0.1 (0.09-0.1)	0.11 (0.1-0.12)
Bermuda	520 (502-540)	1009 (969.99-1049.86)	597 (573-622)	1134.7 (1089.57-1185.1)	18 (12-28)	35.09 (22.21-53.27)		456 (440-473)	1021.06 (978.15-1064.79)	581 (559-604)	1225.45 (1175.53-1279.2)	18 (11-27)	37.92 (24.2-58.02)		0.04 (0.04-0.05)	0.27 (0.26-0.28)	0.27 (0.26-0.28)
Bhutan	7245 (6921-7581)	948.81 (911.27-988.01)	8967 (8592-9381)	1186.37 (1143.38-1232.72)	277 (175-422)	36.45 (23.09-55.31)		6856 (6598-7132)	961.13 (923.37-1000.73)	9392 (9047-9764)	1299.74 (1250.51-1351.55)	290 (186-435)	40.05 (25.73-60.13)		0.05 (0.04-0.06)	0.32 (0.31-0.33)	0.33 (0.32-0.35)
Bolivia (Plurinational State of)	75540 (72299-79209)	985.68 (945.98-1027.89)	88711 (84999-93212)	1213.63 (1167.4-1269.24)	2737 (1744-4091)	37.24 (23.74-55.81)		122084 (117358-127393)	1010.97 (971.66-1055.64)	156123 (149747-163189)	1292.44 (1241.18-1349.4)	4810 (3024-7166)	39.76 (24.98-59.23)		0.08 (0.07-0.09)	0.21 (0.2-0.21)	0.22 (0.22-0.23)
Bosnia and Herzegovina	38789 (37293-40378)	924.23 (886.17-964.69)	47042 (45098-49152)	1109.74 (1062.23-1159.35)	1458 (916-2202)	34.43 (21.62-52.1)		22742 (21957-23575)	954.56 (916.89-995.11)	28647 (27608-29741)	1236.37 (1184.49-1290.38)	881 (551-1332)	38.41 (23.91-58.09)		0.12 (0.1-0.15)	0.39 (0.37-0.41)	0.4 (0.38-0.43)
Botswana	16713 (15997-17500)	1006.46 (966.09-1047.51)	20388 (19333-21521)	1260.63 (1204.12-1326.44)	632 (400-952)	38.81 (24.51-58.16)		25943 (24872-27040)	1060.39 (1015.73-1106.31)	32672 (31145-34282)	1335.4 (1275.16-1399.79)	1007 (633-1511)	41.05 (25.82-61.59)		0.17 (0.16-0.18)	0.18 (0.18-0.18)	0.19 (0.18-0.19)
Brazil	1549684 (1491976-1608651)	944.18 (910.79-978.06)	1716860 (1659892-1780932)	1050.06 (1017.92-1086.64)	52883 (33885-79772)	32.19 (20.67-48.44)		1907937 (1846767-1974644)	966.26 (934.63-1004.01)	2261113 (2197683-2333657)	1128.78 (1095.08-1168.35)	69232 (44122-104161)	34.7 (22.06-52.28)		0.08 (0.07-0.08)	0.24 (0.23-0.25)	0.25 (0.24-0.26)
Brunei Darussalam	4588 (4404-4790)	1625.95 (1562.6-1693.54)	10225 (9808-10709)	3810.9 (3665.43-3972.68)	318 (200-479)	117.49 (73.98-176.53)		6641 (6395-6892)	1647.78 (1584.6-1710.94)	16696 (16076-17346)	3893.41 (3747.31-4051.72)	515 (326-772)	120.01 (75.99-181.06)		0.02 (0.01-0.03)	0.07 (0.06-0.07)	0.07 (0.06-0.07)
Bulgaria	68428 (65792-70881)	959.69 (918.22-1000.05)	83796 (80728-87239)	1163.12 (1116.26-1218.26)	2587 (1649-3869)	36.09 (22.86-53.96)		45614 (44044-47297)	966.9 (927.13-1008.44)	57656 (55567-59633)	1259.75 (1205.84-1316.27)	1774 (1145-2630)	39.19 (24.83-58.32)		0.01 (0.01-0.02)	0.25 (0.25-0.26)	0.26 (0.25-0.27)
Burkina Faso	110335 (105702-115958)	885.42 (852.59-924.7)	126839 (119765-134391)	1071.53 (1019.91-1130.06)	3892 (2451-5877)	32.71 (20.64-48.86)		266880 (255051-280267)	922.85 (887.27-963.71)	305599 (288621-323729)	1103.65 (1049.35-1166.02)	9444 (5949-14338)	33.94 (21.23-51.26)		0.14 (0.14-0.15)	0.1 (0.09-0.1)	0.12 (0.12-0.13)
Burundi	88819 (85341-92974)	1260.46 (1215.35-1315.66)	155268 (148069-163740)	2352.24 (2251.58-2465.9)	4791 (3036-7255)	72.17 (45.58-107.81)		209714 (201324-219055)	1278.92 (1229.78-1333.26)	377308 (360216-398653)	2370.19 (2268.81-2484.59)	11695 (7334-17962)	72.99 (45.93-110.47)		0.05 (0.05-0.05)	0.02 (0.02-0.03)	0.05 (0.04-0.05)
Cabo Verde	4118 (3934-4331)	926.92 (889.93-968.06)	4768 (4514-5063)	1105.43 (1053-1163.49)	148 (94-222)	34.16 (21.59-51.26)		5302 (5099-5554)	991.9 (952.31-1039.85)	6438 (6136-6776)	1177.09 (1123.45-1237.55)	199 (125-299)	36.41 (22.68-54.99)		0.24 (0.23-0.25)	0.21 (0.21-0.22)	0.22 (0.21-0.23)
Cambodia	124491 (118892-129893)	963.22 (926.68-1001)	149615 (142480-156761)	1234.55 (1182.69-1288.95)	4610 (2949-6893)	37.78 (24.25-56.5)		175975 (168572-183834)	1003.18 (961.57-1047.65)	228548 (219470-239357)	1310.85 (1258.79-1370.14)	7076 (4514-10690)	40.48 (25.82-61.14)		0.15 (0.14-0.15)	0.2 (0.19-0.21)	0.23 (0.22-0.24)
Cameroon	126344 (120561-132437)	935.54 (899.6-974.41)	142163 (134195-150006)	1114.03 (1057.95-1172.71)	4385 (2782-6705)	34.14 (21.59-51.72)		386353 (368757-406542)	980.51 (939.47-1026.73)	447051 (423550-472600)	1163.3 (1108.85-1223.16)	13873 (8884-21019)	35.88 (23.06-54.24)		0.16 (0.15-0.17)	0.13 (0.12-0.14)	0.16 (0.14-0.17)
Canada	436650 (423962-449662)	1778.32 (1723.48-1838.32)	1041387 (1007425-1076252)	4037.86 (3898.19-4187.08)	31955 (20322-48146)	124.43 (78.95-187.57)		578062 (560718-595566)	1793.29 (1736.44-1857.62)	1400441 (1356649-1441434)	4104.45 (3961.14-4253.45)	42540 (27044-63575)	126.3 (79.91-190.27)		0 (-0.01-0)	0.05 (0.05-0.06)	0.05 (0.05-0.06)
Central African Republic	28998 (27752-30426)	837.37 (804.23-873.02)	28581 (27308-30022)	867.8 (831.95-906.36)	878 (560-1318)	26.48 (17.01-39.91)		57408 (55135-60271)	856.57 (824.33-895.35)	58115 (55638-60760)	887 (852.38-924.33)	1793 (1142-2685)	27.19 (17.44-40.47)		0.08 (0.07-0.08)	0.07 (0.06-0.07)	0.09 (0.08-0.1)
Chad	68580 (65744-71943)	882.15 (848.75-919.21)	78296 (73982-82930)	1068.87 (1014.15-1127.71)	2412 (1540-3649)	32.74 (20.99-49.58)		217529 (208311-227987)	910.61 (877.37-950.77)	247172 (233074-262518)	1093.76 (1038.62-1153.33)	7648 (4835-11521)	33.61 (21.3-50.28)		0.11 (0.11-0.12)	0.08 (0.07-0.08)	0.08 (0.08-0.09)
Chile	216961 (208445-225243)	1606.58 (1544.92-1666.59)	513170 (493088-535635)	3812.12 (3666.36-3971.45)	15781 (9958-23893)	116.9 (73.74-176.95)		267624 (258338-277753)	1639.39 (1578.81-1704.19)	690198 (665966-716131)	3892.67 (3749.06-4057.21)	21014 (13316-31157)	119.35 (75.49-178.29)		0.04 (0.03-0.05)	0.07 (0.07-0.07)	0.07 (0.07-0.07)
China	14201663 (13770147-14708561)	1207.63 (1170.09-1249.24)	23643559 (22815365-24552751)	1972.25 (1904.41-2043.38)	732420 (462904-1094824)	60.94 (38.53-90.85)		15241236 (14763777-15724335)	1261.24 (1221.03-1307.01)	26491946 (25700568-27338886)	2100.49 (2032.83-2174.05)	814476 (513249-1217034)	65.12 (40.99-97.76)		0.14 (0.13-0.15)	0.21 (0.2-0.21)	0.22 (0.22-0.22)
Colombia	322082 (308887-337639)	878.13 (844.03-917.18)	309806 (297488-323503)	858.05 (827.27-892.8)	9605 (6071-14436)	26.49 (16.81-39.82)		388594 (373401-405355)	899.24 (860.86-941.47)	416806 (401432-431143)	941.01 (904.92-974.2)	12859 (8203-19380)	29.13 (18.47-43.74)		0.08 (0.07-0.08)	0.31 (0.29-0.32)	0.32 (0.3-0.34)
Comoros	7441 (7146-7783)	1281.75 (1233.76-1337.12)	13339 (12753-14089)	2371.87 (2275-2483.7)	413 (259-629)	72.97 (45.55-110.09)		10581 (10179-11033)	1331.65 (1281.98-1388.76)	19406 (18546-20379)	2425.48 (2322.25-2540.49)	600 (376-911)	74.79 (46.86-113.18)		0.12 (0.12-0.13)	0.07 (0.07-0.07)	0.08 (0.08-0.09)
Congo	26714 (25500-28204)	883.75 (846.47-926.85)	27003 (25822-28292)	913.49 (876.53-951.81)	834 (527-1260)	28.04 (17.75-42.47)		57018 (54465-59963)	931.91 (891.82-977.05)	59203 (56734-61849)	971.41 (933.57-1011.81)	1831 (1142-2764)	29.92 (18.65-45.06)		0.18 (0.17-0.19)	0.19 (0.17-0.21)	0.2 (0.18-0.22)
Cook Islands	243 (233-254)	1164.41 (1119.87-1214.35)	347 (331-363)	1685.34 (1616.2-1759.18)	11 (7-16)	52.01 (33.02-78.18)		182 (175-188)	1179.5 (1131.62-1227.36)	290 (279-302)	1772.63 (1702.72-1848.4)	9 (6-13)	54.72 (35.35-82.41)		0.04 (0.03-0.05)	0.16 (0.15-0.16)	0.16 (0.15-0.16)
Costa Rica	31420 (30032-32929)	894.24 (858.4-933.26)	30126 (28964-31398)	877.97 (846.84-912.05)	937 (579-1436)	27.19 (16.85-41.66)		37872 (36368-39496)	911.55 (873.7-955.84)	40916 (39414-42367)	961.93 (924-997.93)	1261 (801-1905)	29.76 (18.78-44.8)		0.06 (0.06-0.07)	0.3 (0.3-0.3)	0.3 (0.29-0.3)
Croatia	39563 (38024-41128)	969.07 (927.55-1012.99)	48282 (46373-50045)	1179.28 (1129.59-1228.5)	1495 (946-2272)	36.66 (23.25-55.76)		28371 (27409-29367)	975.31 (936.49-1016.39)	36275 (34971-37542)	1277.46 (1223.54-1334.3)	1118 (719-1671)	39.8 (25.31-59.64)		0.03 (0.02-0.03)	0.28 (0.27-0.29)	0.29 (0.28-0.29)
Cuba	98231 (94338-102190)	979.46 (938.09-1021.35)	113289 (108729-118181)	1091.35 (1047.02-1139.74)	3494 (2197-5251)	33.67 (21.19-50.72)		85542 (82122-89026)	978.41 (939.95-1021.83)	105205 (101208-109285)	1151.79 (1106-1201.44)	3221 (2030-4897)	35.59 (22.64-54.56)		0 (-0.01-0)	0.18 (0.17-0.19)	0.19 (0.17-0.2)
Cyprus	8251 (7977-8529)	1117.13 (1079.35-1158.9)	20230 (19539-20927)	2635.84 (2546.4-2726.27)	623 (393-949)	81.22 (51.27-123.95)		12399 (12044-12795)	1146.39 (1108.2-1188.28)	33321 (32283-34408)	2733.16 (2645.31-2823.89)	1019 (646-1537)	84.25 (53.31-127.6)		0.05 (0.04-0.07)	0.12 (0.11-0.13)	0.13 (0.12-0.13)
Czechia	84061 (81006-87447)	973.73 (935.02-1018.49)	105412 (101195-109864)	1186.91 (1137.2-1241.08)	3264 (2068-4835)	36.9 (23.27-54.8)		76057 (73449-78929)	980.14 (942.9-1021.5)	96511 (93047-100199)	1287.96 (1235.41-1348.17)	2975 (1888-4426)	40.05 (25.31-60.05)		0 (-0.02-0.02)	0.25 (0.23-0.27)	0.26 (0.23-0.28)
C么te d'Ivoire	146029 (139639-153521)	922.72 (886.56-965.91)	164580 (155606-174327)	1102.16 (1048.27-1162.5)	5062 (3245-7626)	33.65 (21.56-50.38)		328607 (314816-344210)	962.76 (925.59-1004.37)	375829 (356828-397279)	1142.47 (1089.82-1201.45)	11642 (7321-17460)	35.19 (22.17-52.73)		0.13 (0.12-0.14)	0.1 (0.09-0.11)	0.13 (0.12-0.14)
Democratic People's Republic of Korea	260857 (251266-271437)	1247.75 (1202.34-1298.61)	440515 (423823-460721)	2138.9 (2057.65-2232.57)	13654 (8600-20613)	66.18 (41.83-100.03)		286711 (276233-297554)	1261.76 (1214.15-1307.53)	528479 (509612-550329)	2205.65 (2120.76-2299.38)	16274 (10317-24394)	68.25 (43.19-102.32)		0.04 (0.03-0.04)	0.1 (0.09-0.11)	0.11 (0.1-0.11)
Democratic Republic of the Congo	424204 (406787-447427)	856.95 (824.09-896.71)	416489 (398038-436582)	884.99 (848.76-923.52)	12784 (8118-18907)	26.96 (17.15-40.02)		981888 (941873-1030148)	879.4 (847-918.28)	992885 (951661-1038145)	909.03 (873.88-946.68)	30663 (19477-45414)	27.9 (17.76-41.24)		0.09 (0.05-0.12)	0.08 (0.05-0.11)	0.11 (0.07-0.15)
Denmark	52411 (50631-54236)	1272.06 (1227.72-1320.37)	147467 (142462-152764)	3202.55 (3080.49-3328.31)	4499 (2853-6709)	98.52 (62.45-147.48)		57712 (55835-59618)	1277.43 (1229.21-1324.43)	165219 (159808-170587)	3265.95 (3144.21-3394.63)	5037 (3204-7532)	100.59 (64.27-150.77)		-0.01 (-0.02-0)	0.07 (0.06-0.07)	0.07 (0.07-0.08)
Djibouti	6369 (6125-6638)	1277.84 (1231.72-1330.49)	11770 (11238-12409)	2368.03 (2264.78-2483.53)	365 (230-553)	72.95 (46.05-109.5)		18005 (17314-18780)	1322.33 (1274.22-1378.33)	32366 (30972-34031)	2415.07 (2317.63-2530.9)	1002 (633-1524)	74.53 (47.13-112.92)		0.11 (0.11-0.12)	0.06 (0.06-0.07)	0.07 (0.07-0.08)
Dominica	761 (729-795)	972.33 (934.32-1014.09)	850 (813-892)	1083.71 (1040.87-1132.17)	26 (17-40)	33.44 (21.05-50.65)		567 (546-589)	996.1 (956.95-1040.47)	711 (685-742)	1181.95 (1137.65-1232.09)	22 (14-33)	36.5 (22.95-55.15)		0.08 (0.07-0.09)	0.29 (0.29-0.3)	0.29 (0.29-0.3)
Dominican Republic	76452 (73258-79828)	935.04 (898.12-975.7)	83240 (79676-87364)	1038.26 (996.25-1085.22)	2580 (1650-3925)	32.02 (20.44-48.6)		103335 (99138-107612)	960.27 (919.58-1000.45)	121384 (116693-126924)	1121.98 (1077.94-1174.99)	3744 (2363-5637)	34.61 (21.76-52.18)		0.1 (0.09-0.1)	0.27 (0.26-0.28)	0.27 (0.26-0.28)
Ecuador	116523 (111286-122044)	1012.84 (970.61-1057.86)	140277 (134084-146902)	1245.45 (1195.04-1297.49)	4349 (2781-6554)	38.43 (24.57-57.99)		184714 (177289-192034)	1027.89 (986.5-1069.17)	239717 (230129-250165)	1320.91 (1268.66-1375.98)	7411 (4762-10989)	40.82 (26.22-60.49)		0.05 (0.05-0.06)	0.2 (0.19-0.21)	0.21 (0.2-0.22)
Egypt	626322 (598838-657833)	959.79 (920.63-1002.86)	710621 (678642-746109)	1150.36 (1103.58-1202.68)	21978 (13980-33233)	35.36 (22.59-53.64)		1174244 (1122921-1233955)	998.14 (956.7-1044.82)	1450350 (1388741-1516355)	1268.11 (1216.37-1323.56)	44908 (28394-68220)	39.08 (24.64-59.16)		0.1 (0.09-0.11)	0.32 (0.31-0.32)	0.33 (0.32-0.34)
El Salvador	53658 (51250-56126)	852.64 (818.83-888.1)	51201 (49170-53470)	829.93 (801.2-861.29)	1582 (990-2388)	25.51 (16.01-38.46)		56751 (54476-59152)	881.6 (846.43-919.76)	59319 (57132-61631)	914.12 (879.87-949.29)	1833 (1171-2757)	28.23 (18.02-42.52)		0.12 (0.1-0.13)	0.33 (0.33-0.34)	0.35 (0.34-0.36)
Equatorial Guinea	4599 (4401-4839)	841.55 (808.43-879.13)	4514 (4317-4735)	871.04 (835.32-908.68)	138 (88-206)	26.51 (16.78-39.61)		17289 (16510-18164)	958.73 (917.97-1001.62)	18396 (17558-19226)	1012.01 (970.15-1051.25)	571 (361-859)	31.2 (19.71-46.84)		0.49 (0.47-0.52)	0.55 (0.53-0.58)	0.61 (0.58-0.63)
Eritrea	54419 (52170-57183)	1261.1 (1213.34-1317.31)	97528 (93144-103051)	2352.95 (2251.76-2468.45)	3004 (1889-4546)	71.96 (45.53-108.51)		100751 (96943-105639)	1311.88 (1264.41-1373.27)	181149 (173132-190495)	2403.75 (2302.56-2521.86)	5610 (3568-8483)	73.99 (47.03-110.99)		0.13 (0.12-0.13)	0.07 (0.06-0.07)	0.09 (0.09-0.09)
Estonia	13148 (12605-13717)	954.23 (912.8-997.69)	15378 (14746-16079)	1126.31 (1076.21-1182.2)	475 (302-711)	34.89 (22.23-52.27)		9324 (8970-9675)	972.35 (930.37-1014.23)	11704 (11238-12199)	1245.62 (1190.84-1304.79)	361 (226-546)	38.74 (24.37-59.06)		0.05 (0.05-0.06)	0.33 (0.32-0.34)	0.34 (0.33-0.36)
Eswatini	10549 (10075-11058)	998.98 (961.13-1038.6)	12644 (11994-13412)	1251.68 (1196.78-1317.33)	393 (252-596)	38.59 (24.55-58.59)		13632 (13047-14272)	1045.16 (1001.37-1091.37)	17040 (16252-17923)	1313.06 (1256.99-1377.59)	526 (329-800)	40.32 (25.33-61.17)		0.14 (0.14-0.15)	0.15 (0.14-0.15)	0.14 (0.13-0.14)
Ethiopia	858900 (825823-892544)	1335.57 (1292.65-1380.45)	1661330 (1595112-1738798)	2712.64 (2618.22-2823.09)	51174 (32707-77453)	82.96 (53.21-124.15)		1778477 (1718052-1842428)	1371.34 (1330.44-1416.58)	3471081 (3341087-3620993)	2684.17 (2593.75-2785.15)	107476 (68642-161001)	82.57 (52.81-122.94)		0.1 (0.08-0.11)	-0.03 (-0.03--0.02)	0 (-0.01-0.01)
Fiji	9815 (9403-10261)	1134.74 (1090.38-1182.12)	13759 (13111-14433)	1643.76 (1572.16-1720.83)	426 (270-647)	50.6 (32.04-76.57)		10819 (10367-11270)	1149.28 (1101.64-1196.24)	16099 (15451-16833)	1719.13 (1649.97-1796.17)	497 (318-754)	52.95 (33.91-80.36)		0.04 (0.03-0.05)	0.14 (0.14-0.14)	0.14 (0.14-0.15)
Finland	58142 (56374-60068)	1357.76 (1310.46-1408.03)	171996 (166427-178252)	3663.83 (3534.69-3805.88)	5261 (3317-7922)	112.78 (70.85-170.44)		57760 (55980-59433)	1366.78 (1317.39-1416.57)	180773 (175370-186346)	3727.7 (3597.07-3861.5)	5493 (3475-8243)	114.77 (72.59-172.87)		0.01 (0-0.02)	0.06 (0.06-0.07)	0.07 (0.06-0.07)
France	566568 (548377-584548)	1137.07 (1095.24-1176.92)	1441003 (1394573-1489008)	2666.49 (2574.08-2759.63)	44087 (27866-66331)	82.05 (52.07-123.58)		596212 (578934-616176)	1147.83 (1109.31-1190.99)	1595231 (1549537-1645830)	2736.37 (2649.3-2827.42)	48562 (30930-73323)	84.21 (53.64-127.34)		0 (-0.01-0.01)	0.08 (0.08-0.08)	0.08 (0.08-0.08)
Gabon	10731 (10238-11218)	892.84 (856.06-928.38)	10824 (10449-11224)	924.68 (892.74-957.79)	333 (214-503)	28.35 (18.25-42.69)		19556 (18686-20487)	954.76 (914.63-997.98)	20494 (19797-21320)	1002.45 (969.85-1040.45)	633 (396-946)	30.85 (19.38-46.04)		0.22 (0.21-0.22)	0.25 (0.25-0.26)	0.27 (0.26-0.27)
Gambia	11614 (11149-12201)	917.19 (882.69-959.6)	13195 (12457-14027)	1096.55 (1043.82-1159.8)	407 (256-613)	33.62 (21.16-50.49)		27928 (26733-29271)	958.51 (920.51-998.42)	32677 (30881-34628)	1138.22 (1082.83-1197.94)	1009 (634-1540)	34.96 (21.8-53.3)		0.15 (0.15-0.15)	0.12 (0.11-0.12)	0.13 (0.12-0.13)
Georgia	49106 (47023-51338)	955.07 (912.05-998.85)	57749 (55285-60426)	1125.47 (1076.81-1179.47)	1791 (1138-2741)	34.95 (22.24-53.52)		28120 (27007-29309)	937.43 (898.02-979.29)	34511 (33139-36063)	1176.2 (1125.86-1233.35)	1066 (668-1616)	36.51 (22.78-55.29)		-0.05 (-0.06--0.04)	0.17 (0.14-0.19)	0.16 (0.14-0.19)
Germany	1662703 (1596528-1722772)	2442.13 (2347.24-2530.4)	3207592 (3095524-3319377)	4421.5 (4261.34-4590.12)	97825 (62289-147208)	136.01 (86.39-205.24)		1634177 (1573785-1690897)	2436.84 (2335.21-2533.43)	3249177 (3138562-3358741)	4469.8 (4305.02-4639.21)	98529 (63512-148510)	137.48 (88.34-206.82)		-0.02 (-0.02--0.01)	0.04 (0.03-0.04)	0.04 (0.04-0.04)
Ghana	180553 (172561-189338)	949 (911.28-988.96)	205377 (194125-217210)	1128.47 (1072.53-1188.58)	6335 (3956-9412)	34.61 (21.61-51.54)		402489 (385260-422008)	1005.29 (963.6-1051.88)	468438 (444494-494495)	1194.64 (1136.4-1257.45)	14486 (9287-21684)	36.8 (23.49-54.87)		0.19 (0.18-0.2)	0.18 (0.17-0.19)	0.2 (0.18-0.21)
Greece	97673 (94410-100731)	1122.89 (1082.42-1160.77)	256287 (248141-264404)	2645.68 (2555.93-2734.18)	7839 (5045-11786)	81.43 (52.14-122.74)		83006 (80670-85632)	1137.08 (1097.2-1181.2)	232229 (225758-239544)	2717.07 (2628.83-2806.44)	7045 (4427-10510)	83.62 (52.55-125.89)		0.01 (0-0.03)	0.09 (0.09-0.09)	0.09 (0.09-0.09)
Greenland	928 (899-959)	1766.71 (1711.03-1827.48)	2137 (2059-2217)	4013.47 (3873.73-4164.34)	66 (41-98)	123.07 (77.31-184.08)		913 (885-944)	1784.44 (1725.37-1845.94)	2158 (2087-2228)	4088.72 (3948.38-4239.3)	66 (41-99)	125.57 (79.09-187.8)		0.01 (0-0.02)	0.07 (0.06-0.07)	0.08 (0.07-0.08)
Grenada	943 (899-989)	944.69 (905.35-986.39)	1023 (981-1073)	1048.86 (1007.52-1096.24)	32 (20-47)	32.28 (20.23-48.42)		888 (853-925)	979.34 (940.54-1024.35)	1079 (1038-1124)	1153.08 (1109.26-1203.22)	33 (21-50)	35.52 (22.95-53.34)		0.11 (0.09-0.12)	0.31 (0.3-0.32)	0.31 (0.3-0.32)
Guam	1690 (1626-1760)	1181.74 (1135.89-1230.57)	2391 (2293-2502)	1710.84 (1641.28-1789.1)	74 (48-113)	52.92 (33.8-80.23)		1705 (1642-1768)	1191.37 (1144.28-1240)	2647 (2551-2760)	1791.53 (1720.03-1868.17)	81 (52-122)	55.4 (35.19-83.05)		0.04 (0.03-0.06)	0.17 (0.16-0.18)	0.17 (0.16-0.18)
Guatemala	91577 (87144-96382)	831.06 (797.98-866.68)	84180 (80637-88116)	809.22 (780.32-840.56)	2597 (1635-3952)	24.77 (15.61-37.68)		144570 (138696-151328)	868.46 (833.89-907.73)	150173 (144321-156304)	892.86 (860.52-926.89)	4650 (2939-6991)	27.56 (17.47-41.38)		0.15 (0.13-0.16)	0.33 (0.33-0.34)	0.35 (0.35-0.36)
Guinea	68103 (65070-71646)	900.28 (863.75-940.53)	76718 (72541-81217)	1082.4 (1027.91-1142.93)	2368 (1503-3575)	33.24 (21.07-50.03)		159920 (153082-168313)	938.13 (901.95-980.93)	183854 (173638-194701)	1117.17 (1061.61-1176.45)	5682 (3550-8481)	34.33 (21.42-51.1)		0.13 (0.13-0.14)	0.09 (0.09-0.1)	0.1 (0.09-0.11)
Guinea-Bissau	11873 (11366-12461)	908.06 (874.14-947.79)	13626 (12846-14483)	1089.3 (1035.02-1149.51)	420 (268-632)	33.34 (21.27-49.95)		24483 (23466-25661)	946.67 (909-988.13)	28174 (26562-29784)	1125.52 (1069.01-1184.93)	872 (554-1334)	34.62 (21.8-52.49)		0.13 (0.13-0.14)	0.1 (0.09-0.11)	0.12 (0.11-0.13)
Guyana	8367 (8003-8756)	942.39 (902.23-983.85)	9088 (8674-9540)	1045.43 (1001.52-1092.88)	281 (174-428)	32.09 (19.88-48.91)		7424 (7123-7742)	968.26 (929.06-1010.51)	8723 (8397-9108)	1135.23 (1093.28-1184.38)	268 (168-402)	34.82 (21.87-52.34)		0.08 (0.08-0.09)	0.26 (0.26-0.27)	0.27 (0.26-0.27)
Haiti	69404 (66539-72448)	900.18 (865.55-935.06)	73503 (70032-77277)	1004.27 (961.86-1050.33)	2256 (1416-3392)	30.65 (19.21-46.15)		128866 (123593-134768)	917.75 (882.54-956.83)	146094 (139741-152856)	1058.18 (1015.54-1105.53)	4485 (2808-6805)	32.36 (20.3-49.04)		0.06 (0.06-0.07)	0.18 (0.17-0.18)	0.18 (0.18-0.19)
Honduras	50970 (48624-53559)	836.67 (803.7-871.35)	47244 (45193-49373)	814.74 (785.02-845.44)	1466 (930-2207)	25.1 (16-37.76)		93577 (89616-97988)	864.89 (827.84-905.53)	96495 (92693-100731)	887.83 (855.22-924.7)	2986 (1875-4555)	27.38 (17.28-41.71)		0.11 (0.1-0.12)	0.29 (0.28-0.29)	0.3 (0.29-0.3)
Hungary	81776 (78805-85077)	964.41 (926.33-1007.02)	102263 (98329-106255)	1172.71 (1124.13-1222.17)	3156 (2006-4755)	36.37 (22.98-55.18)		65856 (63523-68228)	973.9 (935.17-1014.52)	83183 (80398-85832)	1276.62 (1226.61-1328.81)	2563 (1633-3860)	39.72 (25.48-60.06)		0.02 (0.01-0.03)	0.27 (0.26-0.29)	0.29 (0.28-0.3)
Iceland	2728 (2634-2824)	1146.47 (1105.34-1189.35)	6652 (6432-6886)	2679.3 (2590.8-2772.3)	205 (130-310)	82.54 (52.31-125.42)		3344 (3233-3446)	1155.71 (1112.37-1198.53)	8747 (8487-9015)	2747.83 (2660.2-2838.25)	268 (169-406)	84.82 (53.44-129.02)		0 (-0.01-0.01)	0.08 (0.08-0.08)	0.09 (0.08-0.09)
India	9790713 (9408231-10199671)	976.9 (941.34-1013.06)	11435328 (11016643-11931992)	1162.6 (1126.34-1207.3)	351410 (224926-524482)	35.55 (22.78-52.96)		13301495 (12865726-13768705)	984.08 (948.66-1018.69)	17796814 (17236500-18482770)	1292.17 (1250.31-1341.94)	547423 (349941-818273)	39.73 (25.38-59.34)		0.02 (0.02-0.02)	0.34 (0.32-0.36)	0.37 (0.34-0.39)
Indonesia	2126831 (2049856-2211226)	1016.25 (983.28-1054.28)	2680712 (2585351-2789607)	1298.25 (1258.88-1342.65)	83071 (52580-125002)	40.01 (25.33-60.1)		2747502 (2657630-2842684)	1052.62 (1016.5-1092.24)	3662645 (3544637-3785719)	1390.97 (1347.75-1439.58)	113339 (71528-170133)	43.05 (27.15-64.73)		0.11 (0.1-0.11)	0.21 (0.2-0.22)	0.23 (0.22-0.24)
Iran (Islamic Republic of)	695908 (669619-726586)	963.41 (931.82-998.54)	781351 (750830-814206)	1152.05 (1111.74-1191.8)	24190 (15447-36310)	35.37 (22.66-53.05)		802677 (776930-830276)	1003.68 (970.17-1042.48)	1023721 (990022-1057666)	1274.03 (1232.55-1318.46)	31468 (20210-47352)	39.23 (25.15-58.85)		0.12 (0.1-0.14)	0.35 (0.34-0.36)	0.36 (0.35-0.37)
Iraq	220408 (210368-232134)	958.21 (920.57-1004.06)	246855 (235041-259531)	1148.05 (1102.13-1198.31)	7629 (4850-11564)	35.18 (22.33-52.97)		443390 (425230-463517)	1001.79 (961.28-1045.92)	560672 (538359-586101)	1273.78 (1223.8-1329.08)	17314 (10960-25872)	39.14 (24.92-58.63)		0.15 (0.15-0.15)	0.36 (0.34-0.39)	0.37 (0.35-0.39)
Ireland	39241 (37850-40684)	1134.31 (1093.53-1178)	95195 (91919-98618)	2660.56 (2571.28-2755.54)	2925 (1838-4441)	81.83 (51.41-124.04)		47801 (46338-49410)	1156.27 (1115.69-1199.81)	124160 (120488-128178)	2750.39 (2658.92-2842.89)	3789 (2394-5676)	84.51 (53.65-126.83)		0.04 (0.02-0.05)	0.11 (0.11-0.11)	0.11 (0.11-0.12)
Israel	33876 (32408-35525)	655.6 (627.15-686.66)	62132 (60086-64227)	1233.37 (1193.66-1272.94)	1920 (1219-2901)	38.08 (24.2-57.31)		61322 (58263-64274)	662.45 (629.49-694.52)	120862 (116798-124738)	1294.35 (1250.3-1337.59)	3726 (2360-5645)	39.97 (25.32-60.51)		-0.01 (-0.03-0)	0.16 (0.15-0.16)	0.16 (0.15-0.16)
Italy	510000 (493270-526633)	1135 (1096.87-1178.25)	1354979 (1312838-1396862)	2632.66 (2549.76-2713.89)	41279 (26207-61241)	80.91 (51.37-120.68)		483087 (467784-498813)	1145.16 (1106.31-1189.91)	1342609 (1303430-1382863)	2693.59 (2612.46-2779.29)	40692 (25982-60342)	82.93 (52.71-124.4)		0 (-0.01-0.01)	0.07 (0.07-0.08)	0.08 (0.08-0.09)
Jamaica	25194 (24124-26387)	966.11 (927.04-1007.16)	28022 (26797-29419)	1074.32 (1029.85-1122.33)	868 (544-1308)	33.17 (20.77-49.81)		23943 (23022-24888)	982.33 (939.72-1024.48)	29382 (28273-30635)	1156.12 (1107.67-1208.25)	904 (572-1358)	35.68 (22.57-54.04)		0.05 (0.04-0.06)	0.25 (0.24-0.25)	0.25 (0.24-0.25)
Japan	1797848 (1741750-1852189)	1669.94 (1614.93-1728.14)	4596616 (4456127-4749587)	3854.65 (3729.99-3993.8)	140861 (88924-210068)	118.81 (74.97-178.04)		1598609 (1551153-1642586)	1675.45 (1620.8-1733.88)	4336948 (4205388-4461396)	3911.92 (3786.39-4050.46)	131321 (82937-195017)	120.76 (76.21-180.65)		-0.02 (-0.02--0.01)	0.05 (0.04-0.05)	0.05 (0.05-0.05)
Jordan	46208 (44125-48800)	994.41 (954.06-1042.69)	52554 (50063-55168)	1191.02 (1145.17-1242.41)	1632 (1031-2461)	36.69 (23.39-55.5)		127262 (122058-132988)	1014.47 (973.81-1061.05)	164900 (157955-172858)	1296.98 (1244.44-1357.44)	5101 (3243-7625)	39.99 (25.4-59.7)		0.06 (0.06-0.07)	0.3 (0.29-0.32)	0.31 (0.29-0.33)
Kazakhstan	164336 (157155-172144)	940.46 (899.58-983.98)	191618 (182907-201097)	1101.03 (1052.13-1154.28)	5937 (3729-8980)	34.06 (21.43-51.44)		178582 (171322-186269)	943.22 (904.98-983.91)	220423 (210879-231259)	1185.13 (1133.94-1243.68)	6844 (4359-10375)	36.81 (23.49-55.79)		0.01 (0.01-0.01)	0.25 (0.24-0.26)	0.27 (0.26-0.28)
Kenya	387684 (373136-404763)	1295.09 (1248.96-1341.53)	682920 (651948-719778)	2365.36 (2275.23-2469.88)	21172 (13479-32518)	72.78 (46.53-110.33)		770420 (741463-801218)	1339.39 (1292.47-1386.68)	1416894 (1357248-1489221)	2413.39 (2323.83-2516.95)	43918 (28001-67099)	74.39 (47.41-112.69)		0.11 (0.1-0.11)	0.06 (0.05-0.07)	0.07 (0.07-0.08)
Kiribati	966 (922-1009)	1102.57 (1058.19-1146.78)	1319 (1260-1387)	1606.06 (1538.17-1682.14)	41 (26-62)	49.16 (31.43-74.34)		1477 (1418-1538)	1111.3 (1067.5-1154.87)	2157 (2057-2265)	1659.83 (1589.56-1738.23)	67 (43-100)	50.95 (32.78-76.36)		0.03 (0.02-0.03)	0.1 (0.1-0.11)	0.12 (0.11-0.12)
Kuwait	19595 (18740-20512)	1037.19 (994.06-1084.17)	22592 (21608-23759)	1248.96 (1197.42-1309.18)	702 (447-1065)	38.61 (24.48-58.54)		41779 (40160-43544)	1051.3 (1007.3-1096.84)	54287 (52151-56659)	1364.68 (1312.17-1426.64)	1673 (1064-2529)	42.2 (26.65-63.14)		0.04 (0.03-0.05)	0.32 (0.31-0.33)	0.32 (0.31-0.33)
Kyrgyzstan	48475 (46248-50679)	925.38 (886.24-964.49)	55988 (53469-58937)	1078.87 (1032.11-1135.31)	1740 (1094-2640)	33.43 (21.12-50.48)		68830 (65835-71923)	914.98 (876.36-955.16)	84640 (80860-88765)	1131.17 (1081.45-1185.51)	2634 (1679-3998)	35.14 (22.37-53.44)		-0.04 (-0.05--0.03)	0.15 (0.13-0.17)	0.16 (0.14-0.18)
Lao People's Democratic Republic	49580 (47469-51822)	963.97 (926.24-1001.28)	60151 (57343-63278)	1235.43 (1186.04-1292.38)	1861 (1192-2814)	37.99 (24.3-56.89)		78418 (75075-81673)	1009.62 (968.06-1050.31)	100934 (96783-105676)	1319.77 (1266.5-1378.55)	3133 (1970-4773)	40.82 (25.77-62.15)		0.16 (0.16-0.17)	0.22 (0.21-0.23)	0.24 (0.23-0.25)
Latvia	22068 (21127-22984)	956.88 (916.24-999.3)	25656 (24544-26771)	1131.42 (1079-1184.11)	794 (502-1214)	35.15 (22.26-54.03)		13127 (12657-13634)	969.36 (930.59-1013.18)	16382 (15780-17023)	1239.9 (1188.19-1297.38)	505 (324-759)	38.62 (24.71-58.46)		0.04 (0.03-0.04)	0.3 (0.29-0.32)	0.32 (0.3-0.33)
Lebanon	32176 (30831-33673)	977.01 (938.78-1017.33)	37384 (35707-39183)	1169.27 (1119.39-1224.15)	1152 (726-1742)	35.89 (22.63-54.22)		50909 (49039-53065)	1009.14 (969.89-1053.37)	66390 (63796-69220)	1289.18 (1235.97-1346.97)	2035 (1303-3084)	39.65 (25.33-60.07)		0.11 (0.1-0.11)	0.35 (0.33-0.36)	0.36 (0.35-0.37)
Lesotho	18650 (17784-19610)	978.3 (937.48-1022)	22663 (21491-23936)	1231.17 (1176.35-1295.6)	702 (439-1053)	37.88 (23.54-56.68)		20948 (20098-21883)	1024.99 (984-1068.87)	26692 (25436-28140)	1287.11 (1230.79-1351.8)	823 (524-1250)	39.49 (25.12-59.96)		0.15 (0.15-0.15)	0.14 (0.14-0.15)	0.13 (0.13-0.14)
Liberia	28598 (27463-30146)	911.56 (878.05-951.62)	32301 (30571-34185)	1092.24 (1039.79-1152.03)	989 (613-1500)	33.23 (20.55-50.32)		61708 (59136-64507)	947.81 (912.77-987.43)	72395 (68470-76491)	1127.08 (1074.2-1183.55)	2225 (1406-3347)	34.43 (21.84-51.69)		0.16 (0.15-0.18)	0.12 (0.11-0.13)	0.14 (0.13-0.16)
Libya	50200 (47892-52696)	978.16 (938.24-1021.74)	57457 (54722-60459)	1169.48 (1122.31-1223.73)	1784 (1145-2671)	36.05 (23.06-54.03)		62536 (60107-65197)	1010.34 (969.58-1058.73)	82141 (78898-86020)	1289.13 (1238.68-1347.51)	2522 (1604-3780)	39.62 (25.07-59.54)		0.1 (0.06-0.14)	0.36 (0.32-0.39)	0.35 (0.32-0.39)
Lithuania	31185 (29944-32518)	954.87 (915.34-997.47)	36568 (35059-38205)	1125.85 (1076.54-1177.59)	1132 (715-1717)	34.96 (21.96-53.29)		18983 (18261-19713)	978.23 (935.65-1020.25)	23688 (22792-24629)	1259.31 (1204.84-1317.69)	730 (465-1099)	39.2 (24.79-59.23)		0.09 (0.08-0.09)	0.38 (0.37-0.39)	0.39 (0.38-0.4)
Luxembourg	3596 (3486-3712)	1150.24 (1112.47-1193.51)	9382 (9087-9695)	2685.7 (2596.4-2777.03)	287 (182-430)	82.65 (52.05-124.33)		5818 (5633-6002)	1158.93 (1116.97-1200.58)	15678 (15209-16203)	2752.32 (2666.4-2842.24)	479 (302-713)	84.8 (53.6-127.38)		0 (-0.01-0.01)	0.08 (0.08-0.08)	0.09 (0.08-0.09)
Madagascar	190219 (182315-198541)	1276.97 (1230.62-1327)	338409 (323217-357308)	2367.13 (2266.88-2477.29)	10420 (6598-15718)	72.48 (45.8-108.85)		449192 (430982-469968)	1304.63 (1256.13-1361.55)	816059 (778091-858251)	2395.49 (2295.05-2510.73)	25243 (15942-38131)	73.68 (46.45-110.69)		0.07 (0.07-0.08)	0.04 (0.03-0.04)	0.06 (0.06-0.07)
Malawi	154696 (148796-161720)	1263.71 (1217.35-1319.95)	274457 (262062-289546)	2355.23 (2254.88-2465.84)	8426 (5339-12690)	71.88 (45.33-107.92)		307047 (294710-320933)	1304.78 (1256.5-1359.15)	572082 (545419-603970)	2395.19 (2293.85-2508.2)	17680 (11117-26680)	73.57 (46.44-110.59)		0.12 (0.11-0.13)	0.06 (0.05-0.06)	0.1 (0.09-0.1)
Malaysia	211449 (202394-220178)	1039.61 (998.74-1079.98)	259048 (247381-271159)	1316.45 (1261.89-1373.3)	8042 (5106-11997)	40.64 (25.91-60.59)		316171 (303934-328536)	1069.82 (1025.53-1114.81)	425924 (409487-443558)	1416.17 (1361.62-1473.93)	13153 (8388-19927)	43.75 (27.94-66.22)		0.1 (0.08-0.11)	0.24 (0.24-0.24)	0.25 (0.24-0.25)
Maldives	2839 (2715-2971)	980.74 (943.28-1019.63)	3364 (3210-3540)	1251.11 (1199.06-1307.89)	104 (65-156)	38.42 (24.19-57.63)		4666 (4480-4861)	1041.93 (997.77-1086.07)	6071 (5827-6327)	1368.32 (1314.63-1426.85)	188 (121-282)	42.28 (26.98-63.67)		0.2 (0.18-0.22)	0.29 (0.29-0.3)	0.32 (0.32-0.33)
Mali	98218 (94115-102969)	885.55 (854.03-923.67)	111797 (105525-118302)	1071.73 (1018.86-1131.53)	3442 (2184-5168)	32.82 (20.85-49.34)		291919 (279828-306925)	924.13 (889.72-966.18)	333089 (314850-352892)	1104.55 (1050.78-1162.95)	10271 (6533-15181)	33.86 (21.59-50.16)		0.14 (0.14-0.15)	0.1 (0.09-0.1)	0.11 (0.1-0.12)
Malta	3789 (3659-3918)	1118.91 (1078.25-1161.25)	9453 (9154-9773)	2639.93 (2550.94-2729.86)	290 (184-437)	81.32 (51.46-122.44)		3761 (3643-3877)	1136.71 (1096.35-1179.54)	10296 (9995-10619)	2713.29 (2628.58-2804.24)	313 (198-470)	83.6 (52.75-126.34)		0.03 (0.01-0.04)	0.09 (0.09-0.09)	0.09 (0.09-0.09)
Marshall Islands	650 (621-680)	1106.85 (1065.8-1151.91)	885 (840-931)	1612.13 (1542.97-1686.87)	27 (17-42)	49.56 (31.53-74.27)		658 (631-685)	1120.46 (1076.99-1166.47)	980 (937-1025)	1674.17 (1606.95-1748.68)	30 (19-46)	51.52 (32.85-77.52)		0.03 (0.02-0.03)	0.11 (0.11-0.12)	0.11 (0.11-0.12)
Mauritania	24358 (23269-25509)	937.62 (900.14-977.27)	27701 (26213-29262)	1116.74 (1062.62-1176.57)	855 (537-1288)	34.29 (21.64-51.26)		53448 (51185-56060)	985.04 (946.65-1027.64)	62138 (58798-65842)	1168.08 (1113.46-1228.03)	1932 (1217-2935)	36.13 (22.82-54.56)		0.16 (0.16-0.17)	0.14 (0.13-0.15)	0.16 (0.15-0.17)
Mauritius	11602 (11115-12105)	1038.91 (996.48-1085.07)	14847 (14223-15539)	1315.3 (1262.43-1372.77)	459 (290-697)	40.52 (25.57-61.32)		10671 (10248-11065)	1066.63 (1022.65-1113.51)	14945 (14408-15494)	1408.98 (1352.55-1469.2)	457 (291-680)	43.51 (27.64-65.08)		0.08 (0.08-0.09)	0.22 (0.21-0.22)	0.22 (0.21-0.23)
Mexico	871948 (839119-910911)	866.52 (835.33-901.21)	817112 (787003-847742)	823.03 (795.09-848.93)	25374 (16311-37971)	25.41 (16.4-37.91)		1089208 (1054828-1129733)	900.59 (869.87-936.89)	1158565 (1122245-1197068)	941.63 (910.72-973.65)	35785 (22901-53797)	29.13 (18.64-43.88)		0.11 (0.09-0.12)	0.4 (0.36-0.44)	0.41 (0.36-0.45)
Micronesia (Federated States of)	1421 (1358-1485)	1114.99 (1070.1-1159.28)	1971 (1877-2078)	1622.07 (1554.02-1700.23)	61 (39-92)	49.83 (31.79-74.78)		1185 (1138-1232)	1128.82 (1084.38-1174.38)	1795 (1716-1883)	1685.07 (1614.74-1760.1)	55 (35-84)	51.89 (33.14-78.18)		0.03 (0.03-0.04)	0.12 (0.12-0.12)	0.13 (0.12-0.13)
Monaco	246 (238-253)	1164.05 (1118.47-1203.24)	688 (667-709)	2706.51 (2619.08-2801.43)	21 (13-31)	83.46 (53.26-125.55)		310 (300-319)	1168.06 (1124.71-1211.71)	862 (838-889)	2773.57 (2679.38-2869.33)	26 (17-39)	85.48 (54.2-129.71)		-0.02 (-0.03--0.01)	0.08 (0.08-0.08)	0.08 (0.08-0.08)
Mongolia	24168 (23097-25385)	902.57 (866.17-943.5)	28029 (26733-29673)	1044.18 (998.89-1099.31)	870 (552-1322)	32.28 (20.43-48.79)		33338 (31905-34884)	912.82 (875.35-953.35)	40138 (38390-42142)	1127.73 (1079.7-1180.14)	1245 (791-1865)	34.93 (22.23-52.41)		0.04 (0.03-0.04)	0.26 (0.25-0.26)	0.27 (0.26-0.27)
Montenegro	5783 (5571-6025)	971.77 (935.83-1014.3)	7120 (6854-7425)	1184.56 (1138.99-1236)	221 (141-329)	36.8 (23.37-54.73)		4716 (4559-4893)	971.12 (932.95-1015.31)	6056 (5841-6280)	1270.13 (1219.43-1325.07)	187 (120-284)	39.55 (25.08-59.99)		0.02 (0.01-0.03)	0.27 (0.25-0.28)	0.27 (0.25-0.29)
Morocco	276263 (264383-290358)	947.48 (909.56-991.78)	319601 (305222-335546)	1137.62 (1090.09-1187.2)	9880 (6250-14872)	34.95 (22.16-52.88)		351413 (337248-367131)	974.84 (934.65-1019.39)	447640 (429884-468044)	1229.8 (1181.97-1285.96)	13759 (8748-20827)	37.82 (24.08-57.27)		0.08 (0.07-0.08)	0.26 (0.25-0.27)	0.27 (0.25-0.28)
Mozambique	206805 (198363-216585)	1240.24 (1192.99-1293.84)	373375 (355986-394192)	2336.27 (2233.41-2450.51)	11463 (7274-17206)	71.25 (45.21-106.82)		508751 (489126-532865)	1286.84 (1241.66-1339.86)	913053 (870704-965530)	2377.2 (2280.57-2493.42)	28213 (17823-42723)	72.83 (46.11-109.6)		0.13 (0.12-0.14)	0.06 (0.05-0.06)	0.08 (0.07-0.09)
Myanmar	440398 (422592-459820)	968.92 (932.51-1009.43)	556833 (530754-583755)	1239.35 (1186.52-1295.16)	17150 (10813-26032)	37.99 (24.02-57.63)		566572 (542976-589533)	1014.83 (972.86-1056.09)	747448 (716397-782670)	1327.86 (1273.59-1389.45)	23075 (14702-34957)	40.95 (26.08-62)		0.17 (0.16-0.18)	0.23 (0.22-0.25)	0.26 (0.25-0.27)
Namibia	17501 (16722-18357)	1013.31 (971.9-1056.83)	21342 (20271-22433)	1269.12 (1212.9-1331.6)	662 (412-1002)	39.12 (24.68-58.56)		28087 (26942-29421)	1052.53 (1009.56-1101.16)	35262 (33617-37109)	1323.47 (1264.68-1385.04)	1092 (692-1641)	40.8 (25.87-61.4)		0.12 (0.12-0.13)	0.13 (0.13-0.14)	0.14 (0.13-0.15)
Nauru	139 (134-146)	1132.39 (1090.3-1178.24)	188 (179-197)	1642.58 (1572-1714.71)	6 (4-9)	50.6 (32.35-76.64)		141 (135-148)	1141.61 (1095.47-1189.5)	206 (197-216)	1705.48 (1631.61-1786.93)	6 (4-10)	52.52 (33.74-79.93)		0.02 (0.01-0.04)	0.12 (0.09-0.14)	0.12 (0.09-0.14)
Nepal	232404 (222392-243176)	964.63 (928.64-1003.25)	311960 (299582-324747)	1364.4 (1317.89-1411.36)	9625 (6043-14483)	41.82 (26.41-62.43)		306387 (294497-320257)	964.05 (926.17-1007.95)	467727 (451486-484900)	1450.5 (1401.21-1502.17)	14504 (9123-21762)	44.88 (28.22-67.4)		-0.01 (-0.02-0)	0.19 (0.18-0.2)	0.22 (0.21-0.22)
Netherlands	128688 (124142-133040)	1025.86 (985.52-1065.34)	310919 (298497-323859)	2259.58 (2164.94-2360.18)	9548 (6071-14335)	69.74 (44.42-104.73)		134795 (130455-138658)	1029.61 (991.87-1068.93)	343409 (330801-356655)	2322.25 (2233.28-2423.24)	10478 (6612-15713)	71.66 (45.15-107.94)		0 (-0.01-0)	0.09 (0.09-0.09)	0.09 (0.09-0.09)
New Zealand	52158 (50502-53848)	1658.4 (1602.21-1717.49)	127444 (123480-132044)	3838.98 (3713.02-3977.74)	3883 (2466-5801)	117.34 (74.41-175.11)		73939 (71686-76158)	1670.26 (1614.14-1730.34)	187990 (182466-193885)	3902.19 (3772.92-4040.03)	5708 (3584-8487)	119.56 (74.88-177.98)		0 (-0.01-0.01)	0.05 (0.05-0.05)	0.06 (0.06-0.06)
Nicaragua	42354 (40407-44474)	839.22 (807.85-875.95)	39351 (37780-41294)	816.45 (788.33-850.11)	1221 (772-1819)	25.15 (15.9-37.57)		59496 (56982-62192)	868.99 (832.97-908.47)	61377 (59065-63865)	893.28 (860.87-928.43)	1899 (1209-2852)	27.58 (17.59-41.37)		0.11 (0.1-0.12)	0.29 (0.29-0.3)	0.31 (0.3-0.31)
Niger	92262 (88530-96654)	871.85 (839.53-907.88)	105612 (99536-111962)	1062.31 (1008.48-1120.23)	3254 (2059-4931)	32.52 (20.48-49.11)		296043 (283599-311008)	883.77 (850.6-920.56)	342770 (323194-363693)	1073.2 (1018.9-1132.35)	10629 (6751-16064)	33.06 (21.1-49.96)		0.04 (0.03-0.05)	0.03 (0.02-0.04)	0.05 (0.04-0.06)
Nigeria	1034826 (997773-1077660)	937.8 (907.96-971.81)	1203010 (1157202-1256407)	1128.43 (1089.52-1171.42)	36956 (23569-55415)	34.49 (22.11-51.24)		2861268 (2753246-2983161)	983.54 (951.34-1020.2)	3352573 (3225216-3507937)	1176.65 (1137.19-1222.69)	103610 (66067-154782)	36.15 (23.12-53.85)		0.18 (0.16-0.19)	0.14 (0.13-0.16)	0.17 (0.15-0.18)
Niue	29 (28-30)	1146.1 (1103.61-1192.71)	41 (40-43)	1658.43 (1588.85-1735.36)	1 (1-2)	51.14 (32.5-77.14)		18 (17-18)	1164.98 (1116.05-1210.35)	28 (26-29)	1744.53 (1671.13-1824.22)	1 (1-1)	53.8 (34.39-80.62)		0.06 (0.05-0.07)	0.17 (0.16-0.18)	0.17 (0.17-0.18)
North Macedonia	18265 (17513-19029)	952.11 (912.3-993.16)	22345 (21429-23393)	1151.65 (1103.85-1205.34)	694 (444-1039)	35.79 (22.85-53.63)		15529 (14980-16090)	961.58 (924.09-1002.64)	19497 (18768-20218)	1249.22 (1198.11-1304.94)	601 (385-907)	38.84 (24.77-58.74)		0.04 (0.03-0.04)	0.28 (0.28-0.29)	0.29 (0.28-0.3)
Northern Mariana Islands	533 (512-556)	1192.38 (1143.85-1244.73)	759 (726-795)	1724.46 (1651.57-1807.47)	24 (15-36)	53.38 (33.69-80.87)		523 (500-543)	1187.03 (1135.45-1236.45)	811 (780-847)	1784.46 (1711.98-1860.93)	25 (16-37)	55.16 (34.62-82.78)		-0.04 (-0.05--0.02)	0.08 (0.07-0.09)	0.08 (0.07-0.09)
Norway	36721 (35544-37946)	1057.78 (1019.47-1098.55)	83766 (81081-86342)	2205.73 (2133.64-2278.93)	2558 (1632-3826)	67.89 (43.23-102.07)		44650 (43244-46004)	1068.46 (1030.06-1109.03)	105452 (102187-108537)	2266.45 (2191.89-2341.68)	3219 (2046-4805)	69.87 (44.28-105.14)		0 (-0.01-0.02)	0.09 (0.08-0.09)	0.1 (0.09-0.1)
Oman	23778 (22707-25006)	978.14 (937.98-1022.36)	26232 (24993-27543)	1170.39 (1120.73-1225.35)	815 (513-1246)	36.06 (22.77-54.75)		48492 (46488-50637)	1034.76 (993.2-1079.49)	60570 (57894-63527)	1332.11 (1277.7-1392.69)	1876 (1187-2851)	41.14 (25.96-61.96)		0.18 (0.16-0.2)	0.45 (0.44-0.46)	0.46 (0.45-0.48)
Pakistan	1340863 (1285884-1396801)	959.27 (926.13-993.48)	1615132 (1548379-1682976)	1195.64 (1154.04-1240.28)	49791 (31540-75388)	36.68 (23.39-55.14)		2555589 (2457303-2659049)	955.88 (921.35-990.91)	3440149 (3310138-3570908)	1292.23 (1246.66-1338.34)	106304 (67558-159616)	39.76 (25.32-59.39)		-0.01 (-0.02--0.01)	0.25 (0.24-0.27)	0.26 (0.25-0.28)
Palau	182 (175-189)	1164.98 (1119.27-1211.82)	266 (254-279)	1684.98 (1614.81-1760.75)	8 (5-12)	51.97 (32.6-77.91)		177 (170-184)	1173.51 (1122.9-1221.8)	277 (266-288)	1760.26 (1686.34-1836.61)	8 (5-13)	54.33 (34.98-81.99)		0.02 (0.01-0.03)	0.14 (0.13-0.14)	0.14 (0.13-0.14)
Palestine	24519 (23395-25739)	935.71 (899.17-973.74)	27155 (25880-28497)	1126.09 (1081.77-1175.53)	842 (531-1261)	34.63 (21.82-51.63)		56586 (54004-59544)	976.73 (935.74-1022.58)	70297 (67253-73544)	1233.72 (1184.67-1286.33)	2179 (1389-3311)	38 (24.27-57.92)		0.13 (0.12-0.13)	0.31 (0.29-0.32)	0.31 (0.3-0.33)
Panama	23860 (22841-25073)	897.59 (862.59-939.02)	23267 (22363-24237)	881.02 (848.5-915.36)	722 (451-1083)	27.23 (16.99-40.9)		38086 (36542-39684)	913.52 (875.44-952.75)	40662 (39092-42193)	965.82 (927.67-1002.39)	1258 (795-1915)	29.91 (18.92-45.51)		0.06 (0.05-0.06)	0.29 (0.28-0.31)	0.3 (0.29-0.31)
Papua New Guinea	52247 (50056-54463)	1073.05 (1032-1113.73)	72770 (69449-76596)	1580.7 (1515.19-1656.95)	2242 (1443-3376)	48.37 (31.15-72.82)		129286 (124057-135031)	1086.49 (1045.92-1129.74)	183990 (175996-192858)	1627.65 (1561.09-1700.53)	5683 (3616-8549)	49.96 (31.88-75)		0.03 (0.03-0.04)	0.09 (0.09-0.09)	0.1 (0.1-0.11)
Paraguay	46125 (44145-48277)	944.93 (908.01-983.29)	49106 (47137-51594)	1051.03 (1009.49-1098.31)	1523 (957-2305)	32.42 (20.48-49.04)		69342 (66468-72344)	972.91 (932.13-1015.49)	82503 (79279-86342)	1143.1 (1099.02-1192.48)	2544 (1610-3857)	35.21 (22.24-53.37)		0.09 (0.08-0.09)	0.27 (0.26-0.28)	0.27 (0.26-0.28)
Peru	253289 (243219-265062)	1020.82 (983.05-1063.56)	310001 (295997-324613)	1276.7 (1225.31-1330.43)	9575 (6030-14508)	39.27 (24.75-59.02)		367212 (353346-381288)	1041.37 (1000.62-1083.65)	482629 (463933-502868)	1360.28 (1307.62-1417.2)	14912 (9481-22481)	42.04 (26.66-63.39)		0.07 (0.07-0.07)	0.22 (0.21-0.23)	0.23 (0.23-0.24)
Philippines	765655 (737221-798289)	1023.49 (988.5-1061.68)	936391 (901208-974858)	1294.06 (1247.91-1341.29)	28983 (18501-43760)	39.79 (25.5-59.92)		1207368 (1166326-1252175)	1036.11 (1000.41-1073.46)	1585216 (1528297-1644253)	1357.34 (1309.51-1404.66)	49068 (31300-73700)	41.91 (26.72-62.93)		0.04 (0.04-0.04)	0.14 (0.13-0.16)	0.16 (0.15-0.17)
Poland	331260 (320001-343680)	934.75 (902.72-972.02)	390785 (377424-405470)	1089.54 (1050.99-1131.21)	12109 (7773-18298)	33.82 (21.67-51.17)		263258 (255668-271353)	951.66 (919.2-988.27)	323935 (315310-333121)	1212.8 (1174.83-1252.88)	9985 (6360-14898)	37.72 (23.99-56.52)		0.05 (0.04-0.06)	0.35 (0.34-0.36)	0.35 (0.34-0.36)
Portugal	95471 (92395-98367)	1103.11 (1064.63-1142.38)	251157 (242997-259455)	2622.91 (2531.41-2713.82)	7666 (4851-11498)	80.46 (50.71-120.63)		84920 (82524-87359)	1124.86 (1085.98-1166.4)	239934 (233066-247328)	2696.93 (2607.38-2790.32)	7273 (4620-10854)	82.97 (52.95-123.98)		0.03 (0.02-0.04)	0.09 (0.09-0.09)	0.1 (0.09-0.1)
Puerto Rico	35083 (33705-36647)	1001.86 (961.19-1048.19)	40321 (38618-42184)	1124.38 (1079.24-1174.14)	1243 (792-1859)	34.67 (22.08-51.77)		23497 (22602-24362)	1021.62 (979.37-1069.72)	30917 (29762-32161)	1228.96 (1180.37-1280.95)	943 (601-1429)	37.97 (24.17-57.78)		0.06 (0.06-0.07)	0.3 (0.29-0.3)	0.3 (0.29-0.31)
Qatar	4688 (4485-4926)	1027.36 (983.57-1082.81)	5383 (5145-5648)	1234.34 (1185.36-1289.15)	167 (105-253)	38.15 (24.26-57.08)		26739 (25589-28001)	1058.48 (1016.89-1109.51)	33976 (32347-35605)	1375.7 (1320.82-1440.24)	1053 (681-1606)	42.58 (27.52-65.09)		0.08 (0.06-0.1)	0.37 (0.36-0.37)	0.38 (0.37-0.38)
Republic of Korea	692380 (667017-719550)	1634.21 (1573.96-1698.64)	1718927 (1650445-1793242)	3838.88 (3693.82-4000.06)	53082 (33116-79449)	118.2 (73.84-176.99)		651737 (629003-676701)	1669.15 (1605.56-1733.08)	1780095 (1717386-1847525)	3937.69 (3796.36-4097.89)	54156 (34264-80609)	121.49 (76.38-181.8)		0.04 (0.03-0.05)	0.08 (0.08-0.08)	0.09 (0.08-0.09)
Republic of Moldova	41051 (39381-42720)	931.14 (892.82-969.09)	47636 (45529-49836)	1088.31 (1040.55-1138.98)	1478 (955-2246)	33.78 (21.83-51.4)		24439 (23552-25318)	938.69 (900.88-980.56)	29829 (28725-31069)	1179 (1126.56-1234.26)	920 (584-1399)	36.67 (23.17-55.99)		0.03 (0.02-0.04)	0.27 (0.25-0.3)	0.29 (0.26-0.31)
Romania	205230 (198087-213819)	978.75 (941.79-1021.98)	263556 (252997-274369)	1231.62 (1182-1281.69)	8155 (5200-12091)	38.2 (24.28-56.66)		135682 (130983-140554)	980.79 (941.08-1024.1)	176538 (170395-182798)	1304.68 (1252.58-1359.4)	5458 (3442-8179)	40.68 (25.7-61.09)		0.02 (0.02-0.03)	0.25 (0.23-0.26)	0.26 (0.25-0.28)
Russian Federation	1300486 (1255176-1344520)	957.09 (922.72-991.83)	1513184 (1457625-1572294)	1123.23 (1080.09-1169.92)	46807 (29441-70245)	34.85 (21.94-52.49)		1091955 (1056510-1127692)	962.53 (928.07-998.68)	1360587 (1310844-1411568)	1219.79 (1173.13-1270.56)	41956 (26594-62611)	37.9 (23.95-56.99)		0.02 (0.01-0.02)	0.28 (0.26-0.29)	0.29 (0.27-0.31)
Rwanda	117098 (112442-122360)	1274.81 (1230.53-1326.73)	205793 (196255-217248)	2364.94 (2264.31-2478.62)	6345 (4007-9628)	72.5 (45.83-108.71)		201009 (192851-209751)	1318.81 (1268.39-1374.02)	366922 (350444-386743)	2410.58 (2308.1-2522.57)	11370 (7216-17143)	74.3 (47.06-112.18)		0.13 (0.12-0.14)	0.07 (0.06-0.07)	0.1 (0.08-0.11)
Saint Kitts and Nevis	438 (420-458)	979.85 (942.67-1021.78)	492 (471-514)	1092.29 (1049.05-1139.88)	15 (10-23)	33.64 (21.53-51.16)		477 (459-496)	1001.69 (962.25-1045.27)	586 (563-610)	1190.11 (1145.58-1242.96)	18 (11-27)	36.76 (23.26-55.3)		0.06 (0.05-0.07)	0.28 (0.28-0.29)	0.29 (0.29-0.3)
Saint Lucia	1486 (1421-1558)	951.87 (913.22-995.59)	1632 (1558-1713)	1056.67 (1014.99-1102.86)	51 (31-76)	32.57 (20.29-48.91)		1396 (1348-1450)	977.86 (937.28-1019.85)	1715 (1651-1782)	1150.67 (1105.79-1201.39)	52 (34-78)	35.47 (22.91-52.92)		0.08 (0.07-0.09)	0.28 (0.27-0.28)	0.28 (0.28-0.29)
Saint Vincent and the Grenadines	1172 (1120-1224)	945.2 (906.73-984.54)	1304 (1251-1370)	1048.29 (1008.8-1095.3)	40 (26-62)	32.3 (20.49-49.14)		978 (942-1018)	968.17 (930.78-1010.41)	1185 (1139-1233)	1132.77 (1088.53-1180.09)	36 (23-55)	34.95 (22.14-52.4)		0.07 (0.06-0.08)	0.25 (0.25-0.26)	0.26 (0.25-0.26)
Samoa	2306 (2203-2416)	1137 (1091.51-1184.17)	3230 (3076-3395)	1649.03 (1580.21-1727.4)	100 (63-151)	50.77 (32.08-76.72)		2776 (2657-2896)	1143.42 (1098.83-1188.51)	4015 (3844-4198)	1710.71 (1641.47-1783.02)	124 (79-188)	52.68 (33.68-79.79)		0.02 (0.01-0.02)	0.12 (0.12-0.12)	0.12 (0.11-0.12)
San Marino	220 (214-228)	1159.16 (1116.9-1201.73)	586 (567-605)	2700.38 (2610.6-2791.82)	18 (11-27)	83.21 (53.15-125.75)		269 (260-277)	1156.4 (1111.05-1201.13)	755 (734-780)	2751.72 (2662.87-2843.27)	23 (15-34)	84.69 (53.52-127.79)		-0.03 (-0.04--0.02)	0.06 (0.06-0.06)	0.06 (0.05-0.06)
Sao Tome and Principe	1448 (1382-1523)	932.28 (895.21-975.21)	1688 (1591-1785)	1111.26 (1056.37-1169.56)	52 (33-79)	34.24 (21.83-51.9)		2404 (2299-2523)	984.05 (944.58-1030.76)	2876 (2729-3044)	1167.26 (1114.47-1225.92)	89 (57-135)	36.07 (22.91-54.42)		0.2 (0.19-0.21)	0.17 (0.16-0.18)	0.18 (0.17-0.19)
Saudi Arabia	191648 (182212-202473)	993.91 (951.79-1042.36)	216029 (205769-226609)	1188.85 (1140.67-1240.71)	6698 (4210-10092)	36.55 (23.07-54.9)		351822 (337778-365767)	1044.44 (1002.33-1089.66)	456501 (437060-476645)	1352.34 (1296.87-1407.45)	14085 (8917-21357)	41.72 (26.46-63.58)		0.16 (0.15-0.17)	0.45 (0.44-0.46)	0.46 (0.45-0.48)
Senegal	90932 (87015-95597)	915.68 (880.84-954.25)	103419 (97609-109738)	1095.21 (1040.05-1155.09)	3175 (2004-4767)	33.44 (21.03-50.17)		181785 (174093-190536)	960.23 (922.96-1004.48)	213100 (201686-225843)	1139.97 (1085.55-1200.16)	6580 (4122-9908)	35.03 (21.89-52.7)		0.15 (0.15-0.16)	0.12 (0.11-0.13)	0.14 (0.13-0.15)
Serbia	81177 (78259-84410)	959.84 (920.6-1001.14)	99178 (95181-103098)	1162.1 (1113.53-1210.47)	3075 (1940-4593)	36.13 (22.79-53.88)		61441 (59357-63727)	969.15 (927.83-1013.61)	79969 (77223-82793)	1266.23 (1215.21-1320.53)	2468 (1590-3729)	39.43 (25.3-59.62)		0.04 (0.04-0.04)	0.31 (0.29-0.32)	0.32 (0.3-0.33)
Seychelles	816 (782-851)	1049.38 (1006.99-1095.03)	1039 (992-1087)	1329.71 (1274.13-1386.88)	32 (20-49)	41.1 (25.74-61.86)		1006 (968-1048)	1069.8 (1027-1116.06)	1342 (1297-1394)	1415.66 (1366.16-1471.81)	41 (26-62)	43.8 (27.99-65.8)		0.05 (0.04-0.06)	0.19 (0.18-0.19)	0.19 (0.18-0.2)
Sierra Leone	46638 (44744-48820)	911.13 (877.63-949.1)	52694 (49939-55684)	1091.12 (1036.93-1148.62)	1619 (1005-2434)	33.36 (20.71-50.33)		100390 (96247-105394)	943.69 (906.77-988.12)	116721 (110575-123218)	1122.67 (1068.07-1183.06)	3613 (2271-5420)	34.56 (21.7-51.88)		0.13 (0.11-0.15)	0.09 (0.08-0.11)	0.11 (0.09-0.13)
Singapore	44103 (42430-45738)	1631.58 (1569.34-1696.33)	112820 (108473-117524)	3829.94 (3688.54-3991.25)	3486 (2189-5212)	118.26 (74.42-177.8)		76129 (73350-79022)	1665.09 (1602.19-1727.74)	196133 (189453-203357)	3928.96 (3787.14-4087.44)	6010 (3805-8965)	121.52 (76.3-181.88)		0.05 (0.04-0.06)	0.08 (0.08-0.09)	0.09 (0.08-0.09)
Slovakia	47001 (45253-48773)	965.74 (927.42-1005.13)	58345 (56018-60782)	1173.97 (1126.6-1224.66)	1809 (1158-2695)	36.46 (23.31-54.29)		39011 (37672-40476)	974.86 (937.34-1019.48)	49092 (47429-50898)	1277.46 (1221.95-1333.4)	1515 (979-2284)	39.77 (25.44-59.77)		0.03 (0.02-0.04)	0.29 (0.27-0.3)	0.3 (0.28-0.31)
Slovenia	16455 (15855-17081)	984.5 (945.61-1028.39)	20407 (19614-21261)	1205.65 (1154.75-1260.51)	632 (408-951)	37.49 (23.99-56.25)		14414 (13909-14922)	986.19 (948.26-1027.04)	18375 (17703-19026)	1302.5 (1248.74-1358.57)	566 (363-849)	40.55 (25.93-60.62)		0 (-0.01-0.01)	0.26 (0.25-0.27)	0.26 (0.25-0.27)
Solomon Islands	4489 (4291-4695)	1068.31 (1028.32-1110.12)	6222 (5924-6563)	1576.78 (1510.49-1652.49)	193 (122-292)	48.41 (30.71-72.85)		8477 (8110-8855)	1085.46 (1044.01-1129.93)	12201 (11618-12846)	1624.98 (1554.08-1705.18)	378 (239-563)	49.97 (31.84-74.36)		0.05 (0.04-0.05)	0.09 (0.09-0.1)	0.1 (0.09-0.1)
Somalia	123455 (118721-129054)	1218.26 (1175.05-1268.48)	225061 (214297-238303)	2321.82 (2220.72-2435.67)	6942 (4410-10504)	71.1 (45.46-106.89)		336198 (322806-351485)	1220.03 (1175.14-1270.07)	615341 (586532-651218)	2325.25 (2226.34-2441.41)	18994 (11827-28728)	71.22 (44.56-106.99)		0.01 (0-0.01)	0 (0-0.01)	0.02 (0.01-0.02)
South Africa	439615 (423744-458030)	1038.94 (1003.87-1078.08)	541458 (519635-565516)	1293.25 (1246.8-1344.19)	16701 (10686-25018)	39.7 (25.52-59.37)		594373 (574974-616376)	1071.24 (1035.08-1111.31)	750863 (723800-780278)	1343.24 (1295.41-1395.26)	23050 (14645-34332)	41.23 (26.2-61.49)		0.11 (0.1-0.11)	0.13 (0.12-0.13)	0.13 (0.12-0.14)
South Sudan	91266 (87700-95426)	1264.34 (1220.34-1319.07)	166457 (158989-175859)	2356.56 (2256.1-2474.11)	5124 (3241-7744)	72.05 (45.64-108.88)		151700 (145527-158471)	1277.22 (1230.33-1330.38)	280630 (267850-296525)	2369.3 (2265.3-2483.49)	8665 (5435-13019)	72.62 (45.5-107.94)		0.04 (0.04-0.05)	0.02 (0.02-0.02)	0.03 (0.02-0.03)
Spain	436263 (421794-450075)	1314.81 (1266.22-1360.31)	1320191 (1277891-1366888)	3592.36 (3468.47-3730.79)	40464 (25875-60565)	110.66 (70.67-166.76)		455877 (441110-470518)	1332.38 (1284.23-1380.76)	1451455 (1404908-1498558)	3667.47 (3542.81-3805.68)	44224 (28004-66007)	113.11 (71.65-170.18)		0.02 (0.01-0.03)	0.07 (0.06-0.07)	0.07 (0.07-0.08)
Sri Lanka	186853 (179251-195394)	1023.43 (984.41-1069.38)	236214 (224808-249566)	1292.07 (1233.93-1359.07)	7311 (4615-11003)	39.83 (25.13-59.82)		209984 (201315-218365)	1053.87 (1009.19-1098.84)	286308 (274737-299389)	1387.3 (1328.96-1453.67)	8818 (5587-13416)	42.89 (27.09-65.08)		0.1 (0.09-0.1)	0.23 (0.22-0.24)	0.24 (0.23-0.25)
Sudan	221937 (213066-232866)	911.12 (876.76-948.28)	252507 (241028-264969)	1106.04 (1060.2-1155.19)	7792 (4992-11709)	33.88 (21.82-50.83)		483900 (462329-506960)	967.27 (927.17-1009.95)	594919 (568432-624635)	1217.3 (1169.36-1271.91)	18419 (11476-27800)	37.45 (23.32-56.37)		0.19 (0.19-0.19)	0.33 (0.31-0.34)	0.34 (0.32-0.36)
Suriname	4042 (3873-4213)	957.39 (919.28-996.4)	4470 (4282-4687)	1063.96 (1021.83-1112.39)	138 (87-207)	32.76 (20.61-49.12)		5230 (5016-5457)	968.87 (927.24-1010.02)	6263 (6018-6535)	1136.56 (1091.78-1186.28)	192 (120-289)	34.94 (21.82-52.56)		0.05 (0.04-0.05)	0.23 (0.23-0.24)	0.23 (0.23-0.24)
Sweden	90466 (87214-93501)	1284.05 (1235.59-1334.8)	247160 (239689-254321)	3211.32 (3103.86-3318.26)	7549 (4770-11335)	98.89 (62.76-149.16)		106741 (103440-110160)	1292.02 (1246.27-1342.88)	298818 (290447-307403)	3273.41 (3171.43-3381.3)	9115 (5782-13538)	100.88 (63.75-150.85)		-0.01 (-0.02-0)	0.06 (0.06-0.06)	0.06 (0.06-0.07)
Switzerland	65091 (62882-67224)	1172.26 (1126.43-1215.12)	169406 (164117-175034)	2719.44 (2631.22-2811.93)	5166 (3268-7775)	83.6 (52.89-126.83)		78674 (76281-81138)	1172.31 (1130.99-1219.39)	213164 (207056-219819)	2777.46 (2688.41-2873.84)	6480 (4087-9611)	85.45 (54.1-128.15)		-0.03 (-0.03--0.02)	0.07 (0.07-0.07)	0.08 (0.07-0.08)
Syrian Arab Republic	153758 (146984-161549)	951.36 (913.37-993.62)	172747 (164317-181470)	1142.1 (1096.67-1192.97)	5358 (3448-8115)	35.14 (22.73-52.93)		130091 (124675-135721)	990.28 (948.13-1034.65)	174995 (167623-183423)	1256.74 (1207.51-1315.45)	5371 (3367-7961)	38.58 (24.3-57.69)		0.13 (0.11-0.15)	0.34 (0.32-0.35)	0.33 (0.31-0.35)
Taiwan (Province of China)	273987 (262934-285752)	1372.01 (1317.71-1427.78)	511962 (489365-534837)	2488.03 (2384.91-2593.98)	15861 (10122-24137)	76.95 (49.01-116.9)		258153 (248889-268120)	1425.18 (1370.66-1483.9)	539896 (519989-561699)	2694.78 (2593.73-2801.94)	16490 (10552-24779)	83.44 (53.27-125.75)		0.1 (0.08-0.12)	0.2 (0.18-0.22)	0.2 (0.18-0.23)
Tajikistan	62042 (59101-65016)	907.18 (869.87-946.06)	70382 (67012-74306)	1050.69 (1004.1-1105.2)	2187 (1378-3346)	32.53 (20.61-49.77)		103562 (99304-108305)	898.72 (863.2-936.94)	125803 (119832-132366)	1102.53 (1052.63-1158.44)	3919 (2481-5991)	34.26 (21.73-52.46)		-0.02 (-0.03-0)	0.17 (0.14-0.21)	0.18 (0.15-0.22)
Thailand	596352 (572141-620798)	1026.72 (985.15-1069.54)	767914 (735377-804335)	1299.58 (1247.1-1356.64)	23773 (15213-36382)	40.1 (25.58-61.3)		530986 (510403-552135)	1055.27 (1014.31-1102.03)	744499 (717276-771578)	1390.24 (1334.1-1450.11)	22813 (14472-34109)	43.08 (27.23-64.56)		0.08 (0.07-0.09)	0.21 (0.21-0.21)	0.22 (0.22-0.23)
Timor-Leste	9230 (8843-9629)	964.78 (927.45-1000.48)	10945 (10444-11476)	1237.65 (1186.13-1293.78)	338 (214-507)	37.98 (23.98-56.68)		16159 (15438-16907)	1015.24 (973.17-1059.04)	21042 (20085-22100)	1327.5 (1271.87-1387.97)	652 (411-990)	40.95 (25.88-61.84)		0.18 (0.17-0.2)	0.25 (0.24-0.26)	0.28 (0.26-0.29)
Togo	44345 (42273-46671)	922.99 (886.75-966.11)	50534 (47798-53647)	1102.35 (1048.82-1162.86)	1553 (972-2309)	33.71 (21.18-50.31)		95815 (91799-100430)	960.07 (922.05-1000.41)	111321 (105486-117769)	1139.75 (1085.15-1198.76)	3434 (2175-5182)	35.01 (22.21-52.56)		0.12 (0.12-0.13)	0.1 (0.08-0.11)	0.11 (0.1-0.13)
Tokelau	20 (19-21)	1110.92 (1069.13-1152.72)	29 (27-30)	1616.74 (1548.3-1692.54)	1 (1-1)	49.86 (31.56-75.8)		15 (15-16)	1143.49 (1098.19-1189.99)	24 (23-25)	1711.2 (1643.12-1789.22)	1 (0-1)	52.79 (33.44-79.87)		0.1 (0.09-0.1)	0.19 (0.18-0.19)	0.19 (0.18-0.2)
Tonga	1344 (1286-1407)	1131.55 (1086.27-1177.62)	1870 (1784-1967)	1640.16 (1570.79-1720.64)	58 (36-88)	50.64 (32.04-76.5)		1368 (1307-1430)	1143.59 (1096.53-1188.27)	1987 (1899-2078)	1711.22 (1641.32-1790.88)	62 (39-93)	52.78 (33.63-79.38)		0.03 (0.02-0.03)	0.13 (0.12-0.13)	0.13 (0.12-0.14)
Trinidad and Tobago	13127 (12567-13711)	990.15 (948.8-1032.83)	14488 (13839-15179)	1106.39 (1058.88-1155.93)	449 (285-686)	34.14 (21.6-51.82)		11728 (11277-12203)	1006.75 (962.49-1051.66)	14465 (13911-15048)	1200.03 (1153.24-1249.73)	443 (283-667)	37 (23.63-55.86)		0.06 (0.06-0.07)	0.29 (0.28-0.3)	0.29 (0.28-0.3)
Tunisia	92057 (88194-96477)	970.8 (931.71-1014.05)	107395 (102776-112507)	1162.35 (1115.71-1213.28)	3327 (2084-4973)	35.82 (22.47-53.81)		109151 (104703-113621)	1003.37 (961.55-1045.13)	141438 (136169-147366)	1279.62 (1229.5-1336.86)	4334 (2762-6496)	39.35 (25.01-59.07)		0.09 (0.07-0.11)	0.32 (0.32-0.33)	0.33 (0.32-0.34)
Turkmenistan	42311 (40398-44490)	928.97 (890.22-972.84)	48935 (46764-51567)	1084.51 (1038.38-1138.4)	1521 (963-2290)	33.59 (21.37-50.66)		49378 (47358-51673)	929.99 (892.13-972.78)	61252 (58469-64152)	1159.5 (1106.86-1214.52)	1902 (1213-2831)	35.98 (22.96-53.59)		0.02 (0.01-0.02)	0.24 (0.22-0.26)	0.25 (0.23-0.27)
Tuvalu	118 (114-123)	1105.36 (1064.75-1149.73)	161 (155-169)	1609.95 (1543.42-1691.64)	5 (3-8)	49.57 (31.64-75.14)		143 (138-149)	1129.79 (1087.12-1174.51)	215 (206-225)	1690.09 (1620.84-1767.9)	7 (4-10)	52.11 (33.42-79.36)		0.07 (0.06-0.07)	0.15 (0.15-0.15)	0.16 (0.16-0.17)
T眉rkiye	617766 (590915-645482)	971.96 (931.35-1012.89)	727493 (694992-762169)	1163.03 (1117.1-1215.03)	22517 (14130-33971)	35.84 (22.42-53.89)		760830 (729576-795284)	1012.14 (967.61-1057.66)	1001679 (963544-1044033)	1293.58 (1241.13-1349.59)	30789 (19481-46440)	39.89 (25.32-60.23)		0.12 (0.12-0.13)	0.37 (0.36-0.38)	0.37 (0.36-0.39)
Uganda	275777 (264661-289118)	1250.06 (1203.83-1305.97)	489949 (467704-517227)	2344.03 (2242.32-2457.84)	15063 (9578-22622)	71.58 (45.95-106.83)		721522 (692429-756399)	1309.95 (1259.96-1368.26)	1291484 (1231285-1363766)	2400.99 (2297.92-2516.79)	40044 (25278-61197)	73.9 (46.93-111.14)		0.17 (0.16-0.18)	0.08 (0.08-0.09)	0.12 (0.11-0.13)
Ukraine	434543 (418687-450105)	952.96 (915.21-991.45)	506313 (488005-526117)	1114.93 (1071.55-1161.65)	15655 (9845-23605)	34.61 (21.79-52.31)		292182 (282471-301740)	947.51 (910.05-984.85)	361685 (349276-373815)	1187.64 (1141.62-1233.68)	11132 (7166-16749)	36.91 (23.59-55.89)		-0.01 (-0.02-0)	0.23 (0.21-0.24)	0.23 (0.21-0.25)
United Arab Emirates	21098 (20149-22097)	1029.47 (987.77-1078.68)	23830 (22766-24970)	1237.1 (1185.95-1290.82)	739 (464-1125)	38.15 (24.03-58.1)		81890 (77860-85827)	1062.53 (1019-1110.01)	104218 (98828-109867)	1383.47 (1329.67-1444.29)	3200 (2028-4885)	42.69 (27.1-65.13)		0.08 (0.06-0.11)	0.37 (0.36-0.39)	0.38 (0.36-0.4)
United Kingdom	492823 (476337-507940)	1035.54 (999.83-1072.65)	1057446 (1026777-1090852)	2041.01 (1976.88-2108.8)	32319 (20519-48552)	62.8 (39.84-94.72)		554043 (536572-570989)	1050.44 (1014.18-1087.79)	1238895 (1205976-1274268)	2108.2 (2041.29-2176.47)	37757 (23949-56210)	64.89 (41.04-97.19)		0.01 (0-0.02)	0.1 (0.1-0.11)	0.1 (0.1-0.11)
United Republic of Tanzania	414725 (397801-433998)	1274.63 (1227.04-1328.73)	741254 (707006-782384)	2365.15 (2265.67-2479.01)	22671 (14562-34169)	71.94 (46.11-107.07)		930937 (893816-975155)	1314.46 (1266.4-1372.87)	1671929 (1595582-1762769)	2406.21 (2306.17-2521.84)	51704 (32536-78319)	74 (46.69-111.18)		0.1 (0.1-0.11)	0.05 (0.05-0.06)	0.1 (0.09-0.1)
United States of America	4232853 (4144158-4318869)	1821.78 (1781.2-1858.59)	10430548 (10271774-10573847)	4308.29 (4238.52-4373.93)	318503 (203596-477226)	132.19 (84.41-198.22)		5262611 (5148854-5368676)	1805.36 (1763.14-1842.47)	13090804 (12900713-13257329)	4218.77 (4153.97-4281.1)	394837 (253303-588808)	128.89 (82.45-192.82)		-0.05 (-0.07--0.03)	-0.03 (-0.05--0.01)	-0.04 (-0.06--0.02)
United States Virgin Islands	1092 (1047-1140)	1007.08 (965.25-1052.71)	1222 (1174-1276)	1131.03 (1089.5-1179.82)	38 (24-57)	34.96 (21.87-52.54)		644 (621-667)	1019.09 (977.36-1063.97)	826 (795-860)	1224.67 (1175.36-1278.57)	25 (16-38)	37.79 (23.55-57.6)		0.03 (0.03-0.04)	0.26 (0.26-0.27)	0.26 (0.26-0.27)
Uruguay	48412 (46659-50302)	1606.38 (1549.12-1669.21)	118561 (114253-123459)	3809.58 (3666.7-3972.3)	3636 (2314-5482)	117.13 (74.6-176.76)		48125 (46455-49964)	1623.09 (1562.89-1687.76)	124821 (120433-129390)	3870.65 (3725.26-4028.79)	3802 (2410-5672)	118.88 (74.89-178.08)		0.01 (0.01-0.02)	0.05 (0.05-0.05)	0.05 (0.05-0.05)
Uzbekistan	235917 (226233-247024)	912.77 (876.52-951.47)	270076 (257633-284267)	1059.66 (1012.87-1111.99)	8385 (5283-12700)	32.79 (20.83-49.75)		325842 (312595-339885)	922.3 (884.55-961.94)	394398 (376725-412659)	1145.32 (1093.98-1199.26)	12239 (7864-18690)	35.52 (22.83-54.18)		0.04 (0.04-0.04)	0.27 (0.26-0.28)	0.28 (0.27-0.29)
Vanuatu	2052 (1960-2146)	1090.64 (1046.11-1135.24)	2780 (2653-2922)	1597.24 (1530.05-1674.33)	86 (55-131)	49.17 (31.24-73.81)		3929 (3758-4102)	1102.65 (1057.81-1145.92)	5651 (5399-5924)	1648.29 (1579.97-1725.83)	175 (110-265)	50.79 (32.14-76.59)		0.04 (0.03-0.04)	0.1 (0.1-0.11)	0.11 (0.1-0.11)
Venezuela (Bolivarian Republic of)	192997 (184972-202478)	887.61 (852.81-928.48)	185603 (178288-193825)	869.42 (837.07-903.8)	5761 (3642-8545)	26.86 (16.96-39.99)		219826 (210814-229811)	891.29 (854.31-932.45)	231507 (222549-240587)	929.11 (893.28-966.6)	7153 (4501-10854)	28.78 (18.12-43.69)		0.01 (0-0.02)	0.22 (0.2-0.24)	0.23 (0.21-0.25)
Viet Nam	797184 (762372-834176)	998.66 (960.92-1039.28)	985034 (942102-1033035)	1267.83 (1216.74-1323.77)	30491 (19251-46093)	39.06 (24.77-59.22)		982112 (939211-1019863)	1040.84 (995.8-1082.7)	1287066 (1236131-1341980)	1368.99 (1315.11-1429.48)	39902 (25285-60217)	42.49 (26.94-64.26)		0.14 (0.13-0.15)	0.25 (0.24-0.26)	0.27 (0.26-0.28)
Yemen	162159 (154842-170925)	898.49 (863.51-938.27)	179175 (170290-188742)	1096.5 (1050.48-1145.3)	5506 (3498-8295)	33.4 (21.04-50.42)		376496 (360791-395571)	945.37 (908.29-986.46)	457215 (436341-479962)	1185.95 (1139.6-1237.8)	14079 (9050-21263)	36.27 (23.22-54.84)		0.17 (0.16-0.19)	0.28 (0.27-0.29)	0.29 (0.28-0.3)
Zambia	129344 (123859-135466)	1285.47 (1236.68-1341.5)	232134 (221527-245418)	2375.77 (2274.27-2490.52)	7135 (4515-10727)	72.58 (45.77-109.62)		320839 (307650-335492)	1336.33 (1284.32-1396.13)	572931 (546648-603407)	2431.04 (2329.23-2546.12)	17677 (11162-27034)	74.51 (47-112.37)		0.14 (0.13-0.15)	0.08 (0.07-0.09)	0.1 (0.08-0.11)
Zimbabwe	133119 (126973-139466)	1000.48 (960.01-1042.68)	161595 (153367-170830)	1253.98 (1196.59-1318.68)	5009 (3167-7621)	38.59 (24.56-58)		189551 (180972-198328)	1014.52 (970.54-1057.98)	233303 (221835-246415)	1274.32 (1217.42-1336.05)	7233 (4631-10958)	39.26 (25.1-59.79)		0.02 (0-0.03)	0.03 (0.01-0.04)	0.03 (0.01-0.04)

## Sheet: 21 regions
	1990						2021
	Incidence		Prevalence		DALYs		Incidence		Prevalence		DALYs		ASIR	ASPR	ASDR
Characteristics	Numbers (95% UI)	ASR	Numbers (95% UI)	ASR	Numbers (95% UI)	ASR	Numbers (95% UI)	ASR	Numbers (95% UI)	ASR	Numbers (95% UI)	ASR	(95% CI)	(95% CI)	(95% CI)
		No. ×10-5 (95%UI)		No. ×10-5 (95%UI)		No. ×10-5 (95%UI)		No. ×10-5 (95%UI)		No. ×10-5 (95%UI)		No. ×10-5 (95%UI)	EAPC_CI	EAPC_CI	EAPC_CI
Global
Both	64056940 (61929307-66305790)	1134.25 (1097.73-1172.94)	100377653 (97528643-103534900)	1812.95 (1763.21-1867.37)	3091683 (1965564-4617553)	55.65 (35.38-82.98)	84730445 (82132966-87586946)	1126.25 (1090.92-1165.91)	136807660 (133155771-140724829)	1781.31 (1733.08-1835.16)	4199075 (2671027-6261658)	54.77 (34.83-81.77)	-0.03 (-0.03--0.03)	-0.05 (-0.06--0.04)	-0.04 (-0.05--0.03)
Female	31348892 (30292055-32456467)	1127.65 (1091.06-1165.69)	47817546 (46465100-49265131)	1748.51 (1701.58-1798.72)	1468005 (933615-2191355)	53.52 (34.05-79.78)	41305808 (40031577-42681949)	1120.03 (1083.85-1158.68)	64466306 (62789423-66180793)	1699.6 (1653.31-1748.62)	1970117 (1257418-2935310)	52.09 (33.24-77.75)	-0.03 (-0.04--0.03)	-0.08 (-0.09--0.07)	-0.07 (-0.08--0.06)
Male	32708048 (31644308-33822727)	1140.68 (1105.11-1178.78)	52560107 (51018243-54343029)	1876.09 (1822.85-1934.94)	1623679 (1030769-2426198)	57.73 (36.65-86.12)	43424637 (42076603-44835509)	1133.24 (1097.43-1171.22)	72341353 (70236759-74547273)	1861.96 (1808.71-1919.04)	2228958 (1413609-3326779)	57.41 (36.4-85.77)	-0.02 (-0.03--0.02)	-0.02 (-0.03--0.01)	-0.01 (-0.02-0)
SDI region
High SDI	12378699 (12059165-12673465)	1566.04 (1523.77-1607.76)	28220464 (27574769-28875170)	3374.35 (3290.1-3454.42)	864000 (549699-1293102)	103.78 (65.92-155.71)	13958350 (13625969-14278411)	1559.42 (1519.01-1600.76)	32877827 (32167170-33493867)	3370.24 (3292.88-3445.9)	996743 (635616-1486466)	103.55 (65.83-155.35)	-0.04 (-0.05--0.03)	0 (0-0.01)	0 (0-0.01)
High-middle SDI	11548203 (11182181-11943373)	1126 (1089.16-1166.42)	19094611 (18513184-19724232)	1817.75 (1761.86-1876.68)	589737 (373741-880288)	56.15 (35.58-83.89)	12579252 (12206986-12996027)	1168.95 (1130.66-1213.35)	22211100 (21563037-22827104)	1948.17 (1888.68-2010.59)	681405 (430420-1015796)	60.27 (38.1-90.17)	0.12 (0.1-0.13)	0.25 (0.24-0.27)	0.26 (0.24-0.27)
Middle SDI	19967457 (19284982-20720403)	1068.03 (1033.25-1105.81)	27476063 (26560216-28471861)	1485.36 (1439.57-1534.74)	850181 (540036-1275095)	45.76 (29.08-68.35)	24227949 (23478237-25057677)	1077.53 (1041.99-1117.21)	34725955 (33697502-35824898)	1511.06 (1465.27-1561.02)	1069737 (681657-1605411)	46.67 (29.76-70.23)	0.02 (0.02-0.03)	0.05 (0.03-0.07)	0.06 (0.04-0.08)
Low-middle SDI	13560716 (13027182-14110903)	973.3 (939.63-1008.77)	16256942 (15679865-16894846)	1202.64 (1166.6-1243.36)	501011 (320743-750271)	36.86 (23.6-55.02)	19684858 (19003959-20441361)	994.5 (960.29-1033.08)	26048144 (25183304-26948829)	1305.33 (1264.58-1348.41)	803930 (512328-1209797)	40.2 (25.63-60.46)	0.07 (0.06-0.07)	0.26 (0.25-0.28)	0.28 (0.27-0.3)
Low SDI	6551300 (6326962-6826051)	1035.79 (1003.93-1073.3)	9262376 (8911155-9678150)	1535.3 (1482.89-1596.08)	284682 (180961-427459)	46.91 (29.79-69.69)	14220707 (13717927-14783306)	1056.98 (1022.11-1094.94)	20860281 (20062095-21760573)	1569.97 (1515.51-1632.25)	644663 (408389-968396)	48.24 (30.49-71.89)	0.07 (0.06-0.08)	0.07 (0.06-0.07)	0.09 (0.08-0.1)
High-income Asia Pacific	2538919 (2458417-2621387)	1658.05 (1603.2-1715.71)	6438589 (6236914-6661286)	3848.26 (3721.16-3987.04)	197746 (124944-294691)	118.6 (74.82-177.56)	2333117 (2260593-2397928)	1673.13 (1617.75-1732.16)	6329872 (6147187-6507787)	3919.74 (3792.17-4058.11)	192003 (121088-285210)	120.99 (76.38-180.86)	0 (0-0.01)	0.06 (0.06-0.06)	0.06 (0.06-0.06)
Central Asia	734634 (705714-767189)	924.13 (889.9-961.4)	848300 (810921-891446)	1077.29 (1030.45-1129.81)	26326 (16474-39747)	33.35 (20.92-50.31)	898499 (864240-935021)	924.23 (889.35-961.73)	1098272 (1050980-1148593)	1149.74 (1100.11-1203.37)	34099 (21604-51769)	35.69 (22.64-54.3)	0.01 (0-0.02)	0.23 (0.21-0.25)	0.24 (0.22-0.26)
East Asia	14736507 (14284113-15259028)	1211.05 (1173.07-1253.04)	24596035 (23736997-25530384)	1983.79 (1916.17-2053.87)	761934 (481212-1139500)	61.3 (38.73-91.42)	15786099 (15287681-16288739)	1263.58 (1223.23-1309.35)	27560321 (26737238-28432587)	2111.41 (2043.05-2185.59)	847239 (534069-1266212)	65.45 (41.2-98.28)	0.14 (0.13-0.15)	0.2 (0.2-0.21)	0.22 (0.21-0.22)
South Asia	12714488 (12198977-13259011)	972.98 (937.69-1009.41)	14968531 (14455862-15585968)	1172.09 (1137.1-1214.16)	460463 (295148-689489)	35.87 (23.01-53.48)	17733793 (17131863-18337692)	977.12 (942.44-1011.85)	23853034 (23142333-24723816)	1293.77 (1255.45-1339.22)	734784 (469242-1100324)	39.81 (25.42-59.61)	0.01 (0.01-0.01)	0.32 (0.3-0.34)	0.34 (0.32-0.36)
Southeast Asia	5330990 (5136248-5531873)	1010.46 (976.72-1045.99)	6671758 (6414812-6957771)	1285.83 (1240.76-1333.47)	206522 (130952-310733)	39.6 (25.17-59.47)	6857154 (6627561-7092261)	1043.06 (1006.3-1081.54)	9124716 (8814500-9451556)	1373.27 (1326.38-1422.49)	282110 (179514-425217)	42.48 (26.99-64.04)	0.1 (0.1-0.11)	0.21 (0.2-0.22)	0.22 (0.22-0.23)
Australasia	304603 (294331-315194)	1646.1 (1589.55-1706)	754340 (728314-782713)	3847.86 (3710.36-4000.34)	23016 (14824-34563)	117.82 (75.85-177.34)	435979 (421569-451214)	1659.73 (1600.96-1722.11)	1122409 (1083277-1162094)	3919.86 (3782.33-4075.05)	34081 (21680-50645)	120.24 (76.25-180.04)	0.01 (0-0.01)	0.06 (0.06-0.06)	0.06 (0.06-0.07)
Caribbean	356205 (343124-370934)	949.49 (914.88-986.91)	395760 (379783-414149)	1058.93 (1018.23-1105.74)	12214 (7693-18394)	32.6 (20.51-49.1)	419725 (404767-436335)	952.64 (916.99-991.3)	498985 (480981-519326)	1113.3 (1070.64-1161.8)	15323 (9707-23212)	34.26 (21.69-51.85)	0.01 (0.01-0.02)	0.17 (0.17-0.18)	0.17 (0.17-0.18)
Central Europe	1069161 (1033773-1107924)	955.03 (921.37-993.62)	1310929 (1265377-1360689)	1152.89 (1110.52-1199.56)	40594 (25877-60823)	35.79 (22.82-53.63)	803737 (779868-828843)	966.09 (933.15-1002.26)	1015071 (984704-1044842)	1256.61 (1211.92-1303.32)	31308 (19902-46691)	39.11 (24.76-58.68)	0.04 (0.03-0.05)	0.3 (0.29-0.31)	0.31 (0.3-0.32)
Eastern Europe	1931221 (1864016-1996026)	955.01 (919.57-989.39)	2248354 (2167731-2333680)	1120.18 (1077.52-1167.09)	69547 (43782-104333)	34.76 (21.9-52.36)	1518105 (1469740-1565989)	959.63 (924.55-994.8)	1888176 (1821374-1956196)	1213.94 (1167.63-1262.91)	58205 (37096-87102)	37.72 (23.87-56.62)	0.02 (0.01-0.02)	0.27 (0.26-0.29)	0.28 (0.26-0.3)
Western Europe	4555815 (4410099-4688227)	1397.27 (1349.87-1441.55)	10668665 (10359797-10981984)	3005.09 (2913.95-3097.46)	325943 (206683-488595)	92.44 (58.67-139.04)	4691562 (4554850-4829527)	1381.66 (1335.63-1428.66)	11470688 (11164024-11782662)	3018.69 (2926.21-3110.74)	348749 (222266-520170)	92.91 (59.08-139.5)	-0.09 (-0.11--0.07)	0 (0-0.01)	0 (0-0.01)
Andean Latin America	445352 (428101-465377)	1012.51 (973.65-1053.06)	538989 (516202-562486)	1257.64 (1209.32-1306.43)	16661 (10564-24871)	38.7 (24.54-57.93)	674010 (649988-699709)	1031.97 (994.68-1072.17)	878469 (845910-912590)	1336.78 (1287.79-1387.65)	27133 (17314-40457)	41.28 (26.33-61.57)	0.06 (0.06-0.07)	0.21 (0.2-0.22)	0.22 (0.21-0.23)
Central Latin America	1680866 (1617042-1758086)	867.45 (836.54-903.16)	1587890 (1528287-1648013)	835.24 (808.72-863.11)	49264 (31460-73902)	25.77 (16.52-38.53)	2127980 (2053404-2208178)	893.99 (860.94-929.5)	2255820 (2182116-2326864)	932.26 (900.68-962.28)	69683 (44535-105023)	28.84 (18.41-43.44)	0.09 (0.08-0.1)	0.34 (0.32-0.37)	0.35 (0.33-0.38)
Southern Latin America	813034 (781787-844696)	1608.76 (1548.34-1670.11)	1919634 (1846872-2001679)	3813.47 (3671.49-3972.05)	59023 (37500-88584)	117.11 (74.42-175.46)	994867 (960447-1031847)	1631.77 (1572.31-1694.27)	2530751 (2438758-2630051)	3881.72 (3737.39-4044.52)	77301 (49307-115366)	119.15 (75.96-179.26)	0.02 (0.01-0.03)	0.06 (0.05-0.06)	0.06 (0.05-0.06)
Tropical Latin America	1595809 (1536346-1657137)	944.23 (911.11-978.04)	1765966 (1706706-1832336)	1050.07 (1017.9-1086.77)	54406 (34876-82081)	32.2 (20.68-48.47)	1977279 (1914757-2047314)	966.53 (934.94-1004.41)	2343616 (2276198-2418753)	1129.33 (1095.51-1168.88)	71775 (45724-108005)	34.72 (22.06-52.36)	0.08 (0.07-0.08)	0.24 (0.24-0.25)	0.25 (0.25-0.26)
North Africa and Middle East	3894221 (3740046-4070056)	957.36 (922.83-997.12)	4441568 (4242800-4646683)	1149.43 (1106.08-1198.12)	137415 (87819-207675)	35.32 (22.52-53.39)	6318659 (6084992-6579009)	990.48 (953.83-1031.4)	7964266 (7664850-8312833)	1257.88 (1211.75-1310.03)	245621 (156369-370648)	38.72 (24.64-58.39)	0.1 (0.09-0.11)	0.31 (0.3-0.32)	0.32 (0.31-0.33)
High-income North America	4670539 (4572688-4764359)	1817.43 (1778.46-1854.42)	11474335 (11288955-11642297)	4281.74 (4210.92-4349.21)	350532 (223881-525578)	131.43 (83.86-197.15)	5841677 (5717471-5961023)	1804.09 (1763.02-1841.39)	14493630 (14282534-14692194)	4207.32 (4139.1-4274.95)	437450 (280230-653773)	128.64 (82.15-192.64)	-0.05 (-0.06--0.03)	-0.02 (-0.04-0)	-0.03 (-0.04--0.01)
Oceania	84283 (80917-87794)	1088.14 (1047.68-1128.95)	117385 (112033-123385)	1596.88 (1529.3-1673.19)	3624 (2329-5459)	48.96 (31.57-73.63)	171134 (164489-178479)	1093.79 (1053.54-1136.85)	245270 (234653-257046)	1638.42 (1571.78-1712.28)	7577 (4830-11374)	50.32 (32.14-75.54)	0.01 (0.01-0.02)	0.08 (0.07-0.08)	0.09 (0.08-0.09)
Central Sub-Saharan Africa	606782 (583143-637888)	855.87 (824.91-894.1)	597122 (571614-625148)	884.39 (849.45-922.21)	18358 (11724-27278)	26.99 (17.27-40.13)	1526167 (1464488-1603824)	888.98 (857.43-929.67)	1540667 (1476950-1608685)	920.15 (885.85-957.05)	47669 (30390-70721)	28.29 (18.09-41.54)	0.13 (0.1-0.16)	0.12 (0.1-0.15)	0.15 (0.12-0.19)
Eastern Sub-Saharan Africa	3109238 (2996627-3240900)	1285.43 (1244.38-1334.01)	5673098 (5427864-5960505)	2450.3 (2356.56-2561.56)	174634 (110737-264546)	74.93 (47.46-111.96)	6821083 (6581581-7095349)	1321.56 (1279.08-1369.83)	12609612 (12090939-13248124)	2468.63 (2376.91-2572.02)	390230 (246387-590910)	75.9 (47.9-113.37)	0.1 (0.09-0.1)	0.02 (0.02-0.02)	0.05 (0.04-0.05)
Southern Sub-Saharan Africa	636146 (612145-663424)	1026.02 (990.4-1065.53)	780089 (746721-814722)	1279.98 (1232.36-1330.8)	24099 (15288-36110)	39.32 (24.98-58.91)	872535 (841634-906098)	1054.41 (1017.04-1094.91)	1095832 (1053830-1140728)	1323.01 (1274.34-1374.76)	33730 (21385-50429)	40.63 (25.79-60.75)	0.09 (0.08-0.09)	0.1 (0.1-0.11)	0.1 (0.1-0.11)
Western Sub-Saharan Africa	2248129 (2166449-2347735)	923.29 (892.64-959.81)	2580318 (2466515-2698745)	1109.17 (1065.36-1157.21)	79361 (50024-118705)	33.92 (21.49-50.92)	5927284 (5704770-6194795)	963.84 (931.16-1001.18)	6888182 (6577181-7202885)	1151.74 (1107.43-1200.51)	213005 (134799-318832)	35.41 (22.49-52.87)	0.15 (0.14-0.16)	0.12 (0.11-0.13)	0.15 (0.13-0.16)
